# Supplementary material for: Translational lipidomics reveals BMP and its precursor LPG as biomarkers for CLN5 Batten disease
Source: bioRxiv. 2026 Mar 21:2026.03.19.712969. Preprint. [Version 1] doi: 10.64898/2026.03.19.712969 (PMC13015511; doi:10.64898/2026.03.19.712969)
Supplement: Supplement 4 — Table 1. Overview of patient information. [file media-4.xlsx]

## Sheet: Table 1
Patient Label	Group	Genotype	Genotype	Phenotypic summary	Age at Collection	Sex	Collection Site	Collection Type	Figures	Alternative Nomenclature Genotype	Alternative Nomenclature Genotype
Utrecht control #1	Control	-	-	-	15 years old	F	Utrecht	DBS, Plasma	6A-F	-	-
Utrecht control #2	Control	-	-	-	3 years old	M	Utrecht	DBS, Plasma	6A-F	-	-
Utrecht control #3	Control	-	-	-	8 years old	M	Utrecht	DBS, Plasma	6A-F	-	-
Utrecht control #4	Control	-	-	-	13 years old	F	Utrecht	DBS, Plasma	6A-F	-	-
Utrecht #1	CLN5	NM_006493.4: c.448C>T (NP_006484.2: p.Arg150*)	Homozygous	Early juvenile	8 years old	F	Utrecht	DBS, Plasma	6A-F	c.595C>T (p.Arg199*)	Homozygous
Utrecht #2	CLN5	NM_006493.4: c.525del (NP_006484.2: p.Trp175*)	Homozygous	Early juvenile	13 years old	M	Utrecht	Plasma	6D-F	c.672del (p.Trp224*)	Homozygous
Pisa #1	CLN5	NM_006493.4: c.525del (NP_006484.2: p.Trp175*)	NM_006493.4: c.641T>A (NP_006484.2: p.Val214Glu)	Juvenile	17 years old	M	Pisa	DBS, Plasma	6A-F	c.672del (p.Trp224*)	c.788T>A (p.Val263Glu)
Hamburg #1	CLN5	NM_006493.4: c.990G>T (NP_006484.2: p.Trp330Cys)	Homozygous	Late infantile	6 years old	M	Hamburg	Fibroblasts	5A-B	c.1137G>T (p.Trp379Cys)	Homozygous
Hamburg #2	CLN5	NM_006493.4: c.227T>G (NP_006484.2: p.Phe76Cys)	Homozygous	Late infantile	9 years old	M	Hamburg	DBS, Fibroblasts	5C-D, 6A-C	c.374T>G (p.Phe125Cys)	Homozygous
Note: The reference sequences for CLN5 have recently been updated, causing a change in length of the protein from 407 to 358 amino acids, resulting in renumbering of the amino acid residues and the mRNA nucleotides. The provided genotypes are according to the updated 358 aa sequence. Non-updated genotypes are provided in the Alternative Nomenclature Genotype. For more information, see the UCL NCL…
