# Supplementary material for: Translational lipidomics reveals BMP and its precursor LPG as biomarkers for CLN5 Batten disease
Source: bioRxiv. 2026 Mar 21:2026.03.19.712969. Preprint. [Version 1] doi: 10.64898/2026.03.19.712969 (PMC13015511; doi:10.64898/2026.03.19.712969)
Supplement: Supplement 5 — Table S1. Untargeted lipidomics of Cln5+/− and Cln5−/− mice tissues. [file media-5.xlsx]

## Sheet: Info
Table S1: Untargeted lipidomics of Cln5+/- and Cln5-/- mice tissues.
Key: Abbreviation key for lipid classes.
Table S1A: Brain (whole-tissue), corresponding to Fig. 1A.
Table S1B: Heart (whole-tissue), corresponding to Fig. 1B.
Table S1C: Kidney (whole-tissue), corresponding to Fig. 1C.
Table S1D: Liver (whole-tissue), corresponding to Fig. 1D.
Table S1E: Lung (whole-tissue), corresponding to Fig. 1E.
Table S1F: Brain (LysoIP), corresponding to Fig. 2A.
Table S1G: Liver (LysoIP), corresponding to Fig. 2B.
Notes:
1) Lipid were annotated by LipidSearch 4.2.
2) Lipids were quantified by Compound Discoverer 3.3.
3) Peak areas were normalized by constant median normalization.
4) p-values were calculated by Student's t-tests.
5) Detailed description of the analysis can be found in the methods.

## Sheet: Key
Group	Abbreviation	Lipid class
Phospholipids	CL	cardiolipin
	MLCL	monolysocardiolipin
	DLCL	dilysocardiolipin
	LPA	lysophosphatidic acid
	PA	phosphatidic acid
	LPC	lysophosphatidylcholine
	PC	phosphatidylcholine
	LPE	lysophosphatidylethanolamine
	PE	phosphatidylethanolamine
	LPG	lysophosphatidylglycerol
	PG	phosphatidylglycerol
	BMP	bis(monoacylglycero)phosphate
	LPI	lysophosphatidylinositol
	PI	phosphatidylinositol
	PIP2	phosphatidylinositol bisphosphate
	LPS	lysophosphatidylserine
	PS	phosphatidylserine
Sphingolipids	Cer	ceramide
	Hex1Cer	hexosylceramide
	Hex2Cer	dihexosylceramide
	GM3	monosialodihexosylganglioside
	LSM	lysosphingomyelin
	phSM	sphingomyelin(phytosphingosine)
	SM	sphingomyelin
	SPH	sphingosine
Neutral lipids	ChE	cholesterol ester
	MG	monoacylglycerol
	DG	diacylglycerol
	TG	triacylglycerol
Fatty acyl and other lipids	AcCa	acyl carnitine
	AEA	N-acylethanolamine
	Co	coenzyme
	FA	fatty acid

## Sheet: Table S1A
Lipid annotation	Lipid class	Chemical formula	Annotation delta mass (ppm)	Calculated molecular weight	m/z	Retention time (min)	Reference ion	Normalized area: Brain1 (Cln5+/- 1)	Normalized area: Brain4 (Cln5+/- 2)	Normalized area: Brain5 (Cln5+/- 3)	Normalized area: Brain9 (Cln5+/- 4)	Normalized area: Brain10 (Cln5+/- 5)	Normalized area: Brain11 (Cln5+/- 6)	Normalized area: Brain12 (Cln5+/- 7)	Normalized area: Brain18 (Cln5+/- 8)	Normalized area: Brain21 (Cln5+/- 9)	Normalized area: Brain29 (Cln5+/- 10)	Normalized area: Brain3 (Cln5-/- 1)	Normalized area: Brain6 (Cln5-/- 2)	Normalized area: Brain7 (Cln5-/- 3)	Normalized area: Brain14 (Cln5-/- 4)	Normalized area: Brain17 (Cln5-/- 5)	Mean area: Cln5+/-	Mean area: Cln5-/-	SEM: Cln5+/-	SEM: Cln5-/-	Fold change: Cln5-/- / Cln5+/-	Log10 fold change: Cln5-/- / Cln5+/-	p-value: Cln5+/- vs Cln5-/-	-Log10 p-value: Cln5+/- vs Cln5-/-
AcCa(10:0)	AcCa	C17 H33 N O4	0.45	315.241	316.248	1.75	[M+H]+1	389596	1.2577e+06	1.61032e+06	4.31113e+06	1.46502e+06	3.59049e+06	2.21523e+06	1.25658e+06	4.56741e+06	1.15571e+07	1.17786e+06	1.09333e+06	4.0496e+06	3.88759e+06	303559	3.22206e+06	2.10239e+06	1.02767e+06	777410	0.652498	-0.185421	0.488993	0.310698
AcCa(10:0)	AcCa	C17 H33 N O4	0.52	315.241	316.248	2.063	[M+H]+1	389596	43983.7	1.61032e+06	101280	34890.7	60754.3	31720.1	15384.7	62825.4	283733	32602.3	18269.8	31234.4	52898.9	303559	263449	87712.9	154692	54245.3	0.332941	-0.477632	0.450651	0.34616
AcCa(10:1)	AcCa	C17 H31 N O4	0.28	313.225	314.233	1.532	[M+H]+1	165894	428434	337329	1.06481e+06	673534	1.40423e+06	879386	681443	1.61865e+06	4.81708e+06	536355	344358	1.55434e+06	1.6053e+06	344149	1.20708e+06	876901	426559	289214	0.726466	-0.138785	0.617506	0.209359
AcCa(10:3)	AcCa	C17 H27 N O4	0.2	309.194	310.201	1.306	[M+H]+1	22161.8	662065	270556	2.34489e+06	735333	985070	866843	1.05974e+06	3.70645e+06	5.76766e+06	333814	216151	2.3969e+06	3.13263e+06	984123	1.64208e+06	1.41272e+06	571893	579060	0.860328	-0.0653361	0.805635	0.0938619
AcCa(11:1)	AcCa	C18 H33 N O4	1.15	327.241	328.249	1.741	[M+H]+1	274720	791698	1.13589e+06	723156	1.16279e+06	770774	846217	422590	1.90632e+06	1.66981e+06	705934	404437	1.56797e+06	2.17938e+06	213840	970397	1.01431e+06	161998	372271	1.04526	0.0192226	0.900424	0.0455527
AcCa(12:0)	AcCa	C19 H37 N O4	1.16	343.273	344.28	2.58	[M+H]+1	5.74863e+06	9.97043e+06	1.4499e+07	3.0179e+07	1.04735e+07	1.91391e+07	1.25635e+07	1.39836e+07	2.73267e+07	6.20776e+07	1.08725e+07	1.16637e+07	2.13641e+07	2.31391e+07	4.35032e+06	2.05961e+07	1.42779e+07	5.20813e+06	3.50515e+06	0.693235	-0.15912	0.436763	0.359754
AcCa(12:1)	AcCa	C19 H35 N O4	0.98	341.257	342.264	2.115	[M+H]+1	792636	3.12914e+06	3.01088e+06	3.14988e+06	4.69966e+06	3.42694e+06	2.45655e+06	1.75e+06	8.62064e+06	1.61753e+07	2.47218e+06	1.54995e+06	6.38223e+06	6.759e+06	1.05339e+06	4.72116e+06	3.64335e+06	1.43525e+06	1.218e+06	0.771707	-0.112548	0.636575	0.19615
AcCa(13:0)	AcCa	C20 H39 N O4	0.72	357.288	358.295	3.144	[M+H]+1	585531	590841	1.38296e+06	1.12196e+06	348767	865436	656369	1.06968e+06	874474	2.3704e+06	971191	766371	1.53385e+06	1.16952e+06	324282	986642	953044	181287	201832	0.965946	-0.0150469	0.91108	0.0404437
AcCa(14:0)	AcCa	C21 H41 N O4	1.75	371.304	372.311	3.809	[M+H]+1	3.47387e+07	5.1875e+07	8.7502e+07	9.2405e+07	4.54067e+07	6.05206e+07	5.25584e+07	4.66626e+07	6.52274e+07	2.01304e+08	4.51216e+07	5.71984e+07	1.03611e+08	1.06515e+08	2.39954e+07	7.38201e+07	6.72884e+07	1.52903e+07	1.6318e+07	0.911519	-0.0402344	0.79532	0.0994579
AcCa(14:0)	AcCa	C21 H41 N O4	1.23	371.304	372.311	4.044	[M+H]+1	9.60367e+06	8.38602e+06	1.90572e+07	1.6632e+07	1.08927e+07	1.20153e+07	1.10732e+07	1.56281e+07	3.12695e+07	4.39233e+07	1.51657e+07	1.45738e+07	1.84236e+07	3.45721e+07	5.51753e+06	1.78481e+07	1.76506e+07	3.58038e+06	4.74229e+06	0.988932	-0.00483344	0.974588	0.0111789
AcCa(14:1)	AcCa	C21 H39 N O4	1.46	369.288	370.296	3.025	[M+H]+1	8.16739e+06	1.69887e+07	2.18861e+07	3.33353e+07	1.48777e+07	2.24602e+07	1.65209e+07	1.65636e+07	3.1789e+07	7.66288e+07	1.74732e+07	1.84045e+07	2.74528e+07	2.61739e+07	6.86147e+06	2.59218e+07	1.92732e+07	6.12989e+06	3.69169e+06	0.743513	-0.128711	0.481896	0.317046
AcCa(14:2)	AcCa	C21 H37 N O4	1.34	367.273	368.28	2.416	[M+H]+1	674279	2.30802e+06	2.84075e+06	4.17237e+06	1.50578e+06	2.82204e+06	2.18042e+06	1.72905e+06	5.15615e+06	1.20345e+07	2.70408e+06	2.66458e+06	4.13942e+06	4.79706e+06	706324	3.54234e+06	3.00229e+06	1.02832e+06	706708	0.847546	-0.0718366	0.734385	0.134076
AcCa(14:2)	AcCa	C21 H37 N O4	1.37	367.273	368.28	2.108	[M+H]+1	35631.5	64664.5	49607.6	163405	69583.4	160896	38074.3	209912	144082	456273	78368.2	54269	72339	84874	63459.1	139213	70661.8	40276.5	5407.37	0.507581	-0.294495	0.259662	0.585592
AcCa(15:0)	AcCa	C22 H43 N O4	1.39	385.32	386.327	4.651	[M+H]+1	1.6843e+06	1.81737e+06	3.56391e+06	2.38886e+06	1.51683e+06	1.56097e+06	2.00019e+06	1.75933e+06	2.63354e+06	6.32028e+06	2.82668e+06	3.38296e+06	3.72058e+06	2.32138e+06	1.25795e+06	2.52456e+06	2.70191e+06	465818	432834	1.07025	0.0294855	0.812564	0.0901425
AcCa(16:0)	AcCa	C23 H45 N O4	1.46	399.335	400.343	5.632	[M+H]+1	1.45349e+08	1.91257e+08	3.51877e+08	2.55772e+08	1.41122e+08	1.90079e+08	1.67571e+08	2.43517e+08	4.02339e+08	6.75169e+08	2.39559e+08	3.13271e+08	3.34441e+08	3.92426e+08	1.52955e+08	2.76405e+08	2.8653e+08	5.2079e+07	4.13963e+07	1.03663	0.0156243	0.901406	0.0450793
AcCa(16:0)	AcCa	C23 H45 N O4	0.78	399.335	400.343	6.467	[M+H]+1	3.66466e+06	2.25924e+06	8.18503e+06	5.58028e+06	3.7709e+06	4.25127e+06	3.21968e+06	3.68303e+06	7.84034e+06	1.30143e+07	6.65417e+06	6.73325e+06	6.56341e+06	6.70664e+06	2.93579e+06	5.54687e+06	5.91865e+06	1.0331e+06	746279	1.06703	0.0281748	0.816821	0.0878728
AcCa(16:0)	AcCa	C23 H45 N O4	0.99	399.335	400.343	7.37	[M+H]+1	982151	775644	1.65413e+06	1.17419e+06	538620	1.55298e+06	793558	1.54847e+06	1.49433e+06	2.9172e+06	1.43299e+06	994389	1.73246e+06	1.6809e+06	362077	1.34313e+06	1.24056e+06	213792	255464	0.923638	-0.0344982	0.776364	0.109935
AcCa(16:1)	AcCa	C23 H43 N O4	1.36	397.32	398.327	4.179	[M+H]+1	3.79808e+07	5.48319e+07	8.51189e+07	8.18857e+07	3.75844e+07	6.32989e+07	4.70036e+07	7.13396e+07	1.22031e+08	2.25058e+08	6.98007e+07	8.51174e+07	1.17302e+08	1.15597e+08	2.42315e+07	8.26133e+07	8.24096e+07	1.77672e+07	1.71316e+07	0.997535	-0.00107203	0.994332	0.00246849
AcCa(17:0)	AcCa	C24 H47 N O4	1.06	413.351	414.358	6.769	[M+H]+1	2.65984e+06	3.36925e+06	5.41721e+06	3.88788e+06	3.2611e+06	2.35384e+06	2.68232e+06	3.12935e+06	4.94868e+06	7.13114e+06	2.14976e+06	4.30993e+06	5.13364e+06	4.58078e+06	1.91255e+06	3.88406e+06	3.61733e+06	477664	662085	0.931327	-0.0308979	0.75082	0.124464
AcCa(17:1)	AcCa	C24 H45 N O4	1.2	411.335	412.343	5.057	[M+H]+1	1.8296e+06	2.06338e+06	4.52936e+06	4.45423e+06	2.25935e+06	3.52631e+06	2.64005e+06	3.31714e+06	3.86541e+06	1.01998e+07	2.13389e+06	3.33173e+06	4.29676e+06	3.65893e+06	1.07384e+06	3.86846e+06	2.89903e+06	765945	575981	0.749401	-0.125286	0.422741	0.373926
AcCa(17:1)	AcCa	C24 H45 N O4	1.63	411.336	412.343	5.523	[M+H]+1	1.21441e+06	171441	860777	390410	2.25935e+06	237850	483955	358038	859753	1.43816e+06	892871	100503	221525	296583	129032	827414	328103	207699	145387	0.39654	-0.401713	0.137186	0.862691
AcCa(18:0)	AcCa	C25 H49 N O4	1.13	427.367	428.374	7.971	[M+H]+1	4.73906e+07	8.16681e+07	8.50769e+07	6.06804e+07	4.56978e+07	5.71977e+07	6.55688e+07	3.62134e+07	6.28831e+07	1.21296e+08	7.32697e+07	8.88011e+07	5.92681e+07	8.25706e+07	5.5867e+07	6.63673e+07	7.19553e+07	7.76544e+06	6.39528e+06	1.0842	0.0351085	0.649295	0.187558
AcCa(18:0)	AcCa	C25 H49 N O4	0.99	427.367	428.374	8.368	[M+H]+1	1.90757e+07	1.3111e+07	2.93406e+07	1.63521e+07	2.03179e+07	1.99986e+07	1.98916e+07	1.2974e+07	2.01648e+07	3.0285e+07	3.33638e+07	2.59457e+07	1.59877e+07	3.71766e+07	2.25731e+06	2.01511e+07	2.29462e+07	1.83765e+06	6.31061e+06	1.13871	0.0564117	0.58854	0.230224
AcCa(18:1)	AcCa	C25 H47 N O4	1.63	425.351	426.358	6.008	[M+H]+1	2.08028e+08	2.84975e+08	4.04055e+08	3.8453e+08	2.2273e+08	307693024	2.64483e+08	3.05525e+08	4.80235e+08	1047498216	3.34453e+08	3.87797e+08	4.35954e+08	3.7986e+08	1.34553e+08	3.90975e+08	3.34523e+08	7.76354e+07	5.25213e+07	0.855613	-0.0677228	0.638717	0.194691
AcCa(18:1)	AcCa	C25 H47 N O4	0.64	425.351	426.358	7.144	[M+H]+1	2.17331e+06	3.37374e+06	4.42253e+06	6.71231e+06	3.1196e+06	3.2425e+06	2.60839e+06	2.82269e+06	2.92708e+06	9.33843e+06	5.21967e+06	3.25657e+06	5.66897e+06	3.80484e+06	1.7812e+06	4.07406e+06	3.94625e+06	711265	699015	0.96863	-0.0138422	0.911655	0.0401694
AcCa(18:1)	AcCa	C25 H47 N O4	1.19	425.351	426.358	7.37	[M+H]+1	1.75216e+06	2.69398e+06	3.6525e+06	3.64777e+06	2.15624e+06	2.45943e+06	2.24858e+06	1.33856e+06	3.19073e+06	7.32422e+06	3.73061e+06	2.02422e+06	3.50928e+06	4.39852e+06	1.45454e+06	3.04642e+06	3.02343e+06	532698	551671	0.992455	-0.00328902	0.978945	0.00924179
AcCa(18:1)	AcCa	C25 H47 N O4	0.6	425.351	426.358	7.678	[M+H]+1	1.43713e+06	2.96297e+06	1.68743e+06	3.24839e+06	2.04122e+06	1.25053e+06	1.40503e+06	2.22518e+06	6.19578e+06	1.80324e+06	2.15104e+06	1.8675e+06	3.26684e+06	2.37394e+06	1.45553e+06	2.42569e+06	2.22297e+06	467850	302734	0.916428	-0.0379016	0.778201	0.108908
AcCa(18:1)	AcCa	C25 H47 N O4	1.44	425.351	426.358	7.974	[M+H]+1	1.13483e+06	889211	1.38951e+06	1.72537e+06	1.69171e+06	956129	1.68261e+06	1.42561e+06	1.22358e+06	4.53134e+06	2.0306e+06	1.87061e+06	3.90372e+06	2.30713e+06	896937	1.66499e+06	2.2018e+06	332232	487303	1.32241	0.121366	0.37323	0.428023
AcCa(18:2)	AcCa	C25 H45 N O4	0.14	423.335	422.328	4.194	[M-H]-1	358716	1.91434e+06	243102	150984	73598.9	213251	81852.3	221830	74162.5	124956	160079	290853	152211	59441	50758.9	345679	142669	176642	43432.2	0.41272	-0.384345	0.442481	0.354105
AcCa(18:2)	AcCa	C25 H45 N O4	1.4	423.335	424.343	4.663	[M+H]+1	3.25889e+07	7.64839e+07	1.12153e+08	3.83396e+07	2.95546e+07	3.15751e+07	3.26496e+07	2.11278e+07	4.90119e+07	1.02046e+08	7.18077e+07	9.96384e+07	1.47176e+08	5.98892e+07	2.67521e+07	5.2553e+07	8.10528e+07	1.02957e+07	2.02481e+07	1.54231	0.18817	0.182429	0.738905
AcCa(18:2)	AcCa	C25 H45 N O4	0.88	423.335	424.342	5.559	[M+H]+1	900489	2.83506e+06	401340	116929	1.60336e+06	1.75161e+06	1.65879e+06	640806	3.26757e+06	700137	3.74291e+06	4.05445e+06	548851	3.89946e+06	1.34092e+06	1.38761e+06	2.71732e+06	328920	736001	1.95827	0.291873	0.0757269	1.12075
AcCa(18:3)	AcCa	C25 H43 N O4	1.09	421.32	422.327	3.805	[M+H]+1	1.6195e+06	8.11456e+06	1.01036e+07	4.21365e+06	3.62994e+06	3.68497e+06	3.63446e+06	2.06299e+06	3.92002e+06	1.09185e+07	6.65207e+06	8.4234e+06	1.50389e+07	5.01014e+06	4.15667e+06	5.19022e+06	7.85624e+06	1.04203e+06	1.93843e+06	1.51366	0.180029	0.204854	0.688555
AcCa(19:1)	AcCa	C26 H49 N O4	0.87	439.367	440.374	7.044	[M+H]+1	1.63325e+06	1.4609e+06	2.28736e+06	2.26211e+06	1.53368e+06	2.52977e+06	2.61305e+06	2.74993e+06	2.53269e+06	6.56269e+06	1.69944e+06	2.22209e+06	2.65858e+06	1.38449e+06	661626	2.61654e+06	1.72524e+06	463242	343950	0.65936	-0.180877	0.229779	0.638689
AcCa(20:1)	AcCa	C27 H51 N O4	1.03	453.382	454.39	8.364	[M+H]+1	2.28625e+07	4.57551e+06	1.38421e+07	1.75127e+07	2.28408e+07	1.79708e+07	2.1888e+07	1.36103e+07	1.39847e+07	2.64115e+07	2.1698e+07	1.26493e+07	6.26791e+06	3.03651e+07	2.2457e+06	1.75499e+07	1.46452e+07	2.01124e+06	5.12234e+06	0.83449	-0.0785791	0.532433	0.273735
AcCa(20:1)	AcCa	C27 H51 N O4	1.05	453.382	454.39	8.121	[M+H]+1	1.79702e+07	2.06083e+07	1.25676e+07	1.8407e+07	1.70927e+07	1.74474e+07	2.24451e+07	1.19369e+07	1.4023e+07	3.93601e+07	2.02386e+07	1.55898e+07	1.55858e+07	2.18671e+07	1.02899e+07	1.91858e+07	1.67142e+07	2.47686e+06	2.03449e+06	0.871176	-0.059894	0.529708	0.275963
AcCa(20:2)	AcCa	C27 H49 N O4	1.15	451.367	452.374	6.566	[M+H]+1	7.52799e+06	8.91849e+06	9.02388e+06	6.33837e+06	6.09797e+06	7.79184e+06	1.06631e+07	3.27926e+06	7.62432e+06	1.95248e+07	9.75695e+06	1.1519e+07	1.12009e+07	8.05482e+06	3.66865e+06	8.679e+06	8.84008e+06	1.35919e+06	1.43093e+06	1.01856	0.00798613	0.942404	0.0257629
AcCa(20:4)	AcCa	C27 H45 N O4	1.21	447.335	448.343	4.494	[M+H]+1	4.91199e+07	8.57452e+07	8.70264e+07	5.08294e+07	5.30246e+07	5.06118e+07	3.70429e+07	2.9785e+07	5.84408e+07	2.06679e+08	1.02483e+08	8.92598e+07	8.76345e+07	9.34522e+07	2.85694e+07	7.08305e+07	8.02798e+07	1.61646e+07	1.31818e+07	1.13341	0.0543859	0.711087	0.148077
AcCa(20:5)	AcCa	C27 H43 N O4	1.04	445.32	446.327	3.631	[M+H]+1	992035	2.57507e+06	3.76532e+06	2.97498e+06	1.45853e+06	2.07581e+06	1.8871e+06	1.54711e+06	3.15471e+06	7.57543e+06	3.2437e+06	3.32761e+06	7.08026e+06	3.4966e+06	1.39332e+06	2.80061e+06	3.70829e+06	595721	925604	1.3241	0.121922	0.409132	0.388137
AcCa(22:4)	AcCa	C29 H49 N O4	0.99	475.367	476.374	5.964	[M+H]+1	3.56712e+06	2.33169e+06	2.17481e+06	4.3314e+06	2.56746e+06	5.46067e+06	4.99834e+06	842798	2.24149e+06	2.07786e+07	4.47958e+06	2.12864e+06	1.49128e+06	4.86449e+06	717503	4.92944e+06	2.7363e+06	1.81823e+06	823501	0.555094	-0.255634	0.427813	0.368746
AcCa(22:6)	AcCa	C29 H45 N O4	1.02	471.335	472.343	4.256	[M+H]+1	748549	1.04034e+06	1.87798e+06	1.14705e+06	777182	897248	836164	2.90555e+06	2.26194e+06	5.45105e+06	1.71141e+06	1.75108e+06	3.00491e+06	3.57735e+06	2.60875e+06	1.7943e+06	2.5307e+06	467506	360936	1.41041	0.149345	0.323116	0.490641
AcCa(6:0)	AcCa	C13 H25 N O4	0.56	259.178	260.186	1.194	[M+H]+1	69316.7	179333	114906	1.12732e+06	913421	705157	837638	359441	878724	4.70133e+06	142480	85984.7	1.63758e+06	1.11004e+06	251720	988659	645561	429259	309933	0.652966	-0.185109	0.608399	0.215812
AcCa(8:0)	AcCa	C15 H29 N O4	4.54	287.211	288.217	1.327	[M+H]+1	62617.8	275980	126781	1.12318e+06	697851	954152	871360	190687	1.0739e+06	4.35614e+06	223468	137419	1.65103e+06	977944	144573	973266	626887	397318	300589	0.644107	-0.191042	0.578544	0.237664
Cer(d18:1_18:0)	Cer	C36 H71 N O3	0.96	565.544	566.551	19.56	[M+H]+1	948399	4.05031e+07	2.18483e+07	2.16994e+07	5.37476e+07	415284	4.26822e+07	1.34645e+07	344937	872713	1.9929e+07	1.51429e+06	1.38381e+06	3.62835e+07	3.56282e+07	1.96526e+07	1.89478e+07	6.34234e+06	7.72058e+06	0.964134	-0.0158627	0.94769	0.0233336
Cer(d18:1_24:1)	Cer	C42 H81 N O3	0.72	647.622	648.629	20.582	[M+H]+1	1.91383e+06	1.30958e+07	4.88864e+06	1.35385e+07	8.81619e+06	7.46324e+06	1.29231e+07	1.30907e+07	2.23131e+07	2.94015e+06	6.28499e+06	3.04398e+06	1.96406e+06	1.00286e+07	1.46665e+07	1.00983e+07	7.19761e+06	1.94625e+06	2.33745e+06	0.712753	-0.147061	0.384511	0.415091
Cer(d18:1_24:1)	Cer	C42 H81 N O3	0.82	647.622	648.629	19.901	[M+H]+1	2.11132e+06	5.29437e+06	4.7655e+06	1.07432e+07	1.45943e+07	1.77962e+07	1.51464e+07	1.07902e+07	1.10555e+07	4.71356e+06	1.80992e+06	3.58504e+06	2.45266e+06	8.34244e+06	8.8132e+06	9.70106e+06	5.00065e+06	1.66498e+06	1.48963e+06	0.515475	-0.287793	0.0942848	1.02556
Cer(d18:2_18:0)	Cer	C36 H69 N O3	0.58	563.528	564.535	18.958	[M+H]+1	7.72769e+06	1.19542e+07	8.19006e+06	1.63356e+07	1.53988e+07	1.61858e+07	1.29185e+07	1.57871e+07	1.37106e+07	1.84094e+07	8.82715e+06	1.09451e+07	6.726e+06	2.13332e+07	1.68851e+07	1.36618e+07	1.29433e+07	1.11663e+06	2.69739e+06	0.94741	-0.0234619	0.772952	0.111848
Cer(d18:2_20:0)	Cer	C38 H73 N O3	0.96	591.56	592.567	19.6	[M+H]+1	2.00933e+06	9.86077e+06	2.40571e+06	1.4012e+07	1.00217e+07	9.03283e+06	9.66423e+06	5.38192e+06	10793242	6.6795e+06	4.85818e+06	2.93432e+06	2.00209e+06	1.69412e+07	7.99566e+06	7.98612e+06	6.94629e+06	1.20698e+06	2.70093e+06	0.869796	-0.0605827	0.687577	0.162678
Cer(d18:2_22:0)	Cer	C40 H77 N O3	0.72	619.591	620.598	20.116	[M+H]+1	981114	4.70171e+06	2.71683e+06	7.40818e+06	8.46828e+06	1.80507e+06	6.89362e+06	3.88389e+06	9.43735e+06	757278	3.08201e+06	1.43961e+06	1.50942e+06	3.08759e+06	6.85687e+06	4.70533e+06	3.1951e+06	1.00633e+06	983772	0.679038	-0.168106	0.361526	0.441861
Cer(d18:2_24:1)	Cer	C42 H79 N O3	0.87	645.607	646.614	20.059	[M+H]+1	807084	6.13238e+06	1.46095e+06	8.96757e+06	8.81192e+06	6.47164e+06	6.98036e+06	7.65701e+06	7.5636e+06	2.05836e+06	1.87019e+06	861626	1.0525e+06	4.70021e+06	8.40209e+06	5.69109e+06	3.37732e+06	973291	1.43184e+06	0.593441	-0.226623	0.198343	0.702583
Cer(d33:1)	Cer	C33 H65 N O3	0.78	523.497	524.504	19.972	[M+H]+1	499383	2.802e+06	4.21015e+06	1.26081e+06	2.12601e+06	1.58091e+06	1.8057e+06	4.47152e+06	2.46037e+06	4.06572e+06	1.34276e+06	804955	3.26525e+06	2.11811e+06	1.99171e+06	2.52826e+06	1.90456e+06	426256	414091	0.753308	-0.123027	0.372767	0.428563
Cer(d35:1)	Cer	C35 H69 N O3	1.24	551.528	552.536	20.31	[M+H]+1	1.68616e+06	1.23099e+06	1.95201e+06	783227	869741	425737	1.26175e+06	539335	645566	2.56758e+06	1.75002e+06	2.75397e+06	1.42259e+06	2.27326e+06	994119	1.19621e+06	1.83879e+06	218655	309911	1.53718	0.186726	0.113771	0.943968
Cer(t17:0_24:1)	Cer	C41 H81 N O4	0.88	651.617	650.61	20.282	[M-H]-1	232850	181384	217604	1.08723e+06	216146	478935	277853	146018	830288	191116	142104	138033	355420	142406	68278.2	385942	169248	101519	48624.4	0.438532	-0.357998	0.172198	0.763972
Cer(t17:1_24:1)	Cer	C41 H79 N O4	1.54	649.602	650.609	19.741	[M+H]+1	814514	1.17928e+06	2.16353e+06	3.33621e+06	632910	2.83313e+06	534829	2.59108e+06	1.04047e+06	2.23314e+06	1.7251e+06	1.80951e+06	2.53984e+06	2.51208e+06	653769	1.73591e+06	1.84806e+06	320207	343688	1.06461	0.0271897	0.831685	0.080041
Cer(t18:0_24:1)	Cer	C42 H83 N O4	1.29	665.633	664.626	21.013	[M-H]-1	274825	352003	476820	534853	543420	412675	251809	490904	613658	780943	395065	454306	256665	585542	136369	473191	365589	50575.7	77950.4	0.772604	-0.112043	0.25369	0.595697
Co(Q10)	Co	C59 H90 O4	-0.02	862.684	863.691	21.764	[M+H]+1	3.34155e+07	7.38071e+07	5.33172e+07	3.95009e+07	5.68967e+07	5.58926e+07	4.66316e+07	5.23736e+07	4.58625e+07	7.46641e+07	5.44548e+07	6.03071e+07	5.42399e+07	6.5047e+07	6.32527e+07	5.32362e+07	5.94603e+07	4.19395e+06	2.22057e+06	1.11691	0.04802	0.33597	0.4737
Co(Q9)	Co	C54 H82 O4	0.45	794.622	795.629	20.89	[M+H]+1	1.32624e+08	3.18827e+08	251412535	2.16303e+08	400076179	3.66968e+08	2.62636e+08	2.05401e+08	1.86007e+08	2.84893e+08	245722544	2.30933e+08	1.95346e+08	4.09514e+08	2.24433e+08	2.62515e+08	2.6119e+08	2.6194e+07	3.79745e+07	0.994952	-0.00219767	0.977321	0.0099629
Co(Q9)	Co	C54 H82 O4	0.17	794.621	795.629	20.534	[M+H]+1	3.81411e+06	2.99293e+06	569650	343020	1.9765e+06	1.80198e+06	1.22489e+07	957886	1.37752e+06	2.26175e+06	788847	1.15733e+06	1.34865e+06	1.04137e+06	699501	2.83443e+06	1.00714e+06	1.09913e+06	118881	0.355324	-0.449375	0.270035	0.568581
Co(Q9)	Co	C54 H82 O4	0.55	794.622	795.629	21.116	[M+H]+1	2.68259e+06	3.98208e+06	3.57781e+06	2.99314e+06	6.09809e+06	3.76928e+06	3.91764e+06	3.50439e+06	2.89372e+06	4.61908e+06	5.70503e+06	3.90606e+06	2.75325e+06	6.13419e+06	3.81449e+06	3.80378e+06	4.46261e+06	313717	632041	1.1732	0.069373	0.309927	0.50874
DG(16:0_18:1)	DG	C37 H70 O5	0.79	594.523	595.53	19.086	[M+H]+1	7.73197e+06	1.50007e+07	2.31844e+07	3.33652e+07	1.98967e+07	2.70596e+07	2.45581e+07	3.9807e+07	4.8514e+07	2.71646e+07	1.73663e+07	1.6613e+07	1.74405e+07	3.01296e+07	1.6211e+07	2.66282e+07	1.9552e+07	3.73014e+06	2.65444e+06	0.73426	-0.13415	0.23405	0.630691
DG(16:0_18:1)	DG	C37 H70 O5	4.33	594.525	617.514	19.256	[M+Na]+1	4.67572e+06	2.05086e+07	1.04096e+07	1.23591e+07	2.03343e+07	2.06963e+07	1.73742e+07	7.53066e+06	1.11613e+07	1.21752e+07	2.0296e+07	9.92904e+06	9.9434e+06	2.70835e+07	8.53808e+06	1.37225e+07	1.5158e+07	1.80649e+06	3.65359e+06	1.10461	0.0432089	0.696313	0.157195
DG(18:0_18:1)	DG	C39 H74 O5	0.97	622.554	623.562	19.605	[M+H]+1	1.65783e+06	4.6082e+06	2.18668e+06	9.12067e+06	7.16132e+06	6.16849e+06	8.28883e+06	9.36359e+06	1.18162e+07	5.08721e+06	2.77216e+06	2.1644e+06	2.63195e+06	1.00966e+07	5.83781e+06	6.5459e+06	4.70059e+06	1.02568e+06	1.49735e+06	0.718097	-0.143817	0.322523	0.49144
DG(18:0_20:4)	DG	C41 H72 O5	1.03	644.539	645.546	19.763	[M+H]+1	2.25307e+07	1.11996e+08	2.34159e+07	5.47428e+07	9.92997e+07	6.7456e+07	6.07611e+07	2.77091e+07	4.00949e+07	2.07316e+07	5.07844e+07	4.61449e+07	2.67807e+07	1.00617e+08	4.792e+07	5.28738e+07	5.44493e+07	1.02995e+07	1.22923e+07	1.0298	0.0127524	0.927702	0.0325915
DG(18:1_20:4)	DG	C41 H70 O5	-1.09	642.522	643.53	19.244	[M+H]+1	2.29157e+06	1.08495e+07	4.66643e+06	6.12876e+06	9.92215e+06	1.09451e+07	1.11785e+07	3.43459e+06	3.58936e+06	5.67467e+06	9.79287e+06	5.34202e+06	5.52442e+06	1.20261e+07	4.38504e+06	6.86806e+06	7.41409e+06	1.10896e+06	1.48271e+06	1.0795	0.0332233	0.777115	0.109515
DG(18:1_22:5)	DG	C43 H72 O5	1.5	668.539	669.546	19.565	[M+H]+1	1.00403e+06	5.86713e+06	1.92912e+06	5.36273e+06	5.17065e+06	5.64015e+06	4.64282e+06	2.80922e+06	2.58078e+06	2.92623e+06	4.09843e+06	1.59952e+06	1.28849e+06	8.50217e+06	2.13725e+06	3.79329e+06	3.52517e+06	550142	1.33672e+06	0.929319	-0.0318352	0.827455	0.0822558
DG(18:2_20:4)	DG	C41 H68 O5	0.74	640.507	641.514	19.025	[M+H]+1	4.79078e+06	8.64047e+06	6.58979e+06	4.90667e+06	9.23688e+06	1.04108e+07	9.07712e+06	4.57352e+06	3.23285e+06	6.56093e+06	7.55553e+06	7.82618e+06	5.50984e+06	1.00381e+07	5.06191e+06	6.80199e+06	7.19832e+06	767058	894472	1.05827	0.0245954	0.758364	0.120122
DG(20:4_16:0)	DG	C39 H68 O5	0.85	616.507	617.514	19.253	[M+H]+1	4.67572e+06	2.05086e+07	1.04096e+07	1.23591e+07	2.03343e+07	2.06963e+07	1.73742e+07	7.53066e+06	1.11613e+07	1.21752e+07	2.0296e+07	9.92904e+06	9.9434e+06	2.70835e+07	8.53808e+06	1.37225e+07	1.5158e+07	1.80649e+06	3.65359e+06	1.10461	0.0432089	0.696313	0.157195
DG(26:4e)	DG	C29 H50 O4	0.98	462.371	463.379	14.564	[M+H]+1	3.93563e+06	4.87785e+06	5.66203e+06	5.7043e+06	2.61527e+06	5.25463e+06	3.83196e+06	2.94802e+06	4.83897e+06	6.61499e+06	5.91946e+06	1.00973e+07	6.43271e+06	8.38776e+06	1.66694e+06	4.62837e+06	6.50084e+06	403620	1.41782e+06	1.40457	0.147542	0.120001	0.920816
DG(34:1e)	DG	C37 H72 O4	1.73	580.544	581.551	17.887	[M+H]+1	766373	1.09667e+06	1.12022e+06	7.94694e+06	2.46426e+06	4.94147e+06	5.12859e+06	1.03803e+07	1.08842e+07	7.29419e+06	1.22447e+06	1.33656e+06	2.93234e+06	4.39774e+06	3.35113e+06	5.20231e+06	2.64845e+06	1.21001e+06	607583	0.509091	-0.293205	0.177679	0.750363
DG(34:3e)	DG	C37 H68 O4	1.35	576.513	577.52	17.759	[M+H]+1	1.19083e+08	7.63245e+07	67259727	4.10025e+08	6.52545e+08	4.56105e+08	5.28648e+08	3.50406e+08	4.93751e+08	4.58503e+08	7.86061e+07	1.25488e+08	3.35234e+08	3.77879e+08	5.20472e+08	3.61265e+08	2.87536e+08	6.47766e+07	8.20388e+07	0.795914	-0.0991337	0.509584	0.292785
DG(34:3e)	DG	C37 H68 O4	0.87	576.512	577.52	19.086	[M+H]+1	6.67118e+06	1.30926e+07	1.46951e+07	2.63235e+07	1.63901e+07	2.1982e+07	20508682	2.99114e+07	3.87603e+07	2.16428e+07	1.28601e+07	1.34962e+07	1.34121e+07	2.17287e+07	1.28293e+07	2.09978e+07	1.48653e+07	2.89376e+06	1.72132e+06	0.707946	-0.15	0.18032	0.743955
DG(34:3e)	DG	C37 H68 O4	0.26	576.512	577.519	18.701	[M+H]+1	1.04059e+07	5.18937e+06	4.0156e+06	3.24521e+06	1.83446e+07	2.2889e+06	2.60368e+06	1.7325e+06	1.93321e+06	2.7687e+06	2.82583e+06	3.70751e+06	1.12318e+07	3.01279e+06	3.38278e+06	5.25276e+06	4.83214e+06	1.66299e+06	1.60711e+06	0.919923	-0.0362485	0.875561	0.0577137
DG(34:3e)	DG	C37 H68 O4	3.5	576.514	599.504	16.099	[M+Na]+1	488101	288753	1.14254e+06	169800	482044	233539	375615	246171	168060	1.81492e+06	945246	863046	1.09337e+06	408697	630430	540954	788158	168005	120894	1.45698	0.163453	0.351248	0.454386
DG(36:4e)	DG	C39 H70 O4	0.95	602.528	603.535	17.81	[M+H]+1	7.46976e+06	1.24863e+07	5.08888e+06	2.58998e+07	5.45161e+07	3.82007e+07	4.8053e+07	2.70835e+07	3.07853e+07	3.41849e+07	3.2515e+06	9.1526e+06	2.91973e+07	2.98147e+07	4.84895e+07	2.83768e+07	2.39811e+07	5.21345e+06	8.09785e+06	0.845096	-0.0730942	0.644725	0.190626
DG(36:4e)	DG	C39 H70 O4	0.78	602.528	603.535	17.417	[M+H]+1	82816.5	459989	2.56189e+06	667389	960986	1.2552e+06	1.81766e+06	1.25363e+06	1.28751e+06	1.21265e+06	3.31821e+06	337134	555245	345955	610023	1.15597e+06	1.03331e+06	220281	573830	0.893892	-0.048715	0.811058	0.090948
FA(20:4)	FA	C20 H32 O2	-0.15	304.24	303.233	8.367	[M-H]-1	1.39443e+08	1.40888e+08	1.41541e+08	1.48414e+08	1.036e+08	1.46443e+08	1.20463e+08	6.20193e+07	3.46737e+07	1.66081e+08	2.00025e+08	2.00537e+08	9.48831e+07	1.64713e+08	4.7221e+07	1.20357e+08	1.41476e+08	1.32576e+07	3.04229e+07	1.17547	0.0702122	0.466419	0.331224
FA(20:4)	FA	C20 H32 O2	0.11	304.24	305.248	8.842	[M+H]+1	1.0568e+06	380241	1.48387e+06	1.12862e+06	1.24834e+06	1.11815e+06	928254	288305	384284	276770	852193	843082	386397	1.51754e+06	405572	829363	800957	142840	205680	0.965749	-0.0151356	0.910844	0.0405558
FA(22:6)	FA	C22 H32 O2	-0.14	328.24	327.233	7.96	[M-H]-1	8.78226e+07	7.14285e+07	7.30245e+07	8.20715e+07	5.72664e+07	8.85313e+07	7.76374e+07	4.01187e+07	1.94691e+07	1.03146e+08	1.14731e+08	9.82602e+07	4.27067e+07	9.27934e+07	3.40705e+07	7.00516e+07	7.65124e+07	7.87637e+06	1.60357e+07	1.09223	0.0383136	0.688017	0.162401
Hex1Cer(d18:0_24:1)	Hex1Cer	C48 H93 N O8	0.4	811.69	812.698	20.466	[M+H]+1	7.57493e+06	1.07811e+07	4.97997e+06	1.73014e+07	3.73171e+07	5.73503e+07	1.16877e+08	1.58366e+07	2.57614e+07	7.73332e+06	1.17342e+07	3.4135e+07	7.43531e+06	6.20641e+06	1.39004e+07	3.01513e+07	1.46823e+07	1.09152e+07	5.05999e+06	0.486953	-0.312513	0.35423	0.450715
Hex1Cer(d18:0_24:1)	Hex1Cer	C48 H93 N O8	0.03	811.69	812.697	20.112	[M+H]+1	4.29204e+06	1.16258e+07	1.32571e+07	2.98594e+07	4.74706e+07	3.23064e+07	4.34492e+07	3.17304e+07	4.29929e+07	6.99202e+06	1.17342e+07	1.11372e+07	7.43531e+06	2.14428e+07	2.71776e+07	2.63976e+07	1.57854e+07	5.10085e+06	3.67103e+06	0.597987	-0.223308	0.194775	0.710467
Hex1Cer(d18:0_24:1)	Hex1Cer	C48 H93 N O8	-1.14	811.689	812.696	18.976	[M+H]+1	685515	1.57368e+06	981931	1.10625e+07	1.67248e+06	3.60938e+06	8.91219e+06	934826	8.52558e+06	4.94531e+06	1.46021e+06	885807	1.12471e+06	1.22794e+06	7.40978e+06	4.29034e+06	2.42169e+06	1.22695e+06	1.25043e+06	0.564452	-0.248373	0.358186	0.445891
Hex1Cer(d18:1_16:0)	Hex1Cer	C40 H77 N O8	0.75	699.565	700.573	17.833	[M+H]+1	2.4108e+06	1.67937e+06	4.07612e+06	6.95022e+06	8.80849e+06	8.76498e+06	8.73873e+06	6.44511e+06	1.13796e+07	2.87768e+06	1.2222e+06	2.23263e+06	2.84216e+06	5.6468e+06	4.4995e+06	6.21311e+06	3.28866e+06	1.04147e+06	794096	0.52931	-0.27629	0.0897046	1.04719
Hex1Cer(d18:1_18:0)	Hex1Cer	C42 H81 N O8	0.6	727.597	728.604	18.805	[M+H]+1	5.56433e+06	1.02431e+07	1.09586e+07	2.54987e+07	3.03838e+07	4.78058e+07	5.17233e+07	2.23731e+07	3.61484e+07	1.56748e+07	1.06289e+07	2.04725e+07	6.83971e+06	1.90771e+07	2.8653e+07	2.56374e+07	1.71342e+07	5.02242e+06	3.84641e+06	0.66833	-0.175009	0.289203	0.538798
Hex1Cer(d18:1_18:0)	Hex1Cer	C42 H81 N O8	1.02	727.597	728.604	16.866	[M+H]+1	524686	279789	484755	8.61905e+06	9.71524e+06	1.55508e+07	1.33316e+07	2.23777e+07	2.70769e+07	8.65395e+06	182459	1.14e+06	2.71654e+06	4.93029e+06	6.12353e+06	1.06614e+07	3.01856e+06	2.90778e+06	1.11712e+06	0.283129	-0.548016	0.0959863	1.01779
Hex1Cer(d18:1_18:0+O)	Hex1Cer	C42 H81 N O9	0.27	743.591	744.599	18.607	[M+H]+1	2.78761e+06	5.39157e+06	2.85128e+06	4.38951e+06	1.1198e+07	1.98595e+07	3.38446e+07	4.86128e+06	8.5662e+06	6.99719e+07	1.42153e+06	7.78219e+06	1.50412e+06	2.1805e+06	5.21443e+06	1.63721e+07	3.62056e+06	6.70165e+06	1.24997e+06	0.221141	-0.65533	0.211161	0.675386
Hex1Cer(d18:1_21:0+O)	Hex1Cer	C45 H87 N O9	0.48	785.638	786.646	19.504	[M+H]+1	1.38453e+07	3.37003e+07	3.26109e+07	4.29454e+07	3.84027e+07	3.54303e+07	5.35593e+07	3.92369e+07	4.43796e+07	2.40927e+07	2.39712e+07	1.68834e+07	1.88679e+07	4.60394e+07	2.69307e+07	3.58203e+07	2.65385e+07	3.48397e+06	5.19176e+06	0.740879	-0.130253	0.154285	0.811676
Hex1Cer(d18:1_21:0+O)	Hex1Cer	C45 H87 N O9	0.46	785.638	786.646	19.833	[M+H]+1	980942	3.32194e+06	2.98396e+06	9.17151e+06	7.80826e+06	6.12211e+06	7.98254e+06	5.91746e+06	6.74105e+06	3.46977e+06	1.58931e+06	1.22367e+06	1.88679e+07	5.42215e+06	4.08463e+06	5.44995e+06	6.23754e+06	834437	3.25247e+06	1.14451	0.0586202	0.759192	0.119648
Hex1Cer(d18:1_22:0)	Hex1Cer	C46 H89 N O8	0.13	783.659	784.666	20.228	[M+H]+1	2.65583e+06	1.25837e+06	2.74172e+06	836841	869411	1.32496e+06	2.38101e+06	521492	776931	1.88499e+06	2.9695e+06	2.53687e+06	1.37357e+06	4.7014e+06	552502	1.52515e+06	2.42677e+06	262522	710729	1.59116	0.201714	0.165393	0.781484
Hex1Cer(d18:1_22:0+O)	Hex1Cer	C46 H89 N O9	0.69	799.654	800.662	19.832	[M+H]+1	5.81202e+06	2.88961e+06	2.2342e+06	1.41964e+07	5.74769e+07	5.43846e+07	2.14538e+08	1.08629e+07	1.78747e+07	3.21161e+07	3.81171e+06	1.92743e+07	2.00671e+06	8.28125e+06	1.39831e+07	4.12385e+07	9.47141e+06	2.02757e+07	3.20641e+06	0.229674	-0.638888	0.297996	0.525789
Hex1Cer(d18:1_22:1)	Hex1Cer	C46 H87 N O8	-0.32	781.643	782.65	19.416	[M+H]+1	1.35207e+07	3.57706e+07	19815899	6.4879e+07	4.45151e+07	6.52734e+07	7.33232e+07	6.22385e+07	6.53127e+07	2.51764e+07	1.34831e+07	16781084	6.7099e+06	4.0175e+07	5.86957e+07	4.69826e+07	2.71689e+07	6.97809e+06	9.6873e+06	0.578277	-0.237864	0.123175	0.909477
Hex1Cer(d18:1_22:1)	Hex1Cer	C46 H87 N O8	0.04	781.643	782.65	19.828	[M+H]+1	827982	923457	2.57251e+06	1.96433e+07	1.66387e+07	6.52734e+07	3.10328e+07	447578	730284	2.616e+06	2.58822e+06	3.62168e+06	3.50735e+06	4.0175e+07	5.86957e+07	1.40706e+07	2.17176e+07	6.60158e+06	1.16899e+07	1.54347	0.188498	0.547862	0.261329
Hex1Cer(d18:1_22:1)	Hex1Cer	C46 H87 N O8	0.86	781.644	782.651	17.852	[M+H]+1	2.75242e+06	921110	828886	1.80664e+07	7.34987e+06	2.24362e+07	1.40399e+07	2.08551e+07	8.47072e+06	8.95595e+06	792696	2.549e+06	3.24491e+06	3.10714e+06	1.67156e+07	1.04676e+07	5.28186e+06	2.54123e+06	2.89162e+06	0.504589	-0.297062	0.234109	0.630581
Hex1Cer(d18:1_22:1)	Hex1Cer	C46 H87 N O8	1.1	781.644	782.651	17.52	[M+H]+1	362324	242925	338502	380300	7.34987e+06	332095	168644	267516	344405	123414	159949	160234	1.73894e+06	391072	176052	990999	525249	707055	306567	0.53002	-0.275708	0.661656	0.179368
Hex1Cer(d18:1_22:2)	Hex1Cer	C46 H85 N O8	0.54	779.628	780.635	18.847	[M+H]+1	1.43407e+06	2.81075e+06	2.33202e+06	1.2475e+07	5.34698e+06	8.11252e+06	5.85145e+06	9.05353e+06	1.09357e+07	7.1749e+06	1.76155e+06	2.16283e+06	602903	7.52244e+06	3.31043e+06	6.5527e+06	3.07203e+06	1.17057e+06	1.19381e+06	0.468819	-0.328995	0.0857284	1.06688
Hex1Cer(d18:1_22:2)	Hex1Cer	C46 H85 N O8	0.58	779.628	780.635	19.265	[M+H]+1	1.43407e+06	2.81075e+06	576143	3.4858e+06	9.14087e+06	9.57149e+06	9.65986e+06	6.20406e+06	6.12798e+06	7.1749e+06	643087	2.16283e+06	544888	2.82208e+06	4.73575e+06	5.61859e+06	2.18173e+06	1.06853e+06	773954	0.388305	-0.410827	0.0545962	1.26284
Hex1Cer(d18:1_23:0)	Hex1Cer	C47 H91 N O8	0.6	797.675	798.682	20.206	[M+H]+1	1.41344e+06	3.53093e+06	1.785e+06	6.01246e+06	1.32286e+07	2.62226e+07	2.91172e+07	3.75166e+06	3.99385e+06	1.53923e+06	1.9333e+06	3.91604e+06	894261	1.87284e+06	3.07262e+06	9.05949e+06	2.33781e+06	3.29289e+06	524138	0.258051	-0.588294	0.181309	0.74158
Hex1Cer(d18:1_23:0+O)	Hex1Cer	C47 H91 N O9	0.85	813.67	814.677	20.071	[M+H]+1	1.43013e+06	1.98042e+06	1.36013e+06	7.4922e+06	2.95197e+07	2.68511e+07	1.14449e+08	7.14886e+06	6.41521e+06	1.16703e+07	1.41188e+06	3.79222e+06	1.18468e+06	3.25297e+06	4.18088e+06	2.08317e+07	2.76452e+06	1.08749e+07	617509	0.132708	-0.877104	0.269914	0.568775
Hex1Cer(d18:1_23:0+O)	Hex1Cer	C47 H91 N O9	0.31	813.67	814.677	19.945	[M+H]+1	1.64872e+06	7.8358e+06	5.12026e+06	2.61664e+07	1.16718e+07	7.62479e+06	1.04496e+07	1.40416e+07	1.20069e+07	1.35761e+07	4.41027e+06	5.21538e+06	5.68174e+06	1.18794e+07	7.18641e+06	1.10142e+07	6.87463e+06	2.08458e+06	1.3303e+06	0.624162	-0.204703	0.209768	0.678261
Hex1Cer(d18:1_23:1)	Hex1Cer	C47 H89 N O8	0.79	795.659	796.667	19.684	[M+H]+1	8.451e+06	1.59568e+07	7.61883e+06	4.14053e+07	4.6768e+07	4.26604e+07	43892761	1.47232e+07	2.15993e+07	1.77713e+07	2.939e+06	6.45411e+06	6.97753e+06	2.16824e+07	2.42633e+07	2.60847e+07	1.24633e+07	4.97463e+06	4.36549e+06	0.4778	-0.320754	0.102659	0.988604
Hex1Cer(d18:1_23:1)	Hex1Cer	C47 H89 N O8	0.85	795.659	796.667	20.073	[M+H]+1	698834	388541	7.61883e+06	1.04727e+06	3.2551e+06	4.84858e+06	2.11432e+07	302972	566080	1.4753e+06	2.939e+06	1.2479e+06	1.08023e+06	8.60784e+06	482171	4.13447e+06	2.87143e+06	2.03462e+06	1.49104e+06	0.69451	-0.158321	0.690531	0.160817
Hex1Cer(d18:1_24:0+O)	Hex1Cer	C48 H93 N O9	0.93	827.686	828.693	20.324	[M+H]+1	4.66412e+06	4.22011e+06	905059	1.09464e+07	4.10056e+07	4.35015e+07	197963708	1.06639e+07	1.50332e+07	3.1268e+07	1.96049e+06	1.67003e+07	2.35454e+06	2.12932e+06	1.22777e+07	3.60172e+07	7.08448e+06	1.86395e+07	3.10335e+06	0.196697	-0.706202	0.302453	0.519342
Hex1Cer(d18:1_24:0+O)	Hex1Cer	C48 H93 N O9	-2.47	827.683	828.692	20.006	[M+H]+1	843421	1.48683e+06	3.30102e+06	1.23618e+06	3.05911e+06	3.92885e+06	9.83353e+06	3.02611e+06	2.1382e+06	1.7062e+06	3.56093e+06	1.34348e+06	2.7216e+06	1.02808e+06	3.33392e+06	3.05594e+06	2.3976e+06	817119	515837	0.78457	-0.105368	0.601122	0.221038
Hex1Cer(d18:1_24:1)	Hex1Cer	C48 H91 N O8	0.43	809.675	810.682	18.473	[M+H]+1	7.94883e+06	6.13229e+06	1.61571e+06	1.63074e+08	1.57953e+08	216995171	1.86311e+08	167505661	118507575	8.91687e+07	3.42283e+06	1.00729e+07	2.24513e+07	4.46007e+07	1.27021e+08	1.11521e+08	4.15137e+07	2.56316e+07	2.24987e+07	0.37225	-0.429166	0.103451	0.985264
Hex1Cer(d18:1_24:1)	Hex1Cer	C48 H91 N O8	0.34	809.675	810.682	20.305	[M+H]+1	1.66715e+06	4.84014e+06	1.93001e+06	2.82449e+06	3.15278e+07	1.75185e+07	5.05217e+07	1.94156e+07	6.59571e+06	2.53864e+06	1.7303e+06	2.72293e+06	1.40656e+06	2.714e+06	9.80074e+06	1.3938e+07	3.67491e+06	5.13755e+06	1.55374e+06	0.263661	-0.578953	0.193191	0.714012
Hex1Cer(d18:1_24:1)	Hex1Cer	C48 H91 N O8	0.49	809.675	810.682	18.215	[M+H]+1	1.15657e+06	6.13229e+06	2.82127e+06	2.54626e+06	1.53636e+06	2.45218e+06	2.55563e+06	4.24259e+06	4.14051e+06	2.63003e+06	2.39891e+06	1.93891e+06	2.46991e+06	2.36145e+06	2.5599e+06	3.02137e+06	2.34581e+06	460244	107207	0.776408	-0.10991	0.329813	0.481732
Hex1Cer(d18:1_24:1)	Hex1Cer	C48 H91 N O8	-0.73	809.674	810.681	18.666	[M+H]+1	595785	2.89029e+06	1.34221e+06	1.10625e+07	6.51848e+06	1.18802e+07	8.91219e+06	8.72788e+06	8.52558e+06	4.94531e+06	920259	647926	1.07853e+06	2.54267e+06	4.5579e+06	6.54004e+06	1.94946e+06	1.25407e+06	730329	0.29808	-0.525667	0.0292465	1.53393
Hex1Cer(d18:1_25:1)	Hex1Cer	C49 H93 N O8	0.53	823.691	824.698	20.129	[M+H]+1	2.07542e+06	1.00305e+07	4.19182e+06	1.71167e+07	2.59366e+07	2.90967e+07	3.06269e+07	1.30915e+07	8.85745e+06	1.80236e+06	1.60724e+06	3.3959e+06	2.36185e+06	3.89475e+06	9.48338e+06	1.42826e+07	4.14862e+06	3.47366e+06	1.39179e+06	0.290467	-0.536903	0.0681491	1.16654
Hex1Cer(d18:2_18:0)	Hex1Cer	C42 H79 N O8	0.86	725.581	726.588	18.015	[M+H]+1	1.91357e+06	7.94822e+06	1.04084e+07	4.19656e+07	2.29374e+07	3.01846e+07	2.03685e+07	2.62065e+07	5.46911e+07	1.59004e+07	6.0543e+06	3.6341e+06	6.46643e+06	3.60724e+07	1.61055e+07	2.32524e+07	1.36666e+07	5.06881e+06	5.99337e+06	0.587747	-0.230809	0.272367	0.564846
Hex1Cer(d18:2_18:0)	Hex1Cer	C42 H79 N O8	0.81	725.581	726.589	15.338	[M+H]+1	572376	364114	341030	5.36183e+06	1.53958e+06	4.37813e+06	3.34097e+06	7.0397e+06	1.11778e+07	1.01624e+07	421368	898731	3.38141e+06	3.38293e+06	1.85708e+06	4.42779e+06	1.9883e+06	1.2638e+06	614223	0.449051	-0.347704	0.214332	0.668914
Hex1Cer(d18:2_18:0)	Hex1Cer	C42 H79 N O8	1.08	725.581	726.589	15.816	[M+H]+1	514131	895422	799088	457464	657082	270257	482989	1.2542e+06	2.22693e+06	1.319e+06	1.00103e+06	719231	934143	383796	523396	887657	712320	183928	117522	0.802472	-0.09557	0.537477	0.26964
Hex1Cer(d18:2_18:0)	Hex1Cer	C42 H79 N O8	0.81	725.581	726.589	15.632	[M+H]+1	150218	440052	341030	436722	206214	237844	271778	904524	1.83495e+06	903000	47025.2	184957	252062	506457	559109	572634	309922	163902	97159.3	0.541222	-0.266625	0.303577	0.517731
Hex1Cer(d18:2_18:0+O)	Hex1Cer	C42 H79 N O9	1.04	741.576	742.584	17.715	[M+H]+1	3.3082e+06	3.98694e+06	5.13652e+06	5.97954e+07	1.54632e+07	6.68804e+07	2.52224e+08	1.54734e+07	3.75226e+07	1.22182e+07	5.64776e+06	4.77917e+06	4.99257e+06	2.29304e+07	1.33171e+07	4.72009e+07	1.03334e+07	2.39154e+07	3.52787e+06	0.218924	-0.659707	0.30534	0.515216
Hex1Cer(d18:2_20:0+O)	Hex1Cer	C44 H83 N O9	-0.26	769.607	770.614	18.675	[M+H]+1	3.6466e+06	4.80876e+06	4.72703e+06	1.77908e+07	1.23458e+07	2.08422e+07	2.12099e+07	1.62077e+07	15711072	1.08638e+07	2.11323e+06	3.03786e+06	3.27058e+06	1.05617e+07	4.24341e+06	1.28154e+07	4.64535e+06	2.10071e+06	1.5174e+06	0.362482	-0.440713	0.0239822	1.62011
Hex1Cer(d18:2_23:0+O)	Hex1Cer	C47 H89 N O9	0.61	811.654	812.662	19.615	[M+H]+1	4.35751e+06	1.16073e+07	2.22111e+06	1.57566e+07	3.16079e+07	1.94891e+07	2.86241e+07	9.87088e+06	3.3675e+06	6.08481e+06	2.6197e+06	2.37628e+06	2.25201e+06	1.47908e+07	1.21052e+07	1.32987e+07	6.8288e+06	3.30386e+06	2.73608e+06	0.513494	-0.289465	0.227803	0.642441
Hex1Cer(d18:2_23:0+O)	Hex1Cer	C47 H89 N O9	1.36	811.655	812.662	19.814	[M+H]+1	4.35751e+06	1.16314e+06	2.22111e+06	3.11788e+06	1.9729e+06	1.67242e+06	2.70232e+06	1.58529e+06	1.69589e+06	1.26008e+06	1.53927e+06	1.20203e+06	1.58522e+06	938610	726485	2.17486e+06	1.19832e+06	310273	166737	0.550989	-0.258857	0.0541119	1.26671
Hex1Cer(d18:2_24:0+O)	Hex1Cer	C48 H91 N O9	1.02	825.67	826.678	19.775	[M+H]+1	3.78106e+07	1.13743e+08	5.37333e+07	1.8721e+08	3.64915e+08	3.75533e+08	4.45065e+08	1.83019e+08	1.62832e+08	5.34475e+07	3.25883e+07	8.8078e+07	3.9065e+07	1.37449e+08	1.36176e+08	1.97731e+08	8.66712e+07	4.67219e+07	2.26079e+07	0.438329	-0.3582	0.13182	0.880018
Hex1Cer(d18:2_24:0+O)	Hex1Cer	C48 H91 N O9	0.49	825.67	826.677	19.942	[M+H]+1	1.30148e+06	7.0059e+06	3.03199e+06	1.24115e+07	2.00994e+07	1.88221e+07	1.99956e+07	1.29865e+07	1.04982e+07	3.50712e+06	2.39172e+06	4.36978e+06	2.58512e+06	6.13901e+06	6.60863e+06	1.0966e+07	4.41885e+06	2.26257e+06	872592	0.40296	-0.394738	0.0698326	1.15594
Hex1Cer(d18:2_24:1)	Hex1Cer	C48 H89 N O8	0.17	807.659	808.666	19.444	[M+H]+1	2.31159e+07	6.23518e+07	4.57145e+07	2.14217e+08	137747132	2.15734e+08	1.57665e+08	1.6129e+08	1.92864e+08	9.43166e+07	3.88245e+07	2.87652e+07	3.07907e+07	1.36471e+08	9.4959e+07	1.30502e+08	6.59622e+07	2.22547e+07	2.1412e+07	0.505451	-0.296321	0.0898563	1.04645
Hex1Cer(d18:2_24:1)	Hex1Cer	C48 H89 N O8	0.79	807.659	808.667	19.775	[M+H]+1	6.63122e+06	1.1079e+07	8.80992e+06	3.93784e+07	4.72847e+07	5.4709e+07	8.80952e+07	3.33421e+07	2.98803e+07	1.1136e+07	2.06904e+06	1.84431e+07	5.04634e+06	1.43374e+07	2.05533e+07	3.30346e+07	1.20898e+07	8.16522e+06	3.65426e+06	0.365975	-0.436549	0.105178	0.978074
Hex1Cer(d18:2_24:1)	Hex1Cer	C48 H89 N O8	0.68	807.659	808.667	17.939	[M+H]+1	1.48734e+06	2.22936e+06	1.61903e+06	5.34517e+07	2.42759e+07	4.42806e+07	2.88174e+07	2.8081e+07	3.09459e+07	1.83454e+07	1.37725e+06	2.00304e+06	6.43781e+06	2.36115e+07	1.33059e+07	2.33534e+07	9.34709e+06	5.65329e+06	4.15369e+06	0.400246	-0.397673	0.128265	0.891893
Hex1Cer(d18:2_24:1)	Hex1Cer	C48 H89 N O8	0.95	807.66	808.667	18.085	[M+H]+1	2.42111e+06	2.22936e+06	3.33501e+06	1.6017e+07	2.81792e+06	1.02683e+07	6.42868e+06	1.42109e+07	1.30897e+07	4.81524e+06	4.05228e+06	3.87329e+06	6.43781e+06	5.74853e+06	5.76587e+06	7.56332e+06	5.17556e+06	1.69195e+06	511258	0.684297	-0.164755	0.350006	0.455924
Hex1Cer(d18:2_25:1)	Hex1Cer	C49 H91 N O8	0.66	821.675	822.682	19.686	[M+H]+1	748900	1.92352e+06	1.47686e+06	9.99456e+06	8.72669e+06	8.62251e+06	7.03888e+06	5.6596e+06	5.16168e+06	1.25479e+06	882246	1.58726e+06	1.49761e+06	6.19985e+06	2.86557e+06	5.0608e+06	2.60651e+06	1.10812e+06	954484	0.515038	-0.28816	0.178023	0.749524
Hex1Cer(d18:2_25:1)	Hex1Cer	C49 H91 N O8	0.38	821.675	822.682	20.004	[M+H]+1	504554	675536	1.97475e+06	373759	567249	4.06715e+06	831972	229749	356907	858851	2.13023e+06	803703	1.51599e+06	518502	436699	1.04405e+06	1.08103e+06	370035	323924	1.03542	0.0151156	0.949868	0.0223369
Hex1Cer(d33:2+O)	Hex1Cer	C39 H73 N O9	1.03	699.529	722.518	10.041	[M+Na]+1	528048	262848	593922	604997	450421	635197	298928	4.20354e+06	5.77784e+06	564452	1.08984e+06	183674	137661	2.14683e+06	909737	1.39202e+06	893547	612436	366387	0.641907	-0.192528	0.595939	0.224798
Hex1Cer(d37:3)	Hex1Cer	C43 H79 N O8	-1.01	737.58	738.587	19.454	[M+H]+1	724521	827477	546520	523950	540065	576482	756197	359930	458805	721699	498965	1.11905e+06	613949	625317	2.03833e+06	603565	979123	46748.9	285533	1.62223	0.210114	0.0904424	1.04363
Hex1Cer(d40:1)	Hex1Cer	C46 H89 N O8	0.19	783.659	784.666	19.961	[M+H]+1	2.65583e+06	3.63019e+06	3.16186e+06	1.17495e+07	1.85532e+07	3.42355e+07	4.6059e+07	1.11399e+07	1.36258e+07	3.75654e+06	3.20351e+06	1.07665e+07	1.36703e+06	4.7014e+06	8.53937e+06	1.48567e+07	5.71556e+06	4.62199e+06	1.72821e+06	0.384712	-0.414865	0.199582	0.699878
Hex1Cer(d40:1)	Hex1Cer	C46 H89 N O8	0.09	783.659	784.666	19.648	[M+H]+1	2.65583e+06	2.47792e+06	2.08659e+06	3.52849e+06	2.5443e+06	3.98488e+06	4.81889e+06	3.6806e+06	5.75371e+06	1.81219e+06	1.16647e+06	2.22359e+06	2.1073e+06	4.51413e+06	3.964e+06	3.33434e+06	2.7951e+06	399024	623439	0.838276	-0.0766131	0.463688	0.333774
Hex1Cer(d41:3)	Hex1Cer	C47 H87 N O8	-0.07	793.643	794.65	19.544	[M+H]+1	957681	954115	756083	7.02914e+06	5.20469e+06	2.19566e+06	1.80018e+06	701192	236089	881254	795643	1.52911e+06	1.16009e+06	650183	590044	2.07161e+06	945014	709983	176446	0.456174	-0.34087	0.29399	0.531667
Hex1Cer(d42:2)	Hex1Cer	C48 H91 N O8	0.33	809.675	810.682	19.895	[M+H]+1	1.75487e+08	5.46859e+08	4.19872e+08	9.89947e+08	1315772537	1418632402	1462979807	9.20248e+08	9.28554e+08	5.12812e+08	3.31163e+08	3.19811e+08	3.41874e+08	7.36345e+08	7.75204e+08	8.69116e+08	5.00879e+08	1.40974e+08	1.043e+08	0.576309	-0.239345	0.110746	0.955673
Hex1Cer(d42:2)	Hex1Cer	C48 H91 N O8	0.7	809.675	810.682	19.621	[M+H]+1	4.35751e+06	1.16073e+07	2.22111e+06	1.40606e+07	2.72465e+07	1.94891e+07	1.91947e+07	1.0173e+07	7.19717e+06	6.08481e+06	1.59373e+06	1.41063e+06	1.33686e+06	1.12738e+07	7.90945e+06	1.21632e+07	4.70489e+06	2.49415e+06	2.06512e+06	0.386813	-0.412499	0.0753252	1.12306
Hex1Cer(d42:2)	Hex1Cer	C48 H91 N O8	0.02	809.674	810.682	19.693	[M+H]+1	676173	980296	1.22596e+06	1.93008e+06	2.33998e+06	1.50481e+06	3.15821e+06	7.20468e+06	9.46322e+06	1.13294e+06	796569	1.43312e+06	1.35217e+06	4.64314e+06	3.44166e+06	2.96163e+06	2.33333e+06	939215	731378	0.787852	-0.103555	0.670162	0.17382
Hex1Cer(d42:2+O)	Hex1Cer	C48 H91 N O9	-1.36	825.668	826.676	18.305	[M+H]+1	1.17661e+06	733578	2.03534e+06	1.09804e+07	9.61016e+06	2.47669e+07	1.70908e+07	1.08037e+07	1.09204e+07	3.19752e+06	2.1523e+06	1.48627e+06	1.92182e+06	2.40748e+06	5.74016e+06	9.13154e+06	2.74161e+06	2.44229e+06	764792	0.300235	-0.522539	0.0957597	1.01882
Hex1Cer(d43:1+O)	Hex1Cer	C49 H95 N O9	-0.33	841.7	842.708	20.373	[M+H]+1	1.27766e+06	2.17332e+06	1.49898e+06	6.53056e+06	4.2147e+06	4.51619e+06	4.14988e+06	5.77601e+06	4.23147e+06	2.18933e+06	1.82179e+06	2.19579e+06	846039	1.55688e+06	3.94894e+06	3.65581e+06	2.07389e+06	568070	518128	0.567285	-0.246199	0.0992729	1.00317
Hex1Cer(d43:2+O)	Hex1Cer	C49 H93 N O9	-0.02	839.685	840.692	20.001	[M+H]+1	526163	1.90641e+06	2.05933e+06	2.34358e+06	6.93676e+06	8.16189e+06	1.24237e+07	3.40779e+06	2.86805e+06	895634	1.24239e+06	838124	1.58092e+06	1.10637e+06	1.42588e+06	4.15293e+06	1.23874e+06	1.20601e+06	128479	0.29828	-0.525376	0.117886	0.928537
Hex1Cer(d44:2)	Hex1Cer	C50 H95 N O8	0.36	837.706	838.713	20.375	[M+H]+1	994644	1.18251e+06	1.03516e+06	2.68382e+06	2.99234e+06	6.32372e+06	4.83195e+06	3.49951e+06	2.62955e+06	1.70436e+06	1.41824e+06	1.82613e+06	639713	1.20423e+06	1.42202e+06	2.78776e+06	1.30207e+06	550792	193754	0.467066	-0.330622	0.0877104	1.05695
Hex1Cer(d44:3)	Hex1Cer	C50 H93 N O8	0.39	835.69	836.698	19.913	[M+H]+1	652692	1.17964e+06	1.97248e+06	6.44222e+06	2.84612e+06	4.36514e+06	3.94129e+06	4.95291e+06	3.78788e+06	1.58283e+06	1.84264e+06	1.20005e+06	1.83614e+06	3.15137e+06	3.38855e+06	3.17232e+06	2.28375e+06	583548	420874	0.719899	-0.142728	0.335399	0.474438
Hex1Cer(m40:0+O)	Hex1Cer	C46 H91 N O8	-0.04	785.674	786.682	20.191	[M+H]+1	1.23189e+06	555030	2.07539e+06	778791	1.03889e+06	3.49152e+06	5.75431e+06	631901	1.36595e+06	1.11675e+06	2.24781e+06	1.62334e+06	1.03974e+06	1.40149e+06	487725	1.80404e+06	1.36002e+06	517344	293488	0.753876	-0.1227	0.574896	0.24041
Hex1Cer(t18:0_24:0)	Hex1Cer	C48 H95 N O9	0.28	829.701	830.708	20.598	[M+H]+1	1.25821e+06	543033	1.4815e+06	1.1681e+06	1.99946e+06	994427	1.03382e+07	1.17592e+06	1.6125e+06	2.77656e+06	957702	1.88502e+06	1.70356e+06	1.61477e+06	670606	2.33479e+06	1.36633e+06	909713	234040	0.585206	-0.232691	0.476378	0.322048
Hex1Cer(t18:0_24:0)	Hex1Cer	C48 H95 N O9	1.24	829.702	830.709	19.68	[M+H]+1	937555	557896	1.84889e+06	603567	2.14509e+06	422984	580194	2.21447e+06	487512	1.57088e+06	1.10449e+06	1.98711e+06	1.87487e+06	709434	799928	1.1369e+06	1.29517e+06	230304	268285	1.1392	0.0566014	0.682801	0.165706
Hex1Cer(t18:0_24:1)	Hex1Cer	C48 H93 N O9	-0.43	827.685	828.692	19.593	[M+H]+1	895265	1.21907e+06	1.32363e+06	1.83577e+06	1.21696e+06	1.5259e+06	2.30661e+06	2.21447e+06	2.04827e+06	1.30224e+06	880669	1.82154e+06	1.63513e+06	1.48607e+06	3.08773e+06	1.58882e+06	1.78223e+06	152431	362493	1.12173	0.0498889	0.567861	0.245758
Hex1Cer(t18:1_24:1)	Hex1Cer	C48 H91 N O9	-0.47	825.669	826.676	19.258	[M+H]+1	9.89731e+06	3.82819e+06	3.93913e+06	1.70423e+06	5.52545e+06	3.84808e+06	2.50221e+06	1.87726e+06	3.52333e+06	2.56395e+06	2.83758e+06	2.34264e+06	2.01144e+06	2.03756e+06	2.95022e+06	3.92091e+06	2.43589e+06	755781	196648	0.621256	-0.206729	0.199034	0.701073
Hex1Cer(t20:0_18:1)	Hex1Cer	C44 H85 N O9	1.08	771.623	772.63	19.312	[M+H]+1	1.45849e+06	1.80651e+06	1.63184e+06	3.09569e+06	5.81969e+06	8.5035e+06	1.61102e+07	1.43213e+06	4.97211e+06	3.55306e+06	1.84254e+06	2.35848e+06	4.59099e+06	1.68519e+06	8.75578e+06	4.83833e+06	3.8466e+06	1.44783e+06	1.33335e+06	0.795026	-0.0996186	0.669999	0.173926
Hex1Cer(t40:0)	Hex1Cer	C46 H91 N O9	0.73	801.67	802.677	20.068	[M+H]+1	821496	845811	1.47741e+06	2.14737e+06	2.28782e+06	5.10895e+06	2.55661e+07	538863	1.52503e+06	3.53519e+06	2.28656e+06	766962	1.28683e+06	660155	566803	4.38541e+06	1.11346e+06	2.39431e+06	318639	0.253902	-0.595334	0.361217	0.442232
Hex1Cer(t42:3)	Hex1Cer	C48 H89 N O9	-0.8	823.653	824.66	19.299	[M+H]+1	2.40588e+06	4.40201e+07	1.0888e+07	4.90274e+07	3.78678e+07	4.66164e+07	4.18285e+07	3.70426e+07	3.90328e+07	2.7937e+07	9.03289e+06	6.19476e+06	6.83091e+07	2.97445e+07	1.12313e+08	3.36666e+07	4.51189e+07	4.90377e+06	2.01327e+07	1.34017	0.127159	0.470183	0.327733
Hex1Cer(t42:3)	Hex1Cer	C48 H89 N O9	-0.25	823.654	824.661	17.813	[M+H]+1	3.27906e+06	9.39066e+06	5.54415e+06	1.44832e+07	3.61677e+06	1.01569e+07	5.82518e+06	1.32039e+07	7.43482e+06	4.48323e+06	3.87833e+06	3.03672e+06	3.86577e+06	3.06172e+06	2.94775e+07	7.74179e+06	8.66402e+06	1.24713e+06	5.20663e+06	1.11912	0.0488777	0.819819	0.0862822
Hex1Cer(t44:3)	Hex1Cer	C50 H93 N O9	0.19	851.685	852.692	19.808	[M+H]+1	537503	1.77833e+06	1.78488e+06	4.87092e+06	5.02407e+06	4.97207e+06	3.80108e+06	6.45693e+06	8.06036e+06	1.65014e+06	1.50259e+06	1.17339e+06	1.54745e+06	5.05434e+06	2.7127e+06	3.89363e+06	2.39809e+06	764162	713443	0.615902	-0.210489	0.235838	0.627386
Hex2Cer(d13:0_22:6)	Hex2Cer	C47 H79 N O13	-2.78	865.553	866.56	17.326	[M+H]+1	1.31419e+07	1.60167e+07	2.10378e+07	1.6353e+07	1.758e+07	1.63869e+07	1.85305e+07	1.50339e+07	1.34732e+07	659864	2.20916e+07	1.13417e+06	2.59036e+07	1.80803e+07	1.3248e+07	1.48214e+07	1.60915e+07	1.73675e+06	4.28976e+06	1.0857	0.0357092	0.746188	0.127152
Hex2Cer(d14:0_22:6)	Hex2Cer	C48 H81 N O13	-2.04	879.569	880.576	16.177	[M+H]+1	8.73249e+08	753187424	1275502460	6.38821e+08	7.28827e+08	7.02839e+08	8.14838e+08	4.92662e+08	416770175	1964987041	1391838494	1726064883	1719869251	1024311535	363982745	8.66168e+08	1.24521e+09	1.4256e+08	2.55282e+08	1.43761	0.157641	0.182072	0.739757
LPA(22:4)	LPA	C25 H43 O7 P	0.45	486.275	485.267	6.001	[M-H]-1	142877	202326	139582	172830	167332	187195	174555	3.84746e+06	2.77771e+06	191366	142514	158567	190030	2.40428e+06	1.0135e+06	800323	781777	426280	437802	0.976826	-0.0101828	0.978735	0.00933504
LPC(14:0)	LPC	C22 H46 N O7 P	0.8	467.302	468.309	3.909	[M+H]+1	1.03583e+06	302444	1.11807e+06	2.52733e+06	1.43743e+06	1.30994e+06	1.0367e+06	2.44469e+06	731457	6.42539e+06	809898	1.36499e+06	2.06726e+06	3.53695e+06	681229	1.83693e+06	1.69207e+06	554907	522081	0.921139	-0.0356749	0.871028	0.059968
LPC(14:0)	LPC	C22 H46 N O7 P	0.92	467.302	468.309	4.052	[M+H]+1	1.35226e+06	302444	953091	2.52733e+06	1.22309e+06	1.30994e+06	994444	2.48019e+06	2.65591e+06	6.11076e+06	860126	743926	2.03162e+06	2.88699e+06	614513	1.99095e+06	1.42744e+06	519879	444140	0.716963	-0.144503	0.497671	0.303058
LPC(14:0)	LPC	C22 H46 N O7 P	0.76	467.302	468.309	3.841	[M+H]+1	980221	232015	1.13533e+06	2.52733e+06	1.46435e+06	1.30994e+06	994444	834305	731457	5.92542e+06	796058	743926	2.09857e+06	1.16646e+06	670535	1.61348e+06	1.09511e+06	514767	265051	0.678725	-0.168306	0.509028	0.293258
LPC(14:0)	LPC	C22 H46 N O7 P	0.94	467.302	468.309	3.545	[M+H]+1	1.29767e+06	235019	458704	565599	352843	422698	676920	638053	731457	1.46251e+06	237522	531207	1.14259e+06	502782	458084	684147	574438	126112	151138	0.839641	-0.0759063	0.60804	0.216068
LPC(16:0)	LPC	C24 H50 N O7 P	1.32	495.333	496.34	5.836	[M+H]+1	3.01883e+08	1.33631e+08	3.2757e+08	5.52532e+08	2.78103e+08	3.23901e+08	4.71714e+08	4.10771e+08	463093652	1432810655	1.80874e+08	440320832	6.09286e+08	5.01781e+08	3.97092e+08	4.69601e+08	4.25871e+08	1.13394e+08	7.08746e+07	0.906878	-0.042451	0.801439	0.0961297
LPC(16:1)	LPC	C24 H48 N O7 P	1.17	493.317	494.325	4.17	[M+H]+1	8.5235e+06	2.1043e+06	9.14152e+06	1.94216e+07	4.22786e+06	8.51034e+06	9.85862e+06	6.65592e+06	5.87121e+06	3.20108e+07	2.03251e+06	1.19429e+07	1.63909e+07	1.06552e+07	5.05106e+06	1.06326e+07	9.21449e+06	2.78545e+06	2.54887e+06	0.866629	-0.0621666	0.75082	0.124464
LPC(16:1e)	LPC	C24 H50 N O6 P	1.05	479.338	480.345	6.79	[M+H]+1	2.13588e+06	462257	3.27115e+06	9.09354e+06	2.11214e+06	4.74387e+06	2.7793e+06	6.03241e+06	5.14481e+06	2.17652e+07	298323	3.60742e+06	5.13979e+06	886928	814730	5.75405e+06	2.14944e+06	1.93892e+06	945249	0.373552	-0.427649	0.230792	0.63678
LPC(17:0)	LPC	C25 H52 N O7 P	2.31	509.349	510.356	7.084	[M+H]+1	1.72978e+06	644985	2.64572e+06	5.2385e+06	3.92172e+06	3.01056e+06	4.16087e+06	2.71716e+06	891517	9.65157e+06	1.64351e+06	3.37827e+06	5.45826e+06	914543	2.7657e+06	3.46124e+06	2.83206e+06	824182	783875	0.818221	-0.0871292	0.636883	0.19594
LPC(18:0)	LPC	C26 H54 N O7 P	1.09	523.364	524.372	8.376	[M+H]+1	1.3315e+08	8.22653e+07	1.28116e+08	2.61137e+08	1.88285e+08	1.43381e+08	2.11282e+08	1.72026e+08	1.9189e+08	3.97926e+08	7.36061e+07	1.8033e+08	2.52472e+08	1.91453e+08	301770660	1.90946e+08	1.99926e+08	2.78705e+07	3.84356e+07	1.04703	0.0199602	0.854194	0.0684433
LPC(18:0)	LPC	C26 H54 N O7 P	0.8	523.364	524.371	10.041	[M+H]+1	3.89745e+06	2.47616e+06	4.06186e+06	7.95683e+06	1.16719e+07	1.15697e+07	6.86942e+06	3.98073e+06	1.12172e+07	7.78267e+06	6.17862e+06	1.10913e+07	1.89055e+07	6.23388e+06	1.17363e+07	7.1484e+06	1.08291e+07	1.10383e+06	2.33305e+06	1.5149	0.180384	0.125163	0.902523
LPC(18:0)	LPC	C26 H54 N O7 P	0.87	523.364	524.372	7.687	[M+H]+1	2.85656e+06	2.41583e+06	3.49031e+06	7.91236e+06	2.60386e+06	3.57928e+06	6.24993e+06	5.39457e+06	3.07894e+06	1.37335e+07	1.35174e+06	6.67738e+06	7.23191e+06	3.50905e+06	4.34664e+06	5.13151e+06	4.62334e+06	1.11207e+06	1.07344e+06	0.900971	-0.0452894	0.777434	0.109337
LPC(18:1)	LPC	C26 H52 N O7 P	1.35	521.349	522.356	5.751	[M+H]+1	122085890	7.49864e+07	401051915	2.57426e+08	1.57061e+08	1.95571e+08	2.2184e+08	2.9366e+08	2.34463e+08	9.17306e+08	9.09994e+07	2.13776e+08	2.97452e+08	2.89066e+08	1.26531e+08	2.87545e+08	2.03565e+08	7.56898e+07	4.17341e+07	0.707941	-0.150003	0.469451	0.32841
LPC(18:1)	LPC	C26 H52 N O7 P	1.37	521.349	522.356	6.253	[M+H]+1	1.7853e+08	1.04474e+08	220779907	4.29574e+08	2.79237e+08	2.62753e+08	3.14222e+08	366992353	319847777	9.8861e+08	1.18646e+08	2.59628e+08	4.06954e+08	2.75428e+08	1.95565e+08	3.46502e+08	2.51244e+08	7.71372e+07	4.77405e+07	0.725087	-0.13961	0.425569	0.37103
LPC(18:1D7)	LPC	C26 H45 D7 N O7 P	0.9	528.393	529.4	6.228	[M+H]+1	3.18496e+07	1.23236e+07	4.3252e+07	3.90863e+07	4.28398e+07	3.76849e+07	3.94868e+07	5.29381e+07	5.05183e+07	9.42119e+07	1.89357e+07	4.99839e+07	9.12951e+07	2.69727e+07	3.12368e+07	4.44191e+07	4.36849e+07	6.56522e+06	1.29483e+07	0.98347	-0.00723907	0.95554	0.0197511
LPC(18:2)	LPC	C26 H50 N O7 P	1.33	519.333	520.34	4.827	[M+H]+1	9.41589e+06	6.11403e+06	1.22527e+07	3.6574e+07	16989619	2.02233e+07	2.73059e+07	1.81778e+07	1.73319e+07	6.96685e+07	8.19673e+06	1.48713e+07	1.97211e+07	2.40998e+07	1.17723e+07	2.34054e+07	1.57322e+07	5.83427e+06	2.82075e+06	0.672163	-0.172525	0.389756	0.409207
LPC(18:2)	LPC	C26 H50 N O7 P	1.17	519.333	520.34	4.469	[M+H]+1	7.94392e+06	5.46262e+06	8.28525e+06	2.33797e+07	1.04668e+07	1.17126e+07	1.75818e+07	1.2944e+07	1.23593e+07	4.77104e+07	5.58009e+06	1.44991e+07	1.60904e+07	1.64861e+07	7.23594e+06	1.57846e+07	1.19783e+07	3.90027e+06	2.31312e+06	0.758858	-0.119839	0.525656	0.279298
LPC(18:2e)	LPC	C26 H52 N O6 P	0.64	505.354	506.361	7.197	[M+H]+1	1.10099e+06	899623	462210	7.41416e+06	3.88406e+06	4.55959e+06	4.94863e+06	5.75199e+06	1.306e+06	1.58829e+07	315557	2.53774e+06	4.16465e+06	2.31875e+06	730844	4.62102e+06	2.01351e+06	1.45713e+06	690060	0.435728	-0.360784	0.247128	0.607078
LPC(18:3)	LPC	C26 H48 N O7 P	-3.49	517.315	518.322	5.938	[M+H]+1	3.12172e+07	1.14136e+07	3.01628e+07	5.46533e+07	4.01231e+07	2.95482e+07	4.45973e+07	3.82386e+07	4.35652e+06	129792643	1.68032e+07	4.13063e+07	5.75822e+07	7.84618e+06	3.88409e+07	4.14103e+07	3.24758e+07	1.08794e+07	8.94727e+06	0.784243	-0.105549	0.604161	0.218847
LPC(18:3)	LPC	C26 H48 N O7 P	-3.93	517.315	518.322	6.46	[M+H]+1	4.81434e+06	1.96202e+06	4.78236e+06	7.87222e+06	8.5327e+06	4.92242e+06	6.9293e+06	4.55e+06	6.57492e+06	1.37953e+07	3.64387e+06	5.69794e+06	3.33545e+06	3.92044e+07	1.03052e+06	6.47356e+06	1.05824e+07	1.01157e+06	7.19367e+06	1.63472	0.213443	0.434921	0.361589
LPC(18:3)	LPC	C26 H48 N O7 P	-3.09	517.315	518.323	5.404	[M+H]+1	4.5182e+06	2.44317e+06	5.83329e+06	5.64319e+06	6.20073e+06	4.26762e+06	7.00922e+06	3.17263e+06	4.12585e+06	1.57391e+07	2.6801e+06	6.80952e+06	9.27763e+06	7.84618e+06	5.19196e+06	5.8953e+06	6.36108e+06	1.17997e+06	1.13643e+06	1.07901	0.0330245	0.806948	0.0931546
LPC(20:1)	LPC	C28 H56 N O7 P	1.13	549.38	550.387	8.451	[M+H]+1	2.59975e+07	1.91638e+07	3.57958e+07	8.72294e+07	4.36669e+07	5.22698e+07	6.56909e+07	8.20326e+07	5.89051e+07	1.50024e+08	3.89814e+06	4.71613e+07	7.06145e+07	5.6544e+07	4.39594e+07	6.20776e+07	4.44355e+07	1.20452e+07	1.1142e+07	0.715805	-0.145205	0.368524	0.433534
LPC(20:1)	LPC	C28 H56 N O7 P	1.17	549.38	550.387	7.968	[M+H]+1	3.17885e+06	3.44032e+06	5.90559e+06	1.06059e+07	3.8609e+06	5.95921e+06	8.6874e+06	1.51892e+07	1.15602e+07	1.84228e+07	2.70754e+06	8.42512e+06	9.09466e+06	1.34267e+07	1.09502e+07	8.68103e+06	8.92085e+06	1.65105e+06	1.77908e+06	1.02763	0.0118353	0.929765	0.0316266
LPC(20:2)	LPC	C28 H54 N O7 P	0.8	547.364	548.371	6.334	[M+H]+1	802963	557109	1.09259e+06	1.49582e+06	1.09921e+06	822959	1.39059e+06	1.67589e+06	1.67499e+06	3.75369e+06	529133	1.69701e+06	2.09238e+06	1.96471e+06	1.55791e+06	1.43658e+06	1.56823e+06	284260	276436	1.09164	0.0380788	0.774805	0.110807
LPC(20:3)	LPC	C28 H52 N O7 P	-3.51	545.346	546.354	8.605	[M+H]+1	7.36742e+06	1.03579e+07	1.88657e+07	9.62033e+06	2.79452e+07	2.63688e+07	3.23398e+07	1.9341e+07	3.20122e+07	4.51156e+07	1.19028e+07	8.06961e+06	3.54647e+07	1.38664e+07	4.44271e+07	2.29334e+07	2.27461e+07	3.81082e+06	7.22376e+06	0.991834	-0.0035611	0.9801	0.00872956
LPC(20:3)	LPC	C28 H52 N O7 P	-3.33	545.346	546.354	8.131	[M+H]+1	1.26553e+06	1.43791e+06	1.8679e+06	5.61728e+06	529212	2.37944e+06	4.8589e+06	2.8014e+06	1.82746e+06	9.41904e+06	411451	5.55025e+06	7.25619e+06	1.03193e+06	6.11187e+06	3.20041e+06	4.07234e+06	854676	1.3987e+06	1.27244	0.104639	0.584675	0.233086
LPC(20:3)	LPC	C28 H52 N O7 P	-3.26	545.346	546.354	7.989	[M+H]+1	865720	351806	188272	2.81516e+06	529212	438219	1.84464e+06	677449	407086	1.73341e+06	411451	2.80443e+06	970290	1.03193e+06	421439	985097	1.12791e+06	271494	439158	1.14497	0.0587948	0.776207	0.110023
LPC(20:3)	LPC	C28 H52 N O7 P	0.8	545.349	546.356	5.108	[M+H]+1	1.24314e+06	559330	625886	2.43867e+06	2.22026e+06	1.82487e+06	5.26237e+06	1.72243e+06	1.58148e+06	5.76364e+06	605044	2.32778e+06	2.73413e+06	2.33329e+06	1.39322e+06	2.32421e+06	1.87869e+06	565856	387169	0.808316	-0.092419	0.611844	0.213359
LPC(20:4)	LPC	C28 H50 N O7 P	1.64	543.333	544.341	4.313	[M+H]+1	5.47457e+07	2.49521e+07	5.34856e+07	6.68139e+07	6.02733e+07	5.67965e+07	7.91271e+07	4.34987e+07	4.79019e+07	1.85151e+08	4.21759e+07	6.83849e+07	7.80764e+07	9.19664e+07	4.04655e+07	6.72745e+07	6.42138e+07	1.38537e+07	1.00733e+07	0.954504	-0.0202221	0.88692	0.0521154
LPC(22:4)	LPC	C30 H54 N O7 P	-2.82	571.362	572.369	8.39	[M+H]+1	3.10814e+06	1.29757e+06	8.27893e+06	1.85903e+07	3.24172e+06	1.03502e+07	1.2898e+07	1.61571e+07	4.16571e+06	3.52688e+07	3.02978e+06	1.45843e+07	1.70364e+07	1.07435e+07	7.90688e+06	1.13356e+07	1.06602e+07	3.24346e+06	2.46845e+06	0.940412	-0.026682	0.893891	0.0487157
LPC(22:4)	LPC	C30 H54 N O7 P	1.13	571.364	572.372	5.777	[M+H]+1	4.49751e+06	127580	2.66671e+06	3.62509e+06	1.66043e+06	3.32571e+06	4.55335e+06	5.18341e+06	4.1464e+06	1.43391e+07	2.77391e+06	3.08061e+06	3.67674e+06	7.50898e+06	2.29949e+06	4.41253e+06	3.86795e+06	1.20191e+06	937297	0.876583	-0.0572069	0.772585	0.112054
LPC(22:4)	LPC	C30 H54 N O7 P	-3.39	571.362	572.369	8.691	[M+H]+1	2.72785e+06	384552	2.91149e+06	6.91196e+06	3.88315e+06	3.71542e+06	2.67402e+06	6.32185e+06	6.1527e+06	1.10382e+07	1.64089e+06	3.90751e+06	4.44798e+06	5.62327e+06	1.42192e+06	4.67212e+06	3.40831e+06	950155	815650	0.7295	-0.136975	0.407739	0.389618
LPC(22:4)	LPC	C30 H54 N O7 P	1.2	571.364	572.372	6.172	[M+H]+1	941281	120429	738299	1.92066e+06	166946	648004	805771	1.73435e+06	1.84163e+06	4.04828e+06	728383	1.61764e+06	1.81243e+06	2.32604e+06	174658	1.29656e+06	1.33183e+06	368313	387576	1.0272	0.0116545	0.953445	0.0207043
LPC(22:4)	LPC	C30 H54 N O7 P	0.8	571.364	572.372	6.471	[M+H]+1	296217	32319.5	447017	22217.6	26526	20389.8	17497.6	13779.1	279183	844124	12575.1	14274.3	1.81243e+06	534046	30687.5	199927	480803	87018.7	347532	2.40489	0.381096	0.312567	0.505057
LPC(22:6)	LPC	C30 H50 N O7 P	1.04	567.333	568.34	4.141	[M+H]+1	1.70926e+08	7.81475e+07	1.28856e+08	1.13441e+08	1.63296e+08	1.10686e+08	1.87954e+08	1.48297e+08	9.30832e+07	345242894	1.1266e+08	1.5859e+08	1.78605e+08	2.56548e+08	1.66848e+08	1.53993e+08	1.7465e+08	2.39791e+07	2.33285e+07	1.13414	0.0546683	0.596085	0.224692
LPC(22:6)	LPC	C30 H50 N O7 P	0.46	567.333	568.34	5.627	[M+H]+1	4.21164e+06	165010	430223	2.21387e+06	3.99417e+06	2.12478e+06	3.53274e+06	3.09165e+06	2.94318e+06	7.40146e+06	3.03216e+06	895621	3.4095e+06	5.87555e+06	2.28105e+06	3.01087e+06	3.09877e+06	651055	816518	1.0292	0.0124977	0.936952	0.0282828
LPE(14:0)	LPE	C19 H40 N O7 P	0.8	425.255	424.247	3.462	[M-H]-1	40990.6	58333.5	42866.5	51889.6	51523.8	47359.4	53822.2	747125	845265	47496	74093.5	46856.6	78619.2	664153	309631	198667	234671	99869.1	117364	1.18123	0.0723328	0.83019	0.0808226
LPE(16:0)	LPE	C21 H44 N O7 P	0.88	453.286	452.278	5.169	[M-H]-1	766647	725067	1.27599e+06	1.2041e+06	2.14656e+06	1.4638e+06	1.83485e+06	1.02328e+07	1.08544e+07	978735	2.01725e+06	1.77458e+06	952466	1.12093e+07	8.11294e+06	3.1483e+06	4.8133e+06	1.24131e+06	2.04639e+06	1.52886	0.184367	0.475449	0.322896
LPE(16:0)	LPE	C21 H44 N O7 P	0.88	453.286	452.278	5.575	[M-H]-1	2.9882e+06	1.83637e+06	2.84156e+06	5.0105e+06	4.72113e+06	4.48923e+06	5.05414e+06	3.6017e+06	3.34504e+06	4.81894e+06	2.65673e+06	3.52787e+06	4.04029e+06	4.70297e+06	3.89645e+06	3.87068e+06	3.76486e+06	350076	335956	0.972661	-0.0120385	0.851398	0.0698676
LPE(16:1)	LPE	C21 H42 N O7 P	0.77	451.27	450.263	3.823	[M-H]-1	378478	604068	1.08329e+06	664425	991749	764630	820714	5992668	5.94457e+06	584117	2.42829e+06	2.19909e+06	397713	1.09787e+07	6.67448e+06	1.78287e+06	4.53565e+06	700554	1.91194e+06	2.54401	0.40552	0.118149	0.927571
LPE(16:1)	LPE	C21 H42 N O7 P	0.98	451.27	452.278	4.092	[M+H]+1	336057	122910	400847	913846	608386	705163	1.03926e+06	2.46475e+06	3.14133e+06	995415	457765	492029	448968	3.69064e+06	2.53372e+06	1.0728e+06	1.52462e+06	307249	673475	1.42117	0.152645	0.490472	0.309386
LPE(16:1e)	LPE	C21 H44 N O6 P	0.71	437.291	436.283	6.436	[M-H]-1	2.99349e+06	1.9283e+06	3.52341e+06	7.32885e+06	5.79803e+06	5.79586e+06	7.77286e+06	5.15265e+06	4.28339e+06	8.77364e+06	3.06558e+06	3.83052e+06	4.93226e+06	3.96459e+06	1.89565e+06	5.33505e+06	3.53772e+06	696650	506558	0.663109	-0.178415	0.114174	0.942433
LPE(17:1)	LPE	C22 H44 N O7 P	0.41	465.286	466.293	4.646	[M+H]+1	22692.5	71826.2	91740	81587.4	144950	87219.8	103245	960809	992757	57762	108757	90046.6	34627.9	1.23114e+06	864362	261459	465786	119651	244864	1.78149	0.250783	0.409213	0.388051
LPE(17:1)	LPE	C22 H44 N O7 P	0.92	465.286	466.293	5.024	[M+H]+1	30135.5	47989.1	27376.9	69547.5	110218	115142	64807.7	206555	205401	147990	108757	90046.6	29278.3	172874	184656	102516	117122	21098.4	28450.6	1.14248	0.0578472	0.691779	0.160033
LPE(18:0)	LPE	C23 H48 N O7 P	0.87	481.317	480.31	7.76	[M-H]-1	4.63645e+06	2.73268e+06	4.42217e+06	6.31731e+06	8.26779e+06	7.19245e+06	7.6495e+06	3.54468e+06	4.07422e+06	8.52747e+06	4.6907e+06	5.86323e+06	5.97722e+06	5.07826e+06	3.85971e+06	5.73647e+06	5.09382e+06	665344	391034	0.887971	-0.051601	0.529587	0.276062
LPE(18:0)	LPE	C23 H48 N O7 P	0.85	481.317	482.325	7.319	[M+H]+1	154214	2.28802e+06	117660	490235	608722	541709	562323	773504	1.16688e+06	408705	86248.1	171991	280336	892570	788502	711197	443929	198945	165629	0.624201	-0.204676	0.401266	0.396568
LPE(18:1)	LPE	C23 H46 N O7 P	0.89	479.302	480.309	5.607	[M+H]+1	1.67574e+07	1.7738e+07	4.81124e+07	5.82622e+07	7.15339e+07	5.99264e+07	5.51497e+07	4.44448e+08	5.84076e+08	4.32978e+07	5.98935e+07	5.58958e+07	1.91307e+07	5.56105e+08	3.74232e+08	1.3993e+08	2.13051e+08	6.34913e+07	1.07104e+08	1.52256	0.182573	0.542484	0.265613
LPE(18:1)	LPE	C23 H46 N O7 P	1.11	479.302	480.309	5.999	[M+H]+1	1.29637e+07	6.70584e+06	1.95915e+07	4.17017e+07	3.67001e+07	3.41401e+07	3.72679e+07	7.3221e+07	8.67498e+07	4.33457e+07	1.61539e+07	2.26631e+07	2.26973e+07	8.49906e+07	7.97569e+07	3.92387e+07	4.52524e+07	7.89243e+06	1.5224e+07	1.15326	0.0619263	0.702008	0.153658
LPE(18:1)	LPE	C23 H46 N O7 P	0.65	479.301	480.309	7.177	[M+H]+1	158400	254569	306700	355948	955215	314731	843385	2.55538e+06	3.41831e+06	444184	405830	224236	124810	3.84173e+06	2.12635e+06	960683	1.34459e+06	353026	723574	1.39962	0.14601	0.596541	0.224359
LPE(18:1D7)	LPE	C23 H39 D7 N O7 P	0.67	486.345	485.338	5.961	[M-H]-1	1.65463e+06	868503	1.84908e+06	1.49504e+06	2.05182e+06	1.79012e+06	1.90171e+06	1.9649e+06	1.48182e+06	1.40097e+06	1.18656e+06	2.02178e+06	2.73652e+06	1.05574e+06	1.18497e+06	1.64586e+06	1.63711e+06	110962	324198	0.994686	-0.00231379	0.974856	0.0110595
LPE(18:1D7)	LPE	C23 H39 D7 N O7 P	-0.1	486.345	487.352	5.585	[M+H]+1	54545.9	484101	147963	94110.7	140413	64562.2	128548	181906	163603	181192	56268.3	182241	335962	193945	152194	164094	184122	38283.1	45011.8	1.12205	0.050012	0.755908	0.121531
LPE(18:1e)	LPE	C23 H48 N O6 P	0.64	465.322	464.315	8.69	[M-H]-1	5.50285e+06	3.04379e+06	5.2489e+06	8.31134e+06	9.36255e+06	7.97643e+06	1.06183e+07	4.82898e+06	3.65355e+06	8.51613e+06	4.2183e+06	5.93894e+06	7.50518e+06	4.6366e+06	3.21658e+06	6.70628e+06	5.10312e+06	814140	742565	0.760946	-0.118646	0.23148	0.635486
LPE(18:2)	LPE	C23 H44 N O7 P	1.01	477.286	476.278	4.324	[M-H]-1	505071	615464	936710	808781	787176	638161	770204	2.89262e+06	4.83283e+06	602960	1.60934e+06	1.34556e+06	523419	5.78542e+06	4.06295e+06	1.339e+06	2.66534e+06	446511	978084	1.99054	0.298972	0.175217	0.756424
LPE(18:2)	LPE	C23 H44 N O7 P	0.88	477.286	476.278	4.616	[M-H]-1	744775	480205	810601	869642	763128	637592	1.00259e+06	1.70143e+06	1.24928e+06	828560	991198	1.16817e+06	979951	2.43591e+06	1.71659e+06	908780	1.45836e+06	109340	278713	1.60475	0.205407	0.0439191	1.35735
LPE(18:2e)	LPE	C23 H46 N O6 P	0.97	463.307	462.299	6.792	[M-H]-1	3.22947e+07	2.50474e+07	4.32024e+07	9.60722e+07	4.26994e+07	6.71732e+07	6.50991e+07	5.7306e+07	3.44439e+07	9.36636e+07	3.0027e+07	3.69682e+07	4.50402e+07	3.84577e+07	1.44698e+07	5.57002e+07	3.29926e+07	7.85856e+06	5.20914e+06	0.592324	-0.227441	0.0779244	1.10833
LPE(19:1)	LPE	C24 H48 N O7 P	0.92	493.317	494.325	6.618	[M+H]+1	117788	148596	174361	615150	383803	360717	243517	4.18399e+06	4.2983e+06	266754	328421	174191	64625.9	3.90542e+06	2.825e+06	1.0793e+06	1.45953e+06	528992	797627	1.3523	0.131073	0.690967	0.160543
LPE(20:0)	LPE	C25 H52 N O7 P	0.76	509.349	510.356	9.624	[M+H]+1	22065	327931	58882.8	171608	257311	116660	255963	1.13353e+06	2.69747e+06	115570	89806.7	113647	125117	1.65095e+06	849670	515699	565837	262497	306866	1.09722	0.0402953	0.909365	0.0412617
LPE(20:1)	LPE	C25 H50 N O7 P	0.49	507.333	506.325	8.41	[M-H]-1	216473	105520	215102	593930	213048	419339	330093	1.66677e+06	1.73129e+06	334965	370986	327424	96454.1	2.09426e+06	1.93472e+06	582654	964769	190906	431817	1.65582	0.219013	0.359395	0.444427
LPE(20:1)	LPE	C25 H50 N O7 P	0.81	507.333	508.34	7.609	[M+H]+1	6.02401e+06	6.9803e+06	1.67208e+07	2.77748e+07	3.40702e+07	3.64988e+07	2.33401e+07	2.64138e+08	3.29523e+08	1.06864e+07	2.4817e+07	2.08131e+07	5.25878e+06	3.09761e+08	2.45666e+08	7.55756e+07	1.21263e+08	3.7346e+07	6.47521e+07	1.60453	0.205347	0.522479	0.281931
LPE(20:1)	LPE	C25 H50 N O7 P	0.66	507.333	508.34	8.002	[M+H]+1	1.45069e+06	1.34788e+06	2.48814e+06	8.30922e+06	7.07461e+06	6.66927e+06	7.71638e+06	3.37947e+07	4.01524e+07	6.39915e+06	2.45942e+06	3.26059e+06	2.46179e+06	3.6291e+07	3.24571e+07	1.15402e+07	1.5386e+07	4.34192e+06	7.77689e+06	1.33324	0.12491	0.646427	0.189481
LPE(20:2)	LPE	C25 H48 N O7 P	1	505.317	504.31	6.129	[M-H]-1	304559	1.07822e+06	1.07295e+06	541855	538011	518481	618642	8.165e+06	1.4603e+07	403588	2.42233e+06	1.64153e+06	797704	1.2691e+07	6.54609e+06	2.78443e+06	4.81974e+06	1.5136e+06	2.20185e+06	1.73096	0.238286	0.455351	0.341654
LPE(20:2)	LPE	C25 H48 N O7 P	1.03	505.317	504.31	6.321	[M-H]-1	583185	636532	1.0994e+06	714339	703136	1.3118e+06	727708	1.03412e+07	1.21754e+07	223246	1.88869e+06	1.63355e+06	797704	1.32411e+07	6.71925e+06	2.85159e+06	4.85606e+06	1.41076e+06	2.33923e+06	1.70293	0.231197	0.4512	0.345631
LPE(20:3)	LPE	C25 H46 N O7 P	1.56	503.302	502.294	4.952	[M-H]-1	1.17136e+06	1.11571e+06	2.93878e+06	1.49492e+06	1.3961e+06	1.52879e+06	1.50743e+06	1.3525e+07	25222839	1.17452e+06	4.77198e+06	2.96633e+06	570037	2.18451e+07	1.07266e+07	5.10755e+06	8.176e+06	2.53788e+06	3.80741e+06	1.60077	0.204329	0.505394	0.29637
LPE(20:3)	LPE	C25 H46 N O7 P	1.02	503.302	504.309	5.43	[M+H]+1	119858	65091.4	251404	889417	365385	403975	222583	6.17394e+06	8.03572e+06	451863	430342	359565	145475	5.43827e+06	4.1076e+06	1.69792e+06	2.09625e+06	914599	1.11381e+06	1.2346	0.0915252	0.797362	0.0983444
LPE(20:3)	LPE	C25 H46 N O7 P	0.98	503.302	504.309	5.719	[M+H]+1	22069.8	59045.8	41308.1	60540.5	37730.3	39766.5	53438.6	288552	328643	132910	29408.3	35587.1	53541.7	144032	91233.3	106400	70760.4	35107.5	21250.2	0.665039	-0.177153	0.510042	0.292394
LPE(20:4)	LPE	C25 H44 N O7 P	1.33	501.286	500.279	4.489	[M-H]-1	3.58231e+06	2.55659e+06	4.88559e+06	5.08066e+06	4.55804e+06	4.4613e+06	4.89166e+06	1.31645e+07	1.90465e+07	7.49464e+06	8.35785e+06	5.71239e+06	3.03655e+06	2.70192e+07	1.62373e+07	6.97218e+06	1.20727e+07	1.63227e+06	4.33963e+06	1.73155	0.238435	0.199331	0.700426
LPE(20:4)	LPE	C25 H44 N O7 P	1.03	501.286	502.293	4.242	[M+H]+1	2.22964e+07	2.16491e+07	4.20359e+07	3.73549e+07	6.27263e+07	4.67619e+07	4.75217e+07	2.28891e+08	3.32358e+08	3.14634e+07	6.65727e+07	4.63342e+07	1.82456e+07	4.22683e+08	285027067	8.73059e+07	1.67773e+08	3.33546e+07	7.93961e+07	1.92166	0.283677	0.285566	0.544294
LPE(20:4)	LPE	C25 H44 N O7 P	2.45	501.287	502.294	4.838	[M+H]+1	170898	53893.1	376001	1.02409e+06	151450	6.0534e+06	6.79844e+06	1.44954e+06	556356	397613	411882	325809	22276.6	2.76515e+06	1.56277e+06	1.70317e+06	1.01758e+06	800476	509277	0.597461	-0.223691	0.578889	0.237405
LPE(20:4)	LPE	C25 H44 N O7 P	4.02	501.288	502.295	5.29	[M+H]+1	52376.7	43947.3	107953	25202.5	29966.9	21974.9	24649.8	749744	556356	20824.1	173873	18506	21299.8	1.2875e+06	42896.7	163299	308814	83291.1	246342	1.89109	0.276712	0.49232	0.307753
LPE(20:4)	LPE	C25 H44 N O7 P	1.89	501.286	502.294	3.965	[M+H]+1	11242.5	50979.8	21400	25025.1	32530.6	25158.4	28137.3	204958	517458	20772.1	19063.6	16081.1	21708.4	373920	48641.8	93766.2	95883	50395.5	69752.4	1.02258	0.00969567	0.980896	0.0083771
LPE(20:5)	LPE	C25 H42 N O7 P	0.74	499.27	498.263	3.421	[M-H]-1	96823.2	52645.2	184845	103996	165193	83064.7	165128	551205	548423	183339	327121	231885	92126.2	1.17827e+06	694774	213466	504835	57842.2	195704	2.36494	0.37382	0.0861495	1.06475
LPE(21:1)	LPE	C26 H52 N O7 P	0.81	521.349	520.341	8.665	[M-H]-1	52694.8	72038.1	52449.6	67243.1	65480.9	59599.3	67433	938510	777082	59632	96281.2	59111.4	74414.5	1.0463e+06	546166	221216	364455	106795	193289	1.64751	0.216827	0.491444	0.308526
LPE(21:1)	LPE	C26 H52 N O7 P	0.97	521.349	522.356	8.38	[M+H]+1	6.58562e+06	1.80544e+06	3.86974e+06	1.47436e+07	1.23261e+07	8.43455e+06	1.91807e+07	4.4949e+06	3.5433e+06	2.01871e+07	5.31071e+06	7.53695e+06	1.49997e+07	6.1204e+06	4.33227e+06	9.51711e+06	7.66e+06	2.11995e+06	1.90853e+06	0.804867	-0.0942761	0.585298	0.232623
LPE(22:1)	LPE	C27 H54 N O7 P	1	535.364	536.372	9.784	[M+H]+1	86371.2	442354	495725	1.13064e+06	794246	1.65594e+06	1.66511e+06	1.08999e+07	1.85508e+07	413226	1.05986e+06	505737	120277	8.65686e+06	1.36807e+07	3.61343e+06	4.80468e+06	1.94484e+06	2.72094e+06	1.32967	0.123745	0.728426	0.137614
LPE(22:1)	LPE	C27 H54 N O7 P	1.08	535.364	536.372	10.03	[M+H]+1	690371	456656	202816	587002	665044	478917	691573	7.70466e+06	7.70762e+06	405141	196925	420880	221392	5.5435e+06	5.51441e+06	1.95898e+06	2.37942e+06	959039	1.28639e+06	1.21462	0.0844412	0.801117	0.0963042
LPE(22:2)	LPE	C27 H52 N O7 P	0.85	533.349	534.356	8.094	[M+H]+1	38574.6	306916	96645.5	210328	334404	254395	244020	4.0452e+06	1.08389e+07	174119	514360	284689	102588	6.54052e+06	5.39351e+06	1.65435e+06	2.56713e+06	1.08981e+06	1.40131e+06	1.55175	0.190821	0.627488	0.202394
LPE(22:3)	LPE	C27 H50 N O7 P	0.15	531.333	530.326	7.041	[M-H]-1	101469	147283	294021	458135	153953	287600	139130	4.29711e+06	3.88753e+06	197059	474131	346152	59421.3	4.40752e+06	1.89817e+06	996329	1.43708e+06	517947	807820	1.44237	0.159078	0.642165	0.192353
LPE(22:3)	LPE	C27 H50 N O7 P	0.54	531.333	530.325	6.742	[M-H]-1	101469	147283	361892	211355	133419	110331	156007	2.93146e+06	5.17299e+06	56445.4	797911	551217	76414.9	3.86241e+06	1.90055e+06	938265	1.4377e+06	545842	676082	1.5323	0.185343	0.592792	0.227098
LPE(22:4)	LPE	C27 H48 N O7 P	1.74	529.318	528.31	5.99	[M-H]-1	921981	1.27519e+06	1.98158e+06	2.67255e+06	1.44049e+06	1.97017e+06	1.94173e+06	1.22275e+07	1.64653e+07	3.36243e+06	3.98145e+06	2.25263e+06	1.1467e+06	1.90131e+07	9.44369e+06	4.42589e+06	7.16752e+06	1.69742e+06	3.28677e+06	1.61945	0.209368	0.422742	0.373925
LPE(22:4)	LPE	C27 H48 N O7 P	1.2	529.317	528.31	5.661	[M-H]-1	6.13855e+06	1.25383e+07	1.98886e+07	1.74489e+07	1.32546e+07	1.87123e+07	1.18938e+07	1.39695e+08	1.62775e+08	1.18548e+07	4.43279e+07	2.53362e+07	4.4846e+06	2.10824e+08	8.22725e+07	4.142e+07	7.34491e+07	1.84261e+07	3.6653e+07	1.77328	0.248777	0.39492	0.403491
LPE(22:5)	LPE	C27 H46 N O7 P	0.71	527.302	526.294	5.324	[M-H]-1	38650	54459.4	63657.3	48681.4	48003.8	550510	48906.4	251453	425202	112329	120564	43522.2	210147	275605	108254	164185	151619	58282.3	40821.5	0.923461	-0.0345815	0.889203	0.050999
LPE(22:5)	LPE	C27 H46 N O7 P	0.94	527.302	526.294	4.806	[M-H]-1	70492.4	54881.5	64698.9	145837	46594.9	43713.2	60362	386189	422708	181776	167219	89270.3	52158.4	478057	555182	147725	268377	45191	103751	1.81673	0.259291	0.23079	0.636782
LPE(22:5)	LPE	C27 H46 N O7 P	0.99	527.302	526.294	5.082	[M-H]-1	338870	434942	596119	497672	517422	550510	633966	2.44934e+06	3.81969e+06	561892	1.26148e+06	920672	210147	4.1119e+06	2.34154e+06	1.04004e+06	1.76915e+06	364659	679126	1.70103	0.230713	0.316139	0.500122
LPE(22:5)	LPE	C27 H46 N O7 P	1.15	527.302	526.294	4.561	[M-H]-1	565840	919361	1.2584e+06	724993	967425	841275	988273	5.92562e+06	6.92271e+06	780479	2.73518e+06	1.87262e+06	468175	9.97819e+06	5.40339e+06	1.98944e+06	4.09151e+06	745076	1.67728e+06	2.05662	0.313153	0.202384	0.693824
LPE(22:6)	LPE	C27 H44 N O7 P	0.75	525.286	526.293	4.072	[M+H]+1	8.50405e+07	7.96735e+07	134595185	1.26126e+08	2.12355e+08	1.45574e+08	2.13005e+08	3.82092e+08	6.12378e+08	1.41171e+08	1.97287e+08	163644674	8.72835e+07	9.74244e+08	6.28224e+08	2.13201e+08	4.10137e+08	5.22435e+07	1.69717e+08	1.92371	0.284139	0.176275	0.75381
LPE(22:6)	LPE	C27 H44 N O7 P	1.28	525.286	526.294	4.297	[M+H]+1	1.60057e+07	1.14076e+07	2.31557e+07	2.17401e+07	3.88155e+07	2.84639e+07	4.09927e+07	6.82007e+07	104084431	3.3279e+07	3.17559e+07	2.47876e+07	1.66661e+07	1.56894e+08	1.09512e+08	3.86145e+07	6.79232e+07	8.86563e+06	2.77863e+07	1.75901	0.245267	0.220952	0.655702
LPE(22:6)	LPE	C27 H44 N O7 P	-3.08	525.284	526.291	4.964	[M+H]+1	530175	202930	1.56105e+06	2.0783e+06	3.91463e+06	1.19068e+06	3.70889e+06	5.58101e+06	1.37581e+07	341615	2.03452e+06	2.49659e+06	442518	1.49026e+07	9.08512e+06	3.28674e+06	5.79228e+06	1.29142e+06	2.71518e+06	1.76232	0.246085	0.356428	0.448029
LPG(16:0)	LPG	C22 H45 O9 P	0.54	484.28	483.273	4.254	[M-H]-1	231225	77349.5	157221	1.52103e+06	464455	945967	778178	666933	680635	3.28842e+06	287656	810506	1.96845e+06	1.79802e+06	734990	881141	1.11992e+06	299472	325299	1.27099	0.104143	0.630605	0.200243
LPG(16:0)	LPG	C22 H45 O9 P	0.34	484.28	483.273	4.574	[M-H]-1	231225	63594	157221	634826	385075	370276	419637	356664	232533	1.52323e+06	287656	83034.8	438113	475417	203992	437428	297643	130588	72891.1	0.680437	-0.167212	0.485277	0.314011
LPG(16:1)	LPG	C22 H43 O9 P	0.73	482.265	481.257	3.229	[M-H]-1	183262	107910	152093	755203	233100	435562	373926	410643	372989	1.7507e+06	726393	1.27339e+06	2.51707e+06	2.43171e+06	629797	477539	1.51567e+06	153291	406716	3.17392	0.501597	0.0116122	1.93508
LPG(18:0)	LPG	C24 H49 O9 P	0.5	512.312	511.304	6.14	[M-H]-1	106023	59669.4	43283.5	723613	276275	548075	440219	404215	408357	1.51761e+06	123311	336480	1.2026e+06	931900	503449	452734	619547	137210	197151	1.36846	0.136232	0.497197	0.303471
LPG(18:0)	LPG	C24 H49 O9 P	0.59	512.312	511.304	6.51	[M-H]-1	106023	64659.9	45636.8	342886	177892	338245	172477	173390	138670	781754	123311	51550.8	291630	208935	503449	234163	235775	68555.5	78126.9	1.00688	0.00297909	0.988752	0.00491264
LPG(18:1)	LPG	C24 H47 O9 P	0.53	510.296	509.289	4.623	[M-H]-1	4.49087e+06	2.91895e+06	4.49094e+06	1.70455e+07	5.74448e+06	1.13338e+07	8.69826e+06	1.00192e+07	8.9404e+06	8.98575e+07	1.21041e+07	2.43832e+07	5.82994e+07	4.50091e+07	1.49782e+07	1.6354e+07	3.09548e+07	8.27088e+06	8.94158e+06	1.8928	0.277104	0.294919	0.530297
LPG(18:1)	LPG	C24 H47 O9 P	0.65	510.296	509.289	4.945	[M-H]-1	5.4387e+06	1.45104e+06	1.46849e+06	5.19797e+06	1.97522e+06	4.03356e+06	3.73817e+06	2.99979e+06	2.42561e+06	2.8186e+07	2.5397e+06	3.94168e+06	8.25948e+06	7.66481e+06	2.71718e+06	5.69145e+06	5.02457e+06	2.53949e+06	1.22692e+06	0.882827	-0.0541244	0.861721	0.0646333
LPG(18:2)	LPG	C24 H45 O9 P	0.71	508.28	507.273	3.624	[M-H]-1	778758	673403	1.15777e+06	1.47784e+06	1.01114e+06	1.21822e+06	1.41345e+06	971046	862392	3.80477e+06	2.87868e+06	6.316e+06	1.59779e+07	7.7074e+06	2.51679e+06	1.33688e+06	7.07935e+06	286340	2.4354e+06	5.29543	0.723901	0.00504704	2.29696
LPG(20:1)	LPG	C26 H51 O9 P	0.53	538.327	537.32	6.423	[M-H]-1	265078	63337.5	191555	1.50894e+06	529032	985351	796278	991314	797353	3.15803e+06	534641	1.2352e+06	3.96978e+06	2.60406e+06	953472	928627	1.85943e+06	283645	631408	2.00234	0.301538	0.140225	0.853176
LPG(20:1)	LPG	C26 H51 O9 P	0.98	538.328	537.32	6.744	[M-H]-1	265078	54952.6	191555	323858	133552	271454	244595	155030	130542	727400	69336.3	148950	475208	288579	63536.3	249802	209122	58915.3	77933	0.837152	-0.0771958	0.690952	0.160552
LPG(20:2)	LPG	C26 H49 O9 P	0.6	536.312	535.304	5.071	[M-H]-1	38461.5	54249.7	38591.7	199304	46674.6	102531	96905.2	160801	85114.4	443302	126688	337373	1.21381e+06	693319	215746	126593	517387	39026.3	198997	4.087	0.611404	0.0193042	1.71435
LPG(20:3)	LPG	C26 H47 O9 P	0.41	534.296	533.289	4.098	[M-H]-1	108938	70286.3	140463	422242	149451	289457	287766	303820	257557	1.08321e+06	565994	891875	2.78019e+06	1.77021e+06	486979	311319	1.29905e+06	92288.3	434649	4.17273	0.62042	0.00930176	2.03143
LPG(20:4)	LPG	C26 H45 O9 P	0.67	532.28	531.273	3.573	[M-H]-1	1.71678e+06	1.36703e+06	1.8157e+06	4.32105e+06	2.56732e+06	3.94794e+06	3.61816e+06	2.09008e+06	1.89587e+06	1.29428e+07	3.95357e+06	7.38468e+06	1.7171e+07	1.21567e+07	3.01912e+06	3.62827e+06	8.73702e+06	1.08468e+06	2.64793e+06	2.40804	0.381664	0.0515504	1.28777
LPG(20:4)	LPG	C26 H45 O9 P	0.48	532.28	533.288	3.776	[M+H]+1	23584.8	207762	313585	111770	77188.1	92200.3	107165	71502.1	74851.2	340193	56825.7	116382	367578	363102	88867	141980	198551	34214.3	68744.2	1.39844	0.145645	0.419902	0.376852
LPG(20:5)	LPG	C26 H43 O9 P	0.7	530.265	529.257	2.919	[M-H]-1	41877.1	56982.9	84394.2	53100.7	56810.7	48009.2	51625.9	46965.4	46464.6	172885	270955	556955	1.51314e+06	496497	177908	65911.6	603090	12450.4	237988	9.14998	0.96142	0.00572362	2.24233
LPG(22:4)	LPG	C28 H49 O9 P	0.64	560.312	559.304	4.704	[M-H]-1	97821.9	57367.3	99955.3	391163	139542	250980	211666	227103	157720	924521	571014	987827	2.62189e+06	2.21511e+06	461191	255784	1.37141e+06	80281.5	441124	5.36158	0.729293	0.0041234	2.38474
LPG(22:5)	LPG	C28 H47 O9 P	0.52	558.296	557.289	4.225	[M-H]-1	34458.2	48775	60334.8	101341	121813	73854.8	67386.8	94610.8	49298.3	332208	799107	1.54363e+06	4.19899e+06	2.35949e+06	669230	98408.1	1.91409e+06	27327.8	646114	19.4505	1.28893	0.00120734	2.91817
LPG(22:6)	LPG	C28 H45 O9 P	0.71	556.281	555.273	3.458	[M-H]-1	5.1512e+06	4.5434e+06	6.55601e+06	8.15358e+06	8.04974e+06	6.86333e+06	6.96376e+06	4.09336e+06	4.12029e+06	2.25127e+07	6.9657e+07	1.16439e+08	2.87139e+08	1.37767e+08	5.31174e+07	7.70074e+06	1.32824e+08	1.71457e+06	4.15026e+07	17.2482	1.23674	0.000690756	3.16068
LPI(18:1)	LPI	C27 H51 O12 P	0.77	598.312	597.305	4.291	[M-H]-1	49854.7	49980.3	34972	191306	710800	297196	751046	61144.7	157936	152360	35547.7	55816.7	48185	110011	128155	245660	75543.1	84908.2	18293.9	0.307511	-0.512139	0.189924	0.721419
LPI(20:4)	LPI	C29 H49 O12 P	0.65	620.297	619.289	3.336	[M-H]-1	218879	43967.3	34764.1	236890	403721	150386	426270	172507	116638	282193	32457.7	147963	181282	183717	309304	208622	170945	42458.6	44226.8	0.819401	-0.0865034	0.589844	0.229263
LPI(20:4)	LPI	C29 H49 O12 P	0.68	620.297	619.289	3.153	[M-H]-1	3.35058e+06	1.43871e+06	1.16193e+06	3.31495e+06	7.19428e+06	4.87884e+06	8.40135e+06	2.65585e+06	2.02743e+06	3.88826e+06	1.34791e+06	2.7064e+06	3.25486e+06	2.84749e+06	2.84122e+06	3.83122e+06	2.59958e+06	754829	326139	0.678525	-0.168434	0.287348	0.541592
LPI(22:6)	LPI	C31 H49 O12 P	0.79	644.297	643.289	3.066	[M-H]-1	556463	314184	288760	2.33953e+06	1.44597e+06	2.09195e+06	2.10546e+06	1.20642e+06	825059	1.96692e+06	363480	554944	935696	1.06382e+06	602752	1.31407e+06	704138	249495	128759	0.535845	-0.270961	0.123244	0.909233
LPS(18:1)	LPS	C24 H46 N O9 P	0.67	523.291	522.284	4.199	[M-H]-1	134782	91448.4	114436	710861	1.49713e+06	1.21718e+06	1.66963e+06	1.58051e+06	1.10079e+06	603450	92947.1	389796	484385	977062	1.16558e+06	872022	621953	197912	196761	0.713231	-0.14677	0.44151	0.355059
LPS(18:1)	LPS	C24 H46 N O9 P	0.32	523.291	524.298	4.507	[M+H]+1	27253.3	82911.3	50976.9	199010	359495	277960	251998	270569	170668	107945	47346.3	55285.7	47246.1	108518	321303	179879	115940	34999.4	52598.5	0.644545	-0.190746	0.319826	0.495087
LPS(20:4)	LPS	C26 H44 N O9 P	0.79	545.276	546.283	3.256	[M+H]+1	50808.2	49901.8	20616.5	203525	443890	229786	300358	175726	372033	141105	45204.8	72852.9	80156	389839	460015	198775	209614	44852.6	88790.5	1.05453	0.0230579	0.904306	0.0436848
LPS(22:6)	LPS	C28 H44 N O9 P	-0.04	569.275	568.268	3.416	[M-H]-1	110163	51336	75164.8	222687	305100	301281	209517	127810	104735	362799	146074	114765	71981.4	166864	199781	187059	139893	34444.9	21903.9	0.747853	-0.126184	0.37931	0.421006
LPS(22:6)	LPS	C28 H44 N O9 P	0.79	569.276	568.268	3.158	[M-H]-1	3.13642e+06	1.53032e+06	1.44014e+06	5.66517e+06	7.10741e+06	7.59816e+06	1.06547e+07	3.7886e+06	2.61335e+06	6.22279e+06	1.75654e+06	2.65514e+06	2.95568e+06	3.99535e+06	4.08344e+06	4.97571e+06	3.08923e+06	945440	435422	0.620862	-0.207005	0.19911	0.700908
LPS(22:6)	LPS	C28 H44 N O9 P	0.87	569.276	570.283	3.571	[M+H]+1	50651.7	54489.2	315471	59216.8	236124	285370	289547	86399.3	127829	178999	73063.7	65582.7	70348.1	189521	74767.3	168410	94656.6	33635.1	23767	0.562062	-0.250216	0.172532	0.763131
MG(14:0e)	MG	C17 H36 O3	0.19	288.267	289.274	7.493	[M+H]+1	2.19604e+06	304052	3.82038e+06	1.99353e+06	8.61495e+06	3.01531e+06	2.73399e+06	906671	3.16873e+06	3.02459e+06	4.08573e+06	4.69141e+06	4.78967e+06	2.55785e+06	430285	2.97782e+06	3.31099e+06	711847	823346	1.11188	0.0460587	0.780036	0.107885
MG(14:0e)	MG	C17 H36 O3	0.07	288.266	289.274	7.697	[M+H]+1	651667	112891	160618	93489.8	258319	132292	184776	177268	222716	234949	370231	458040	240261	198264	430285	222899	339416	50521.1	51494.8	1.52274	0.182625	0.172831	0.762377
MG(18:3e)	MG	C21 H38 O3	0.9	338.282	339.29	4.642	[M+H]+1	1.31884e+06	3.98589e+06	2.20303e+06	1.08949e+07	6.04269e+06	8.63897e+06	7.49342e+06	8.90479e+06	8.88464e+06	4.22923e+07	5.24053e+06	1.05307e+07	2.97011e+07	2.66585e+07	1.33995e+07	1.00659e+07	1.71061e+07	3.71501e+06	4.731e+06	1.6994	0.230296	0.279952	0.552916
MG(20:4)	MG	C23 H38 O4	1.25	378.277	379.285	6.791	[M+H]+1	1.64108e+06	2.01253e+06	1.63253e+06	2.30402e+06	2.33485e+06	4.90335e+06	2.27559e+06	775139	1.48289e+06	5.3799e+06	3.28465e+06	2.72805e+06	1.91652e+06	3.80758e+06	1.19475e+06	2.47419e+06	2.58631e+06	470423	468206	1.04532	0.0192481	0.88328	0.0539018
MG(20:4)	MG	C23 H38 O4	1.29	378.277	379.285	7	[M+H]+1	979862	720694	855461	1.54142e+06	1.17091e+06	2.3022e+06	1.45872e+06	187177	898866	1.93542e+06	1.14821e+06	1.14351e+06	654227	1.65315e+06	269841	1.20507e+06	973789	195879	236477	0.808074	-0.0925491	0.489002	0.310689
MG(34:1)	MG	C37 H72 O4	1.02	580.544	581.551	19.518	[M+H]+1	6.78601e+06	2.52199e+07	2.02643e+07	5.63662e+07	3.56609e+07	2.83167e+07	4.86471e+07	4.64037e+07	4.34922e+07	1.8057e+07	1.90943e+07	1.44002e+07	1.25922e+07	4.47639e+07	2.91537e+07	3.29214e+07	2.40009e+07	4.99189e+06	5.93321e+06	0.729035	-0.137251	0.299019	0.524301
PA(10:1e_18:1)	PA	C31 H59 O7 P	-3.47	574.398	573.391	6.151	[M-H]-1	1.77091e+07	8.21449e+06	2.25961e+07	1.51811e+07	1.31999e+07	1.3966e+07	1.335e+07	1.42159e+07	1.11559e+07	3.06673e+07	1.10842e+07	2.22428e+07	3.03051e+07	1.07158e+07	7.46246e+06	1.60256e+07	1.63621e+07	2.02343e+06	4.28912e+06	1.021	0.00902427	0.93619	0.028636
PA(18:0_18:1)	PA	C39 H75 O8 P	1.01	702.521	701.513	18.726	[M-H]-1	7.59949e+07	1.91427e+07	1.66227e+07	1.36852e+07	4.30532e+07	6.91725e+06	1.58666e+07	2.58595e+06	482782	1.82514e+06	2.07555e+07	3.33939e+07	4.51208e+07	591056	685181	1.96176e+07	2.01093e+07	7.39382e+06	8.83384e+06	1.02506	0.0107501	0.968542	0.0138813
PA(35:1)	PA	C38 H73 O8 P	0.46	688.505	687.497	18.61	[M-H]-1	497860	675416	401836	2.26863e+06	920542	2.37769e+06	696711	328294	2.34533e+06	8.80573e+06	1.15951e+06	2.34458e+06	7.29792e+06	1.96369e+06	939313	1.9318e+06	2.741e+06	808490	1.16778e+06	1.41888	0.151946	0.575727	0.239784
PA(36:6e)	PA	C39 H67 O7 P	0.85	678.463	677.456	7.969	[M-H]-1	520033	450270	508649	634924	335218	812318	611847	220456	79667.2	966385	673762	628104	230632	653254	160892	513977	469329	83582.6	112459	0.913133	-0.0394659	0.759241	0.11962
PA(38:1)	PA	C41 H79 O8 P	1.04	730.552	729.545	19.469	[M-H]-1	4.96204e+06	922375	368725	1.02975e+06	1.86158e+06	591041	815183	394932	478842	347460	574010	1.07463e+06	2.55613e+06	608277	646813	1.17719e+06	1.09197e+06	444678	377125	0.927606	-0.0326365	0.903616	0.0440163
PA(38:2)	PA	C41 H77 O8 P	1.15	728.536	727.529	18.738	[M-H]-1	1.03747e+07	2.20636e+06	4.47095e+06	1.85528e+06	5.4387e+06	1.14429e+06	1.24782e+06	436042	322518	542390	3.26042e+06	5.90398e+06	8.86027e+06	504080	472698	2.80391e+06	3.80029e+06	1.00194e+06	1.61645e+06	1.35536	0.132053	0.592147	0.22757
PA(40:4)	PA	C43 H77 O8 P	0.48	752.536	751.529	18.437	[M-H]-1	515608	624810	565269	728724	871646	742738	509905	583839	320834	448962	433473	331919	504818	557927	288791	591234	423386	50336.2	50653.8	0.716106	-0.145023	0.0567824	1.24579
PA(40:4)	PA	C43 H77 O8 P	1.1	752.536	751.529	18.608	[M-H]-1	4.68929e+06	2.3455e+06	4.10172e+06	1.26119e+06	2.18706e+06	471159	398543	171147	155495	219171	2.9052e+06	2.9974e+06	3.97883e+06	231500	57940.9	1.60003e+06	2.03418e+06	533023	794460	1.27134	0.104261	0.651412	0.186144
PA(40:6)	PA	C43 H73 O8 P	1.62	748.506	747.498	17.329	[M-H]-1	1.97032e+07	6.54652e+06	1.01988e+07	1.09019e+06	8.90688e+06	770827	2.85879e+06	182170	143927	286595	8.17393e+06	1.46681e+07	1.24013e+07	87881.9	468307	5.0688e+06	7.1599e+06	2.02097e+06	2.9972e+06	1.41254	0.150002	0.566329	0.246931
PC(14:0_14:0)	PC	C36 H72 N O8 P	0.85	677.5	678.507	18.072	[M+H]+1	5.72475e+06	8.86827e+06	8.94643e+06	1.03782e+07	1.54595e+07	9.43553e+06	4.52465e+07	1.35584e+07	4.22853e+07	2.22575e+07	3.14975e+07	1.79503e+07	7.31483e+06	1.32905e+07	6.62376e+06	1.8216e+07	1.53354e+07	4.5012e+06	4.54124e+06	0.841863	-0.0747588	0.694916	0.158068
PC(14:0_14:0)	PC	C36 H72 N O8 P	0.38	677.5	678.507	17.847	[M+H]+1	5.75426e+06	6.30434e+06	1.22635e+07	9.62446e+06	1.00352e+07	6.62142e+06	6.34463e+06	6.75468e+06	5.85483e+06	2.36098e+07	3.14975e+07	1.79503e+07	1.93344e+07	4.29678e+06	8.41038e+06	9.31671e+06	1.62979e+07	1.73204e+06	4.7393e+06	1.74932	0.242869	0.110331	0.957303
PC(14:0_14:0)	PC	C36 H72 N O8 P	0.83	677.5	678.507	17.722	[M+H]+1	4.29058e+06	1.07502e+07	5.60333e+06	4.16999e+06	854091	1.98787e+06	4.45513e+06	2.79241e+06	1.00842e+06	1.10941e+07	3.14975e+07	1.50825e+07	1.09861e+07	799852	3.25932e+06	4.70062e+06	1.23251e+07	1.14614e+06	5.44058e+06	2.62201	0.418634	0.0822238	1.085
PC(14:0_20:4)	PC	C42 H76 N O8 P	0.63	753.531	754.539	18.043	[M+H]+1	6.38961e+07	7.28312e+06	2.55007e+07	1.87852e+07	3.18105e+07	2.05483e+07	1.35248e+07	3.14216e+07	1.14855e+07	3.59013e+07	2.78765e+07	1.16629e+08	1.04994e+07	2.57602e+07	7.43365e+06	2.60157e+07	3.76397e+07	5.15962e+06	2.01553e+07	1.44681	0.16041	0.468938	0.328884
PC(14:0_20:4)	PC	C42 H76 N O8 P	0.48	753.531	754.538	17.826	[M+H]+1	6.1276e+07	8.88814e+07	2.11079e+07	3.00947e+07	3.75639e+07	2.63423e+07	2.50654e+07	1.23441e+07	3.00665e+07	3.30268e+07	3.36855e+07	3.28105e+07	2.11884e+07	2.14883e+07	9.52313e+06	3.65769e+07	2.37392e+07	7.07701e+06	4.44346e+06	0.64902	-0.187742	0.248951	0.603887
PC(14:0_20:4)	PC	C42 H76 N O8 P	0.63	753.531	754.538	17.591	[M+H]+1	6.1276e+07	8.88814e+07	2.11079e+07	3.00947e+07	2.80698e+06	2.84938e+07	30859555	1.08894e+07	3.00665e+07	4.96615e+07	4.03521e+07	5.14416e+07	2.67253e+07	3.17701e+07	1.67667e+07	3.54138e+07	3.34111e+07	7.97598e+06	5.90637e+06	0.94345	-0.025281	0.871876	0.0595454
PC(14:0_22:6)	PC	C44 H76 N O8 P	0.78	777.531	778.539	16.934	[M+H]+1	1.24366e+08	7.30928e+07	1.71335e+08	5.16444e+07	1.1262e+08	6.61162e+07	8.26632e+07	3.99701e+07	4.20291e+07	1.39112e+08	1.40734e+08	1.92112e+08	2.23818e+08	7.19744e+07	3.9783e+07	9.0295e+07	1.33684e+08	1.41047e+07	3.47945e+07	1.48053	0.170417	0.187354	0.727338
PC(14:1e_16:1)	PC	C38 H74 N O7 P	0.82	687.521	686.514	19.669	[M-H]-1	1.82367e+06	2.19693e+06	1.05677e+06	4.27696e+06	4.48736e+06	3.61052e+06	4.63792e+06	4.88858e+06	3.52925e+06	2.61489e+06	1.0799e+06	1.49746e+06	3.57246e+06	2.96892e+06	2.3583e+06	3.31228e+06	2.29541e+06	417972	458399	0.692998	-0.159268	0.157608	0.802421
PC(14:1e_18:1)	PC	C40 H78 N O7 P	0.05	715.552	716.559	20.437	[M+H]+1	1.78422e+06	1.02298e+06	5.75546e+06	1.96679e+06	1.48432e+06	1.02924e+06	2.5557e+06	714160	2.32701e+06	5.17088e+06	2.0409e+06	3.14516e+06	5.40128e+06	2.25196e+06	1.28666e+06	2.38108e+06	2.82519e+06	547574	708851	1.18652	0.0742746	0.638927	0.194549
PC(14:1e_20:4)	PC	C42 H76 N O7 P	0.97	737.537	736.529	19.292	[M-H]-1	2.46881e+07	2.82496e+07	2.6636e+07	4.1196e+07	3.71953e+07	4.10722e+07	4.10819e+07	2.98333e+07	2.51861e+07	3.00093e+07	2.48441e+07	2.72474e+07	2.75967e+07	2.89237e+07	2.68195e+07	3.25148e+07	2.70863e+07	2.17328e+06	661868	0.833046	-0.0793312	0.109951	0.958802
PC(14:1e_20:4)	PC	C42 H76 N O7 P	1.24	737.537	738.544	19.726	[M+H]+1	919984	612987	1.7342e+06	9.94933e+06	714864	5.45866e+06	604082	700602	1.53867e+06	2.5223e+06	1.94848e+06	2.04382e+06	1.83243e+06	1.64445e+06	738424	2.47557e+06	1.64152e+06	953518	235383	0.663088	-0.178429	0.55696	0.254176
PC(14:1e_20:5)	PC	C42 H74 N O7 P	0.98	735.521	734.514	18.298	[M-H]-1	5.11752e+06	3.03944e+06	4.15885e+06	8.79729e+06	3.72888e+06	7.91053e+06	6.61684e+06	6.17223e+06	6.14908e+06	7.9747e+06	2.56284e+06	1.88093e+06	2.94993e+06	5.88536e+06	2.82191e+06	5.96653e+06	3.22019e+06	613615	691395	0.539709	-0.26784	0.0167693	1.77549
PC(14:1e_22:6)	PC	C44 H76 N O7 P	0.61	761.536	760.529	18.915	[M-H]-1	4.52104e+07	5.79455e+07	4.92936e+07	5.77467e+07	6.25207e+07	5.32838e+07	5.71158e+07	4.65337e+07	4.09173e+07	4.91089e+07	4.35171e+07	4.77646e+07	6.14066e+07	5.09152e+07	4.31815e+07	5.19676e+07	4.9357e+07	2.16373e+06	3.33464e+06	0.949764	-0.0223842	0.510073	0.292367
PC(15:0_18:1)	PC	C41 H80 N O8 P	0.89	745.563	744.556	22.304	[M-H]-1	2.78069e+07	7.8357e+06	2.9608e+07	3.47953e+07	5.38551e+07	3.41963e+07	3.43713e+07	1.85214e+07	2.13422e+07	3.38458e+07	2.58984e+07	3.13937e+07	3.1365e+07	3.293e+07	2.02194e+07	2.96178e+07	2.83613e+07	3.86587e+06	2.36058e+06	0.957576	-0.0188266	0.831783	0.0799899
PC(15:0_18:1)	PC	C41 H80 N O8 P	0.76	745.563	746.57	21.03	[M+H]+1	3.39218e+08	5.07853e+08	1297074648	1534043889	8.66725e+08	6.24213e+08	1744324847	1289992830	1290274570	9.17113e+08	9.56598e+08	5.56161e+08	7.02177e+08	1154174482	821185767	1.04108e+09	8.38059e+08	1.46198e+08	1.03004e+08	0.804988	-0.0942107	0.377115	0.423526
PC(15:0_20:4)	PC	C43 H78 N O8 P	3.15	767.549	768.554	17.954	[M+H]+1	8.12956e+06	1.21757e+06	1.57525e+06	488810	5.14453e+06	784303	847710	1.10644e+06	3.91359e+06	6.33309e+06	1.74224e+07	1.1258e+07	8.40415e+06	3.2651e+06	2.43596e+06	2.95409e+06	8.55711e+06	865864	2.75122e+06	2.8967	0.461904	0.0269336	1.56971
PC(15:0_22:5)	PC	C45 H80 N O8 P	-0.43	793.562	792.554	18.552	[M-H]-1	1.31505e+07	1.25965e+07	1.46717e+07	3.28004e+07	8.7937e+06	1.77571e+07	1.48398e+07	2.05364e+07	1.40342e+07	2.05179e+07	8.18108e+06	8.75467e+06	6.39001e+06	1.58232e+07	9.04154e+06	1.69698e+07	9.6381e+06	2.09639e+06	1.61345e+06	0.567956	-0.245686	0.0400269	1.39765
PC(15:0_22:6)	PC	C45 H78 N O8 P	0.51	791.547	792.554	18.931	[M+H]+1	2248874113	7829546234	5091387407	6076332676	10970423819	6814713852	7942215286	4597557813	5400761148	4215075781	4445853426	3722918186	5270915761	6060231542	8795708134	6.11869e+09	5.65913e+09	7.65664e+08	8.7666e+08	0.924892	-0.033909	0.719884	0.142737
PC(15:0_22:6)	PC	C45 H78 N O8 P	-1.89	791.545	792.552	18.18	[M+H]+1	1.02366e+07	1.25658e+08	1.75702e+07	1.25012e+08	8.88157e+08	1.57756e+08	2.41017e+08	4.93963e+07	8.38788e+07	4.3643e+07	4.33316e+07	3.38089e+08	1.63508e+07	125582933	1.18326e+08	1.74233e+08	1.28336e+08	8.24245e+07	5.65114e+07	0.73658	-0.13278	0.719049	0.143241
PC(15:0D7_18:1)	PC	C41 H73 D7 N O8 P	0.16	752.606	753.613	20.032	[M+H]+1	1.08605e+08	3.44286e+06	2.48571e+08	2.28096e+07	4.42876e+06	6.44058e+06	1.66749e+07	9.31047e+07	1.33059e+08	1.54305e+08	1.60259e+08	1.79769e+08	2.43002e+08	8.66774e+07	1.75029e+06	7.91442e+07	1.34292e+08	2.62465e+07	4.14697e+07	1.69679	0.229629	0.263293	0.579561
PC(15:0D7_18:1)	PC	C41 H73 D7 N O8 P	0.69	752.607	753.614	20.621	[M+H]+1	1.07677e+07	3.68197e+06	2.48571e+08	1.50234e+08	2.26099e+08	1.63043e+08	2.05511e+08	2.33705e+08	2.13946e+08	9.96928e+07	1.91946e+08	7.22171e+07	2.28032e+08	9.837e+07	2.93414e+06	1.55525e+08	1.187e+08	2.84556e+07	4.08007e+07	0.763219	-0.117351	0.470123	0.327788
PC(16:0_14:0)	PC	C38 H76 N O8 P	0.47	705.531	706.538	19.588	[M+H]+1	2.37047e+08	1.63443e+08	6.77948e+08	3.34372e+08	5.45319e+08	2.63362e+08	4.82278e+08	2.78919e+08	4.7437e+08	4.5239e+08	2.68546e+08	4.7066e+08	5.97971e+08	4.47592e+08	5.46794e+07	3.90945e+08	3.6789e+08	5.08536e+07	9.42925e+07	0.941027	-0.0263978	0.81646	0.088065
PC(16:0_14:0)	PC	C38 H76 N O8 P	0.46	705.531	706.538	21.148	[M+H]+1	1.14526e+07	6.91978e+08	3.73376e+08	4.47816e+08	7.37724e+08	3.70651e+08	5.98957e+08	3.8709e+08	6.09339e+08	2.3149e+07	2.1843e+07	2.16327e+07	2.29272e+08	2.08835e+08	6.70843e+08	4.25153e+08	2.30485e+08	7.98191e+07	1.18646e+08	0.542122	-0.265903	0.189084	0.723345
PC(16:0_16:0)	PC	C40 H80 N O8 P	0.54	733.563	734.57	22.259	[M+H]+1	5106653479	8379046294	10578718956	5704996182	18101023450	7628250537	11597837518	3369400167	5338085005	4505469764	8284826106	7935436630	8782177057	8151642825	8870645230	8.03095e+09	8.40495e+09	1.39951e+09	1.81412e+08	1.04657	0.0197681	0.856018	0.0675172
PC(16:0_16:1)	PC	C40 H78 N O8 P	0.56	731.547	730.54	20.191	[M-H]-1	5.55596e+06	2.79095e+06	1.03037e+06	1.10858e+07	7.79101e+06	5.26849e+06	2.39962e+06	9.69872e+06	5.26663e+06	5.66293e+06	4.56904e+06	5.85454e+06	2.76075e+06	2.62207e+06	9.87896e+06	5.65505e+06	5.13707e+06	1.00502e+06	1.32844e+06	0.908405	-0.0417205	0.766296	0.115604
PC(16:0_16:1)	PC	C40 H78 N O8 P	0.68	731.547	732.554	21.87	[M+H]+1	3489304489	9982898167	8026513817	7420053897	10065614148	6483861175	8557480241	5760277206	5987613646	8462774906	6.62235e+07	5724200815	7707796662	6936882248	4491101340	7.42364e+09	4.98524e+09	6.45065e+08	1.34551e+09	0.671536	-0.172931	0.0841275	1.07506
PC(16:0_16:1)	PC	C40 H78 N O8 P	0.73	731.547	732.554	19.621	[M+H]+1	3251355748	3157359139	7516413629	5852025224	7946475778	4994198007	7039984165	4718393571	4999551616	7756828461	6816175732	5188313812	7123212066	6053795434	9.02444e+08	5.72326e+09	5.21679e+09	5.65715e+08	1.12932e+09	0.911507	-0.0402402	0.658437	0.181485
PC(16:0_16:1)	PC	C40 H78 N O8 P	0.57	731.547	732.554	20.93	[M+H]+1	5.18634e+08	5805298935	3382419819	7427795438	10356572511	2075499985	7594723605	4830454142	4843783182	2272453127	3415022858	9.47269e+08	2187598094	6964133415	3198305896	4.91076e+09	3.34247e+09	9.46532e+08	1.00532e+09	0.680641	-0.167082	0.322681	0.491227
PC(16:0_18:1)	PC	C42 H82 N O8 P	0.52	759.578	758.571	25.114	[M-H]-1	83064.8	114524	107548	144556	114514	101271	120950	109155	133955	173371	122450	130803	186332	117025	148492	120291	141020	7954.01	12518	1.17233	0.0690494	0.17011	0.769269
PC(16:0_18:1)	PC	C42 H82 N O8 P	0.22	759.578	760.585	21.297	[M+H]+1	103250000000	161601000000	246361000000	185141000000	226450000000	166491000000	205169000000	147699000000	178714000000	236328000000	195501000000	177619000000	226754000000	211881000000	129760000000	185720400000	188303000000	1.39537e+10	1.67744e+10	1.01391	0.00599763	0.912742	0.0396521
PC(16:0_18:1)	PC	C42 H82 N O8 P	0.31	759.578	760.585	21.762	[M+H]+1	102707000000	158944000000	241813000000	185177000000	223797000000	164500000000	202879000000	146160000000	171319000000	235745000000	27326429941	177078000000	225893000000	209882000000	127100000000	183304100000	1.53456e+11	1.38106e+10	3.57717e+10	0.837166	-0.0771886	0.359338	0.444497
PC(16:0_18:1)	PC	C42 H82 N O8 P	0	759.578	760.585	22.479	[M+H]+1	2367713014	308743574	12479416337	10763546117	16157211828	118572000000	15144687175	97737624065	5975773157	11572901921	9788060068	4121025215	10421385465	9470227307	2.69832e+08	2.9108e+10	6.81411e+09	1.33652e+10	1.98736e+09	0.234098	-0.630603	0.269034	0.570193
PC(16:0_18:1)	PC	C42 H82 N O8 P	0.38	759.578	760.585	23.795	[M+H]+1	45843545070	159809000000	107504000000	123808000000	164455000000	119479000000	6015278044	92242530101	102253000000	100696000000	92840365612	77237743247	99288761931	116287000000	127634000000	1.02211e+11	102657574158	1.50986e+10	8.8416e+09	1.00437	0.00189533	0.984501	0.00678406
PC(16:0_18:1)	PC	C42 H82 N O8 P	-0.08	759.578	760.585	24.581	[M+H]+1	13520232662	77315119796	36164012669	48779961938	63325600386	48130990398	53788722430	34649246683	37272812483	30671864548	33729938515	24089926484	33512312221	43268321829	72571663685	4.43619e+10	4.14344e+10	5.69459e+09	8.35416e+09	0.93401	-0.0296483	0.77386	0.111338
PC(16:0_18:1)	PC	C42 H82 N O8 P	-0.64	759.577	760.585	19.982	[M+H]+1	1997325084	1.28228e+08	2.87104e+06	3.85458e+07	5.27719e+06	2.36953e+07	38143863	2.10298e+07	2.49818e+06	2.97336e+07	1.7321e+06	1453951073	2.53764e+07	850932	9.26913e+07	2.28735e+08	3.1492e+08	1.96848e+08	2.85249e+08	1.37679	0.138868	0.805843	0.0937495
PC(16:0_18:2)	PC	C42 H80 N O8 P	0.16	757.562	758.57	21.292	[M+H]+1	8.87852e+08	13962081132	6493176878	7620220748	13795622822	3302906910	12197488762	2947427130	6593012881	2505565424	6442416111	1847807442	4161939644	9169325694	11382511716	7.03054e+09	6.6008e+09	1.52794e+09	1.70332e+09	0.938876	-0.0273918	0.865504	0.0627308
PC(16:0_18:2)	PC	C42 H80 N O8 P	0.44	757.562	758.57	22.176	[M+H]+1	4.54308e+08	14623774677	2955631739	6988203683	12232821843	6485085836	10703231353	5794110039	5927529770	1191302863	3464962786	9.59697e+08	1633245474	6975972766	5011398797	6.7356e+09	3.60906e+09	1.46944e+09	1.10105e+09	0.535818	-0.270983	0.187249	0.727581
PC(16:0_18:2)	PC	C42 H80 N O8 P	0.25	757.562	758.57	20.943	[M+H]+1	2.23558e+08	4.84293e+08	1628842283	4527676552	6669556623	7.72229e+08	6914858654	9.30817e+08	4836244815	6.50939e+08	2121996197	4.68921e+08	8.54581e+08	5282436913	7.37128e+07	2.7639e+09	1.76033e+09	8.47349e+08	9.4522e+08	0.6369	-0.195929	0.479888	0.31886
PC(16:0_18:2)	PC	C42 H80 N O8 P	1.08	757.563	758.57	22.987	[M+H]+1	1.87733e+08	2100959920	4.79689e+08	4.38934e+08	6.62809e+08	3.9834e+08	5.54686e+08	3.30441e+08	3.56588e+08	3.37412e+08	3.98336e+08	3.59699e+08	4.38894e+08	4.29025e+08	3040803666	5.84759e+08	9.33352e+08	1.73476e+08	5.27044e+08	1.59613	0.203068	0.439069	0.357467
PC(16:0_18:3)	PC	C42 H78 N O8 P	0.36	755.547	756.554	18.159	[M+H]+1	1.29771e+08	3.33242e+08	4.05991e+08	1.80505e+08	194658106	1.49123e+08	2.61754e+08	1.7883e+08	1.78446e+08	3.15913e+08	3.68026e+08	3.5576e+08	4.2234e+08	304014855	2.20623e+08	2.32823e+08	3.34153e+08	2.89642e+07	3.40503e+07	1.43522	0.156919	0.0535002	1.27164
PC(16:0_20:4)	PC	C44 H80 N O8 P	0.66	781.563	782.57	18.847	[M+H]+1	4596779629	5.05961e+08	19195976291	3.119e+08	3.39821e+08	2.12096e+08	3.42496e+08	1.90513e+08	1.99472e+08	5566271869	17244487285	21435628191	26510448257	10662274549	3.76472e+08	3.14613e+09	1.52459e+10	1.89246e+09	4.5349e+09	4.84591	0.685375	0.0114755	1.94023
PC(16:0_20:4)	PC	C44 H80 N O8 P	0.47	781.563	782.57	19.278	[M+H]+1	6706848253	8861279603	24407633175	20160868815	16499038679	1565026762	13849405143	4692789982	7237463994	9555214611	25465252443	9719062154	15393920470	25572106094	2628445935	1.13536e+10	1.57558e+10	2.28241e+09	4.46953e+09	1.38774	0.142307	0.343364	0.464246
PC(16:0_20:4)	PC	C44 H80 N O8 P	0.85	781.563	782.57	19.734	[M+H]+1	1289943304	13601714058	12838313963	10360161277	16499038679	7894915363	15262709373	4690081784	9232398298	1968505588	10469743542	2624026848	8587720128	14508515290	4849650406	9.36378e+09	8.20793e+09	1.70173e+09	2.09064e+09	0.876562	-0.0572174	0.690026	0.161135
PC(16:0_20:4)	PC	C44 H80 N O8 P	0.75	781.563	782.57	20.348	[M+H]+1	7.89262e+08	29523415826	3496138698	11438556760	15748895538	11018925507	13885020780	8078322458	9029541389	2001428095	3684811643	1510189205	2560619528	9443765439	13733285485	1.0501e+10	6186534260	2.63661e+09	2.33278e+09	0.58914	-0.229781	0.313756	0.503408
PC(16:0_20:4)	PC	C44 H80 N O8 P	1.07	781.563	782.57	21.482	[M+H]+1	1218565602	12439350662	3575968571	6392780671	9607922616	6440605299	6749032003	3915388651	3941406310	2446060290	3521633456	2323246592	3278118824	4358126439	7919133032	5.67271e+09	4.28005e+09	1.07638e+09	9.65846e+08	0.754499	-0.122341	0.42324	0.373414
PC(16:0_20:5)	PC	C44 H78 N O8 P	0.56	779.547	778.54	18.804	[M-H]-1	4.57733e+06	5.78317e+06	5.01382e+06	9.27384e+06	4.61583e+06	6.65725e+06	7.42492e+06	7.15132e+06	4.69088e+06	6.97708e+06	3.73197e+06	4.138e+06	3.64722e+06	4.86925e+06	3.14326e+06	6.21654e+06	3.90594e+06	490635	288159	0.628314	-0.201823	0.00768143	2.11456
PC(16:0_22:4)	PC	C46 H84 N O8 P	0.6	809.594	810.601	20.079	[M+H]+1	12779616242	7069552075	33920768597	18266415603	25243960728	4.39109e+07	22838239300	12945758441	18778942571	29388800759	27067647653	27474660219	35372497712	23704490305	4.11593e+07	1.81276e+10	2.27321e+10	3.25622e+09	5.98704e+09	1.254	0.0982992	0.471601	0.326425
PC(16:0_22:6)	PC	C46 H80 N O8 P	0.72	805.563	804.556	19.147	[M-H]-1	1.53692e+07	1.69785e+07	8.28107e+06	6.50712e+06	1.72915e+07	7.50315e+06	1.72088e+07	1.54705e+07	1.99907e+07	2.06022e+07	8.30293e+06	1.54136e+07	1.77877e+07	2.34798e+07	2.84452e+06	1.45203e+07	1.35657e+07	1.63933e+06	3.62057e+06	0.93426	-0.0295322	0.783968	0.105702
PC(16:0_22:6)	PC	C46 H80 N O8 P	0.6	805.563	806.57	18.255	[M+H]+1	22365287098	68788430268	63884631931	46019697722	45464251585	25783940270	53870425459	30957671310	34262879514	61674639697	54804471403	40060788751	48493501135	50791206380	26893311799	4.53072e+10	4.42087e+10	5.24258e+09	4.95473e+09	0.975754	-0.0106598	0.896375	0.0475101
PC(16:0_22:6)	PC	C46 H80 N O8 P	0.52	805.563	806.57	18.692	[M+H]+1	7237850482	49284826451	23133227623	29355649939	39822942513	10011306354	33391956930	20047163303	22851664640	20852007019	19223173821	8733112739	9360048909	26410459582	38335496736	2.55989e+10	2.04125e+10	4.06239e+09	5.55513e+09	0.797397	-0.0983253	0.469771	0.328114
PC(16:0_22:6)	PC	C46 H80 N O8 P	0.88	805.563	806.57	20.243	[M+H]+1	2.85304e+08	12226244182	1179412159	5607698729	8625741446	2850302323	3678678067	2779152697	3550097668	8.85121e+08	1391591933	5.61473e+08	9.07358e+08	4118392754	7463528130	4.16678e+09	2.88847e+09	1.18298e+09	1.3043e+09	0.693214	-0.159132	0.517486	0.286102
PC(16:0_22:6)	PC	C46 H80 N O8 P	0.26	805.562	806.57	0.556	[M+H]+1	95612	1.03065e+07	356988	1.12408e+06	205621	672516	843815	649717	267495	1.73777e+06	421938	1.66735e+06	2.08141e+06	195790	1.79982e+07	1.62601e+06	4.47294e+06	976981	3.40021e+06	2.75088	0.439471	0.311799	0.506126
PC(16:0_22:6)	PC	C46 H80 N O8 P	0.56	805.563	806.57	0.852	[M+H]+1	5330.17	660169	56000.8	1.12408e+06	19617.3	52220.5	118145	77405.9	41795.1	93212.4	57844.2	1.92275e+06	127162	23354.6	388434	224798	503908	116938	360435	2.2416	0.350559	0.364873	0.437858
PC(16:0D3_18:2)	PC	C42 H77 D3 N O8 P	0.8	760.582	761.589	22.381	[M+H]+1	23119081694	56649919152	55517678245	59553991926	79120340973	78573738386	68304643221	45875949669	51556963984	52215809711	12923210602	39516907718	50619822035	57375012208	43297423091	5.70488e+10	4.07465e+10	5.18065e+09	7.60311e+09	0.714239	-0.146157	0.095816	1.01856
PC(16:0D3_20:4)	PC	C44 H77 D3 N O8 P	0.57	784.581	785.589	20.199	[M+H]+1	8.2242e+08	2557428952	2518892583	1731934853	2533194176	1482719941	2344355202	1458759823	2.24549e+08	1896329230	2165992748	1815231384	1693138377	2112018247	1890157738	1.75706e+09	1.93531e+09	2.4888e+08	8.93155e+07	1.10145	0.0419639	0.632295	0.19908
PC(16:0D3_20:4)	PC	C44 H77 D3 N O8 P	0.74	784.582	785.589	19.954	[M+H]+1	8.2242e+08	3.31136e+06	2391234233	3.37499e+08	6.1244e+08	2.95719e+08	7.70165e+08	4.70892e+08	8.75052e+08	1896329230	1858298110	1815231384	1303079053	1491934678	3.33384e+06	8.47506e+08	1.29438e+09	2.34872e+08	3.38762e+08	1.52728	0.183917	0.294765	0.530525
PC(16:0D3_20:4)	PC	C44 H77 D3 N O8 P	0.46	784.581	785.589	20.802	[M+H]+1	1.19122e+07	3.94296e+06	1.0867e+08	1801918459	2644751415	1.16698e+08	2550424641	1525442210	3.7751e+08	2.68904e+07	160268037	3.66088e+07	6.09265e+07	1894240536	1.94465e+06	9.16816e+08	4.30798e+08	3.46996e+08	3.66808e+08	0.469885	-0.328009	0.400148	0.397779
PC(16:0D3_20:4)	PC	C44 H77 D3 N O8 P	0.19	784.581	785.588	21.314	[M+H]+1	4.00495e+07	1396343409	2.19366e+08	1729443154	2748562997	4.97873e+08	990916941	1426243022	1731558204	1.68725e+08	2.27556e+08	1.37306e+08	1.79755e+08	4.91931e+08	6.3868e+08	1.09491e+09	3.35046e+08	2.75833e+08	9.78715e+07	0.306004	-0.514274	0.081932	1.08655
PC(16:0e_20:4)	PC	C44 H82 N O7 P	0.22	767.583	768.59	20.688	[M+H]+1	9.138e+06	4.74829e+06	1.92498e+08	1.63202e+08	141022171	1.10804e+08	1.72114e+08	1.28268e+08	1.78449e+08	1.26364e+07	199171413	4.31996e+07	8.75404e+07	2.31293e+08	3.90811e+06	1.11288e+08	1.13022e+08	2.36151e+07	4.40682e+07	1.01559	0.00671677	0.970056	0.0132032
PC(16:0e_20:4)	PC	C44 H82 N O7 P	0.02	767.583	768.59	21.452	[M+H]+1	6.27465e+06	8.43145e+07	7.85402e+06	2.09147e+08	1.89978e+08	1.41524e+08	1.9613e+08	1.52076e+08	1.78449e+08	1.27967e+07	1.48491e+07	1.36343e+07	2.34718e+07	1.60929e+08	5.30323e+06	1.17854e+08	4.36374e+07	2.61997e+07	2.94638e+07	0.370265	-0.431487	0.106067	0.974418
PC(16:0e_22:4)	PC	C46 H86 N O7 P	-0.28	795.614	796.621	24.496	[M+H]+1	6.17887e+07	1.4863e+07	1.25978e+08	8.7652e+06	4.86151e+07	8.16441e+06	7.32947e+07	7.61613e+07	1.02544e+08	1.57897e+08	1.66251e+08	2.01618e+08	5.95275e+06	145366368	2.1717e+07	6.78072e+07	1.08181e+08	1.60061e+07	3.96308e+07	1.59542	0.202876	0.275351	0.560114
PC(16:0e_22:6)	PC	C46 H82 N O7 P	0.3	791.583	792.59	19.576	[M+H]+1	1.64651e+08	1.11552e+07	1.20969e+08	1.89011e+08	5.95761e+06	7.3671e+06	2.99857e+08	5.61091e+06	1.77198e+08	4.1512e+08	2.70361e+08	3.92664e+08	4.59912e+08	3.84376e+08	1.1154e+07	1.3969e+08	3.03694e+08	4.42493e+07	7.92213e+07	2.17406	0.337272	0.0711026	1.14811
PC(16:0e_22:6)	PC	C46 H82 N O7 P	0.31	791.583	792.59	20.985	[M+H]+1	7.49564e+06	8.41387e+06	1.6623e+07	3.76786e+08	5.35192e+08	3.77738e+08	4.81332e+08	2.13828e+08	2.44505e+08	1.33641e+08	1.84348e+07	12165067	1.64832e+07	4.30443e+08	5.2535e+06	2.39555e+08	9.6556e+07	6.25979e+07	8.35025e+07	0.403063	-0.394627	0.202606	0.693347
PC(16:1_14:0)	PC	C38 H74 N O8 P	0.76	703.516	704.523	18.03	[M+H]+1	3.50567e+07	1.22641e+07	6.89973e+07	4.14594e+07	9.54649e+06	3.88478e+07	2.26841e+07	8.20489e+07	8.62568e+06	6.34628e+07	5.12725e+07	4.3011e+07	3.9409e+07	5.12336e+07	1.73668e+07	3.82993e+07	4.04586e+07	8.25921e+06	6.2205e+06	1.05638	0.0238194	0.866894	0.0620341
PC(16:1_14:0)	PC	C38 H74 N O8 P	0.21	703.515	704.523	18.39	[M+H]+1	1.49059e+06	8.73167e+06	6.78772e+06	1.50273e+07	1.50751e+07	1.12605e+07	2.55419e+07	1.12726e+07	5.51489e+07	3.32013e+06	4.70815e+06	3.11913e+06	2.3255e+06	6.96724e+06	6.20562e+06	1.53656e+07	4.66513e+06	4.91626e+06	881437	0.303608	-0.517687	0.156249	0.806182
PC(16:1_14:0)	PC	C38 H74 N O8 P	2.33	703.517	704.524	17.715	[M+H]+1	3.24536e+06	3.45766e+06	4.10458e+06	3.05033e+06	5.31544e+06	3.54695e+06	4.10929e+06	1.18803e+06	1.34737e+06	7.65202e+06	4.49205e+06	8.40985e+06	1.02685e+07	4.34211e+06	2.87455e+06	3.7017e+06	6.07742e+06	587982	1.39264e+06	1.64179	0.215318	0.0840961	1.07522
PC(16:1_16:1)	PC	C40 H76 N O8 P	3.62	729.534	730.541	18.017	[M+H]+1	1.10697e+08	1.3839e+08	2.35382e+08	2.03337e+08	3.04196e+08	3.03538e+08	2.61109e+08	2.09113e+08	1.34216e+08	1.73527e+08	2.72254e+08	1.6142e+08	1.76231e+08	365723832	1.17761e+08	2.07351e+08	2.18678e+08	2.18369e+07	4.45855e+07	1.05463	0.0230995	0.799443	0.0972127
PC(16:1_16:1)	PC	C40 H76 N O8 P	0.56	729.531	730.539	18.395	[M+H]+1	6.40114e+06	1.75171e+08	1.18203e+07	9.3465e+07	6.3896e+07	2.99796e+07	1.03954e+08	5.83795e+07	4.88323e+07	6.05397e+06	1.90493e+07	1.49641e+07	1.89862e+07	9.66928e+07	1.23806e+07	5.97953e+07	3.24146e+07	1.68206e+07	1.61191e+07	0.542093	-0.265926	0.322083	0.492032
PC(16:1_18:1)	PC	C42 H80 N O8 P	0.35	757.562	758.57	19.701	[M+H]+1	4236076937	12108766458	12317661466	7318280402	12714844737	6760592180	11244399477	6033013932	6247419256	7917947433	10031337022	8547529444	11467998021	9031785939	8381050452	8.6899e+09	9.49194e+09	9.81132e+08	5.71554e+08	1.0923	0.0383402	0.593659	0.226463
PC(16:1_20:4)	PC	C44 H78 N O8 P	0.44	779.547	778.537	18.338	[M-H]-1	4.43305e+06	2.04411e+06	1.34518e+06	1.7005e+06	2.39761e+06	2.04242e+06	1.78866e+06	2.19057e+06	1.83002e+06	1.60244e+06	6.15355e+06	5.08404e+06	2.10629e+06	2.77838e+06	1.92599e+06	2.13746e+06	3.60965e+06	272419	849443	1.68876	0.227568	0.0548815	1.26057
PC(16:1_20:4)	PC	C44 H78 N O8 P	0.45	779.547	780.554	18.018	[M+H]+1	5.82924e+08	7.72701e+07	6.38706e+08	1.79745e+08	3.16153e+08	1.93079e+08	1.88823e+08	1.59491e+08	350317060	3.32105e+08	7.55501e+08	5.28885e+08	540704805	4.5498e+08	1.4829e+08	3.01861e+08	4.85672e+08	5.83249e+07	9.81001e+07	1.60893	0.206536	0.110344	0.957252
PC(16:1_20:4)	PC	C44 H78 N O8 P	0.2	779.547	780.554	17.833	[M+H]+1	2.1483e+08	3.46669e+08	2.03296e+08	194166814	1.95116e+08	2.00542e+08	2.29028e+08	9.84466e+07	1.19231e+08	3.37647e+08	3.42892e+08	2.33451e+08	260444544	1.82282e+08	1.4829e+08	2.13897e+08	2.33472e+08	2.50545e+07	3.35981e+07	1.09151	0.0380294	0.654346	0.184192
PC(16:1_20:4)	PC	C44 H78 N O8 P	1.12	779.547	780.555	17.716	[M+H]+1	1.28562e+08	3.46669e+08	1.07277e+08	7.42689e+07	4.74083e+07	2.00542e+08	9.99108e+07	6.32469e+07	4.5258e+07	265933059	9.51868e+07	2.69771e+08	2.73396e+08	4.91778e+07	5.48493e+07	1.37908e+08	1.48476e+08	3.21044e+07	5.08838e+07	1.07663	0.0320683	0.857631	0.0666997
PC(16:1_22:6)	PC	C46 H78 N O8 P	0.95	803.547	802.54	17.14	[M-H]-1	2.60291e+06	2.24898e+06	3.49412e+06	5.79912e+06	3.15783e+06	3.63652e+06	2.88568e+06	1.09507e+06	515854	3.21548e+06	3.10859e+06	2.2406e+06	2.12344e+06	1.54001e+06	289014	2.86516e+06	1.86033e+06	458360	466028	0.649295	-0.187558	0.193356	0.713643
PC(16:1_22:6)	PC	C46 H78 N O8 P	0.87	803.547	802.54	18.463	[M-H]-1	4.21455e+06	4.45848e+06	5.06815e+06	6.78989e+06	4.70395e+06	5.97989e+06	5.0125e+06	4.92062e+06	5.90027e+06	6.63632e+06	4.70184e+06	4.49178e+06	3.56146e+06	6.35373e+06	3.54014e+06	5.36846e+06	4.52979e+06	284863	513560	0.843778	-0.0737718	0.143551	0.842992
PC(16:1_22:6)	PC	C46 H78 N O8 P	0.89	803.547	804.554	17.635	[M+H]+1	9.87292e+08	1016265162	468905248	4.48687e+08	9.2669e+08	1.08635e+08	7.99115e+08	4.44047e+08	2.56954e+08	405555601	1131318341	3.23747e+08	147051469	1121863691	3.79868e+08	5.86215e+08	6.2077e+08	1.01603e+08	2.1005e+08	1.05895	0.024874	0.868392	0.0612842
PC(16:1_22:6)	PC	C46 H78 N O8 P	0.25	803.547	804.554	17.864	[M+H]+1	1.48092e+08	2.2887e+08	1287873598	3.07279e+08	6.58147e+08	1.71285e+08	2.17075e+08	8.60873e+07	2.51837e+08	3.28129e+08	4.11015e+08	2.54283e+08	2.69985e+08	1.79908e+08	1.29394e+08	3.68468e+08	2.48917e+08	1.13421e+08	4.78521e+07	0.675547	-0.170344	0.485856	0.313493
PC(16:1D5_18:1)	PC	C42 H75 D5 N O8 P	3.47	762.596	763.603	20.894	[M+H]+1	7.68432e+06	3.09504e+07	1.42334e+07	7.01309e+06	1.41515e+07	1.82772e+07	1.10515e+07	6.04227e+06	1.21028e+07	1.50679e+07	3.33499e+07	1.20984e+07	1.21425e+07	1.10117e+07	2.82656e+07	1.36574e+07	1.93736e+07	2.28516e+06	4.74102e+06	1.41854	0.151842	0.236569	0.626043
PC(16:1e_18:1)	PC	C42 H82 N O7 P	0.69	743.583	744.591	24.977	[M+H]+1	6.07341e+08	2.09567e+07	9.89739e+08	1087321482	5.7493e+08	7.72149e+08	8.84149e+08	9.55272e+06	8.92135e+08	2073482050	6.5668e+06	8.69496e+08	9.09397e+08	8.58798e+08	2.77657e+07	7.91176e+08	5.34405e+08	1.84853e+08	2.11357e+08	0.675457	-0.170403	0.411537	0.385591
PC(16:1e_18:1)	PC	C42 H82 N O7 P	3.71	743.586	744.593	20.183	[M+H]+1	5.99954e+06	2.43704e+07	1.2326e+07	2.04377e+07	2.1343e+07	2.36731e+07	1.86225e+07	1.96969e+07	2.29812e+07	1.2384e+07	1.48364e+07	1.3289e+07	9.52932e+06	3.12842e+07	1.28765e+07	1.81834e+07	1.63631e+07	1.90138e+06	3.82933e+06	0.899889	-0.0458109	0.637974	0.195197
PC(16:1e_20:4)	PC	C44 H80 N O7 P	0.77	765.568	764.561	20.298	[M-H]-1	1.63371e+07	1.94842e+07	1.32936e+07	5.29281e+07	3.5064e+07	4.68854e+07	4.22495e+07	4.53853e+07	3.39302e+07	2.27381e+07	1.31423e+07	1.35748e+07	1.86874e+07	1.73271e+07	2.33655e+07	3.28295e+07	1.72194e+07	4.45682e+06	1.86878e+06	0.524509	-0.280247	0.0330453	1.48089
PC(16:1e_20:4)	PC	C44 H80 N O7 P	0.3	765.567	764.561	19.935	[M-H]-1	1.68799e+07	1.94842e+07	1.38854e+07	5.29281e+07	3.32293e+07	4.68854e+07	4.292e+07	3.85579e+07	2.9877e+07	2.34135e+07	1.44248e+07	1.42087e+07	1.88642e+07	1.73271e+07	2.33655e+07	3.1806e+07	1.7638e+07	4.23554e+06	1.68061e+06	0.55455	-0.256059	0.0400072	1.39786
PC(16:1e_20:4)	PC	C44 H80 N O7 P	-0.09	765.567	766.574	21.035	[M+H]+1	9.88861e+06	2.40705e+08	2.12742e+07	2.24455e+08	3.13309e+08	198723526	2.84154e+08	1.46151e+08	2.00225e+08	1.93902e+07	3.03609e+07	1.55689e+07	1.63713e+07	9.09183e+07	129457610	1.65828e+08	5.65354e+07	3.56066e+07	2.28871e+07	0.340929	-0.467336	0.0623952	1.20485
PC(16:1e_22:6)	PC	C46 H80 N O7 P	0.39	789.568	788.561	20.257	[M-H]-1	9.26168e+06	1.17071e+07	5.22093e+06	1.25067e+07	1.59607e+07	1.38374e+07	1.41151e+07	8.73577e+06	9.07058e+06	3.14637e+06	7.91546e+06	8.72392e+06	7.2703e+06	1.06212e+07	7.20844e+06	1.03562e+07	8.34786e+06	1.28209e+06	630703	0.806071	-0.0936265	0.308938	0.510128
PC(16:1e_22:6)	PC	C46 H80 N O7 P	-0.08	789.567	790.574	19.635	[M+H]+1	3.50829e+06	5.22826e+06	2.68124e+07	2.02872e+07	2.55229e+07	2.24103e+06	1.38836e+06	3.13576e+06	1.36571e+07	9.26844e+07	1.25056e+08	2.49514e+06	7.55858e+07	6.27097e+07	4.03427e+06	1.94466e+07	5.39762e+07	8.71368e+06	2.31734e+07	2.77562	0.443359	0.110136	0.958071
PC(16:1e_22:6)	PC	C46 H80 N O7 P	0.5	789.568	790.575	19.446	[M+H]+1	1.83852e+07	2.59329e+06	5.04592e+07	1.67326e+06	2.02251e+06	2.24103e+06	2.01352e+06	3.13576e+06	4.17374e+06	3.74113e+07	1.94583e+07	2.49514e+06	7.18447e+07	1.81596e+06	1.99385e+06	1.24109e+07	1.95216e+07	5.57115e+06	1.35062e+07	1.57294	0.196712	0.569734	0.244328
PC(16:1e_22:6)	PC	C46 H80 N O7 P	0.53	789.568	790.575	19.306	[M+H]+1	2.92639e+07	2.60845e+06	5.04592e+07	1.8955e+06	1.5255e+06	2.24103e+06	2.08043e+06	3.13576e+06	1.41961e+06	3.04955e+07	1.89632e+06	5.26768e+07	5.01895e+07	1.6941e+06	1.89925e+06	1.25125e+07	2.16712e+07	5.57851e+06	1.21567e+07	1.73196	0.238539	0.441094	0.355469
PC(16:1e_22:6)	PC	C46 H80 N O7 P	0.95	789.568	790.575	19.851	[M+H]+1	2.75179e+06	1.92416e+06	4.57638e+07	4.11621e+06	6.50293e+06	2.24103e+06	6.42233e+06	4.49041e+06	4.17374e+06	8.91282e+06	1.76038e+07	2.49514e+06	8.56279e+06	1.98001e+07	1.30856e+07	8.72992e+06	1.23095e+07	4.17134e+06	3.1233e+06	1.41003	0.14923	0.584009	0.233581
PC(16:2e_18:1)	PC	C42 H80 N O7 P	0.94	741.568	740.561	21.036	[M-H]-1	2.04855e+07	2.40437e+07	2.00848e+07	5.65692e+07	4.89699e+07	5.52176e+07	5.70734e+07	4.66979e+07	2.96396e+07	2.88121e+07	1.26301e+07	1.37548e+07	1.37775e+07	2.13929e+07	2.32827e+07	3.87594e+07	1.69676e+07	4.91266e+06	2.22234e+06	0.437768	-0.358756	0.0100382	1.99834
PC(16:2e_18:1)	PC	C42 H80 N O7 P	0.69	741.568	742.575	20.227	[M+H]+1	1.45975e+06	1.1496e+06	2.50473e+06	567566	794260	523432	726496	448205	709774	6.41973e+06	2.71282e+06	2.7637e+06	3.84943e+06	1.69142e+06	504745	1.53035e+06	2.30442e+06	577144	564774	1.50581	0.177771	0.413355	0.383677
PC(16:2e_19:1)	PC	C43 H82 N O7 P	0.51	755.583	754.576	21.689	[M-H]-1	6.29898e+08	6.32158e+08	7.43036e+08	1567544068	1268967403	1409333211	1492792538	7.76637e+08	1025805004	1225556873	5.54721e+08	6.45769e+08	5.00822e+08	7.76592e+08	8.13545e+08	1.07717e+09	6.5829e+08	1.14748e+08	6.07367e+07	0.611127	-0.213868	0.0287951	1.54068
PC(16:2e_20:1)	PC	C44 H84 N O7 P	1.07	769.599	768.592	22.623	[M-H]-1	2.79167e+06	1.29211e+06	6.57556e+06	6.62341e+06	1.51105e+07	1.26825e+07	1.57468e+07	1.31473e+07	6.93059e+06	1.32357e+07	904081	2.60196e+06	1.0781e+06	4.57336e+06	5.78046e+06	9.41362e+06	2.98759e+06	1.64524e+06	960485	0.317369	-0.498435	0.021467	1.66823
PC(16:2e_20:4)	PC	C44 H78 N O7 P	1.09	763.552	762.545	19.253	[M-H]-1	1.17215e+07	8.46064e+06	1.05403e+07	1.55992e+07	1.40837e+07	1.98325e+07	1.21794e+07	1.69387e+07	1.10405e+07	1.50635e+07	7.6846e+06	9.58487e+06	1.06732e+07	7.01821e+06	8.71198e+06	1.3546e+07	8.73458e+06	1.07604e+06	653080	0.644809	-0.190569	0.0105797	1.97552
PC(16:2e_22:4)	PC	C46 H82 N O7 P	0.2	791.583	790.576	20.29	[M-H]-1	900955	3.25163e+06	721499	1.14726e+07	6.96272e+06	1.03104e+07	9.11335e+06	8.92258e+06	4.92412e+06	2.60631e+06	728163	567418	2.44834e+06	4.67117e+06	441681	5.91862e+06	1.77135e+06	1.25484e+06	811572	0.299285	-0.523915	0.0470444	1.32749
PC(16:2e_22:6)	PC	C46 H78 N O7 P	1.86	787.553	786.546	18.606	[M-H]-1	1.49044e+06	473433	1.97137e+06	2.92333e+06	275401	315644	381524	216747	163334	602877	836334	260176	253996	280164	58264.4	881409	337787	295654	130967	0.383235	-0.416535	0.233715	0.631313
PC(17:0_18:1)	PC	C43 H84 N O8 P	-1.81	773.592	772.585	27.705	[M-H]-1	102009	159967	151482	143836	50673.9	145287	123125	18079.5	458936	458142	226927	303725	168585	209142	26517.7	181154	186979	48435.9	45718.1	1.03216	0.0137459	0.940383	0.0266951
PC(17:0_18:1)	PC	C43 H84 N O8 P	0.71	773.594	772.587	26.758	[M-H]-1	219610	52236.2	298490	254845	35597.9	33930.8	56130.2	32899.2	47886.5	631212	290570	408372	474795	184981	49378.9	166284	281619	61089.2	76399.5	1.69361	0.228812	0.279493	0.55363
PC(17:0_18:1)	PC	C43 H84 N O8 P	0.31	773.594	774.601	24.686	[M+H]+1	1427527691	1.27001e+07	1970972608	8.49872e+06	8.58197e+08	1008637633	1095822175	1200099021	1548377357	2950173081	7.46093e+06	2050944461	2106635399	5.58426e+06	2.13224e+07	1.2081e+09	8.38389e+08	2.75351e+08	5.06475e+08	0.693973	-0.158657	0.493905	0.306356
PC(17:0_18:1)	PC	C43 H84 N O8 P	0.21	773.594	774.601	25.427	[M+H]+1	1293535938	2.14589e+07	2095074330	1350604515	1042708283	1121841238	1249111759	7.968e+08	1674798784	2839037720	1691993319	1967209651	2030175368	1761691086	2.09661e+07	1.3485e+09	1.49441e+09	2.38252e+08	3.73637e+08	1.1082	0.0446189	0.738029	0.131927
PC(17:0_18:1)	PC	C43 H84 N O8 P	0.81	773.594	774.601	26.183	[M+H]+1	8.49867e+08	3.3639e+08	2138164727	1584285436	1382159860	1375807779	1525126819	6.05984e+08	1765993401	1964354794	1700388222	1671203675	2123914299	1755338213	2.64693e+08	1.35281e+09	1.50311e+09	1.85292e+08	3.20146e+08	1.1111	0.0457522	0.669711	0.174113
PC(17:0_20:4)	PC	C45 H82 N O8 P	0.06	795.578	796.585	20.601	[M+H]+1	6.39521e+06	5.67028e+08	5.01681e+08	3.25044e+08	1064435295	793239451	8.57954e+08	6.60462e+08	8.8725e+08	5.03714e+08	5.52278e+08	2.77818e+08	429771565	8.08557e+08	654222691	6.1672e+08	5.4453e+08	9.72366e+07	9.11339e+07	0.882944	-0.0540667	0.645296	0.190241
PC(17:0_20:4)	PC	C45 H82 N O8 P	0.59	795.578	796.585	20.093	[M+H]+1	1.3597e+08	4.18902e+08	6.04662e+08	8.65157e+08	1071822193	801136370	8.82591e+08	6.6443e+08	7.70733e+08	5.52598e+08	3.43133e+08	272529353	3.89248e+08	851724602	6.18592e+08	6.768e+08	4.95045e+08	8.41919e+07	1.06364e+08	0.73145	-0.135816	0.22053	0.656532
PC(17:0_22:6)	PC	C47 H82 N O8 P	0.73	819.578	818.567	21.426	[M-H]-1	194545	651847	454727	958852	8.0752e+06	3.38606e+06	2.73767e+06	328002	1.18614e+06	500670	271403	365979	481518	384946	162276	1.84737e+06	333224	770248	54214.4	0.180378	-0.743817	0.195937	0.707884
PC(17:0_22:6)	PC	C47 H82 N O8 P	0.45	819.578	818.571	20.274	[M-H]-1	9.62074e+06	1.35237e+07	1.23598e+07	4.14466e+07	2.17466e+07	2.20244e+07	3.24962e+07	1.1939e+07	1.60105e+07	8.37414e+06	793716	2.84128e+07	1.22986e+07	1.17163e+07	2.07514e+07	1.89542e+07	1.47946e+07	3.3935e+06	4.65118e+06	0.780544	-0.107603	0.487613	0.311924
PC(17:0_22:6)	PC	C47 H82 N O8 P	0.51	819.578	820.586	19.35	[M+H]+1	1.92116e+08	1.19218e+08	5.69049e+08	9.15999e+07	9.61963e+07	8.36985e+07	1.08068e+08	7.27272e+07	7.93663e+07	5.44577e+08	5.29394e+08	3.49538e+08	4.82105e+08	1.18738e+08	6.06697e+07	1.95662e+08	3.08089e+08	6.11541e+07	9.4352e+07	1.5746	0.197171	0.321045	0.493434
PC(17:0_22:6)	PC	C47 H82 N O8 P	0.69	819.578	820.586	20.825	[M+H]+1	1.04319e+07	5.71955e+08	1.15202e+07	3.6928e+08	5.27546e+08	3.5065e+08	4.5359e+08	2.96079e+08	328213611	1.21956e+07	9.85279e+06	2.77331e+07	6.06441e+07	3.71038e+08	3.57653e+08	2.93146e+08	1.65384e+08	6.72421e+07	8.16607e+07	0.56417	-0.24859	0.273182	0.563549
PC(17:1_16:0)	PC	C41 H80 N O8 P	0.94	745.563	746.57	22.954	[M+H]+1	7.99053e+07	8.52762e+08	1.74121e+08	2.89574e+08	363392939	2.89713e+08	3.0933e+08	2.31947e+08	2.19598e+08	2.10354e+08	3.26226e+07	1.29528e+08	1.51759e+08	1.9483e+08	6.07557e+08	3.0207e+08	2.23259e+08	6.61011e+07	9.96828e+07	0.739098	-0.131298	0.511943	0.290778
PC(17:1_16:1)	PC	C41 H78 N O8 P	0.88	743.547	744.554	19.468	[M+H]+1	3.71028e+08	1878662484	1149355829	2324187462	3152587475	2068321856	2674443931	1734094334	2051860447	1329012641	1003257313	6.93102e+08	1007187110	2160743210	2750755785	1.87336e+09	1.52301e+09	2.50515e+08	3.96171e+08	0.812985	-0.0899177	0.450494	0.346311
PC(17:1_17:1)	PC	C42 H80 N O8 P	0.84	757.563	758.57	22.804	[M+H]+1	2.08485e+07	8.93859e+08	5.48579e+07	4.9622e+07	9.4874e+07	5.38398e+07	9.03831e+07	3.63205e+07	3.70638e+07	4.50507e+07	5.01056e+07	3.89611e+07	5.01488e+07	5.25149e+07	8.79324e+08	1.37672e+08	2.14211e+08	8.4337e+07	1.66295e+08	1.55595	0.191996	0.652245	0.185589
PC(17:1_18:1)	PC	C43 H82 N O8 P	0.47	771.578	770.571	20.816	[M-H]-1	9.58286e+07	1.18622e+08	1.17898e+08	3.11748e+08	1.99703e+08	2.61105e+08	2.70221e+08	2.71995e+08	3.48803e+08	1.75506e+08	1.09059e+08	1.21606e+08	1.08931e+08	1.9135e+08	180646508	2.17143e+08	1.42318e+08	2.79591e+07	1.80597e+07	0.655413	-0.183485	0.0990501	1.00415
PC(17:1_18:1)	PC	C43 H82 N O8 P	0.21	771.578	772.585	21.513	[M+H]+1	6.12475e+06	1.85438e+08	1.36613e+07	4.54075e+08	3.19635e+08	3.1678e+08	4.2934e+08	3.29999e+08	2.81657e+08	1.23684e+08	8.52618e+07	6.70372e+07	1.26027e+07	167371706	3.3617e+08	2.46039e+08	1.33689e+08	5.00908e+07	5.63838e+07	0.543363	-0.26491	0.19243	0.715728
PC(17:1_18:1)	PC	C43 H82 N O8 P	0.36	771.578	772.585	20.015	[M+H]+1	9.04661e+07	4.38012e+06	7.6523e+07	4.23028e+06	3.97342e+06	2.5851e+06	2.28027e+06	3.61941e+06	2.61429e+06	2.21067e+08	1.91839e+07	1.58042e+08	1.71987e+08	3.3176e+06	2.47319e+06	4.11739e+07	7.10008e+07	2.26181e+07	3.85594e+07	1.72441	0.236642	0.488293	0.311319
PC(17:1_18:1)	PC	C43 H82 N O8 P	0.87	771.578	772.586	23.04	[M+H]+1	4.7571e+06	3.28339e+08	8.39448e+06	1.56369e+08	3.69889e+07	1.52664e+08	1.63191e+08	1.64027e+07	3.2451e+07	9.59666e+06	1.36111e+07	8.78815e+06	6.163e+07	3.11335e+07	3.23818e+08	9.09154e+07	8.77961e+07	3.37334e+07	5.97274e+07	0.96569	-0.0151621	0.961461	0.0170681
PC(17:1_18:1)	PC	C43 H82 N O8 P	0.79	771.578	772.586	22.381	[M+H]+1	1.43464e+06	2.61445e+08	1.25341e+07	7.00735e+07	7.17281e+07	6.68085e+06	1.07558e+07	5.07282e+07	8.24183e+06	8.34634e+06	2.81858e+07	2.02965e+06	2.70933e+06	8.87033e+06	7.94991e+06	5.01968e+07	9.94901e+06	2.49982e+07	4.75852e+06	0.1982	-0.702896	0.285986	0.543655
PC(17:1_20:4)	PC	C45 H80 N O8 P	-1.04	793.561	794.569	18.007	[M+H]+1	5.89717e+06	2.65463e+06	6.84217e+06	4.09994e+06	5.73003e+06	5.39039e+06	4.40951e+06	5.24952e+06	4.94555e+06	2.28298e+07	1.59053e+07	1.27052e+07	2.36493e+07	1.156e+07	2.74295e+06	6.80487e+06	1.33125e+07	1.81639e+06	3.38177e+06	1.95633	0.291441	0.0843961	1.07368
PC(17:1_22:6)	PC	C47 H80 N O8 P	0.25	817.562	818.57	17.984	[M+H]+1	3.31529e+07	4.91743e+07	6.87856e+07	4.12243e+06	5.04784e+07	5.68887e+07	4.21601e+06	3.61305e+07	3.75162e+07	7.57671e+07	6.58074e+07	4.96853e+07	6.05272e+07	5.81932e+07	3.88915e+06	4.16232e+07	4.76205e+07	7.59859e+06	1.12379e+07	1.14408	0.0584579	0.660649	0.180029
PC(17:1_22:6)	PC	C47 H80 N O8 P	-0.22	817.562	818.569	18.205	[M+H]+1	1.27027e+07	8.00915e+07	7.45545e+07	6.45789e+07	7.50844e+07	7.01016e+07	3.81946e+07	2.25438e+07	6.792e+07	6.26552e+07	5.4767e+07	1.52509e+07	3.69155e+07	7.16919e+07	3.80913e+07	5.68427e+07	4.33433e+07	7.49194e+06	9.46631e+06	0.762513	-0.117753	0.302278	0.519594
PC(18:0_18:1)	PC	C44 H86 N O8 P	0.52	787.61	788.617	25.342	[M+H]+1	36319319418	4131595516	45134328071	21185129999	11788215585	15753217107	18952070873	22780448531	33093532061	65779171625	33794498947	53032594613	48326674756	32958634715	4034199989	2.74917e+10	34429320604	5.72662e+09	8.56051e+09	1.25235	0.0977268	0.504063	0.297515
PC(18:0_18:1)	PC	C44 H86 N O8 P	0.32	787.609	788.617	27.324	[M+H]+1	21901027710	7.52147e+08	39549454373	21146676187	11906859663	15745764958	18969615186	22725849971	32341804109	42183938358	32454881394	36222362647	40514120091	32641974966	7.19285e+08	2.27223e+10	2.85105e+10	3.97215e+09	7.10119e+09	1.25474	0.0985527	0.453245	0.343667
PC(18:0_18:2)	PC	C44 H84 N O8 P	0.59	785.594	786.601	24.413	[M+H]+1	3456638886	15469030543	11664077187	14357354971	14569530347	13059193924	14346123548	11640233957	12713041454	8896330483	11242698325	7559502096	10569188732	13474351558	13002493949	12017155530	11169646932	1.1264e+09	1.05048e+09	0.929475	-0.0317622	0.640631	0.193392
PC(18:0_18:2)	PC	C44 H84 N O8 P	-3.74	785.591	786.598	20.881	[M+H]+1	1409196418	5.48772e+07	1724421903	5.33779e+07	8.97561e+07	5.6257e+07	205734381	8.35234e+07	155459944	3939699282	1067644076	2183026897	2165344318	3.96022e+08	4.94376e+07	7.7723e+08	1.17229e+09	4.01807e+08	4.40573e+08	1.5083	0.178487	0.554903	0.255783
PC(18:0_20:1)	PC	C46 H90 N O8 P	0.25	815.641	816.648	22.518	[M+H]+1	8.06749e+06	14885332033	8.74115e+08	4787104681	1.42686e+08	2464766369	3179536490	2245994989	3.70877e+07	3066241169	2.63233e+07	2114771541	4124977244	2.32041e+07	12313610090	3.16909e+09	3.72058e+09	1.39632e+09	2.27926e+09	1.17402	0.0696753	0.831428	0.0801754
PC(18:0_20:3)	PC	C46 H86 N O8 P	0.11	811.609	812.616	23.911	[M+H]+1	2026555711	2.30753e+08	4381042307	9.05733e+07	1.95312e+08	1.02858e+08	2810249547	1874970277	2361641519	3399241406	3546803253	4131701798	4451035650	2810757738	1247593764	1.74732e+09	3.23758e+09	4.87905e+08	5.70516e+08	1.85288	0.267848	0.0862428	1.06428
PC(18:0_20:3)	PC	C46 H86 N O8 P	-0.02	811.609	812.616	24.428	[M+H]+1	2084294418	2.30753e+08	2934550894	1906962311	2485656011	1816667723	2638719268	1766443722	2222810992	2973376918	3083305432	3624187917	4393017351	2778743725	7.98255e+08	2.10602e+09	2.9355e+09	2.50246e+08	6.00537e+08	1.39386	0.144219	0.151636	0.819197
PC(18:0_20:3)	PC	C46 H86 N O8 P	0.24	811.609	812.617	24.934	[M+H]+1	3.14135e+08	1.69038e+08	1714076610	1478741681	2539467220	1566464832	2339468244	1130091052	1331725531	4.1195e+08	1828049279	7.66616e+08	1617184126	2726429722	1299930878	1.29952e+09	1.64764e+09	2.57352e+08	3.23602e+08	1.26789	0.103081	0.433936	0.362574
PC(18:0_20:4)	PC	C46 H84 N O8 P	3.32	809.596	808.589	24.291	[M-H]-1	5.2223e+07	7.48171e+07	4.78766e+07	6.39648e+07	6.07614e+07	6.13545e+07	6.59815e+07	5.56154e+07	5.97232e+07	5.76371e+07	4.57196e+07	5.14164e+07	6.82946e+07	6.15355e+07	5.51698e+07	5.99955e+07	5.64272e+07	2.37066e+06	3.92601e+06	0.940524	-0.02663	0.425205	0.371401
PC(18:0_20:4)	PC	C46 H84 N O8 P	0.64	809.594	810.601	21.069	[M+H]+1	9302414603	26788720370	28981231291	21746057876	31070635835	22161748841	28853339318	15263496686	20876899425	19036064186	30487774770	18465961139	24424903004	19495471149	15178441142	2.24081e+10	2.16105e+10	2.14992e+09	2.66889e+09	0.964408	-0.0157393	0.827638	0.0821597
PC(18:0_20:4)	PC	C46 H84 N O8 P	0.65	809.594	810.601	21.578	[M+H]+1	7762892609	33338227954	21013726813	23724932411	34740462628	22308403501	29959736230	16304117833	22048418722	15414519233	20627070188	15331472062	19377775381	10603944623	20640850949	2.26615e+10	1.73162e+10	2.6508e+09	1.93983e+09	0.764124	-0.116836	0.208723	0.680429
PC(18:0_20:4)	PC	C46 H84 N O8 P	1.17	809.594	810.602	22.788	[M+H]+1	5967908168	34615128999	14350165499	15400406527	29101884334	17621914072	21526914787	9115588271	11536582460	11573828313	13819729729	11533479448	13635319318	13992374156	20863102439	17081032143	14768801018	2.8486e+09	1.58739e+09	0.864632	-0.0631689	0.595145	0.225377
PC(18:0_22:4)	PC	C48 H88 N O8 P	-0.09	837.625	838.632	23.905	[M+H]+1	2295828365	1901185073	4513312079	2641261123	2631599843	2395788451	2746844542	1845594333	2912430396	5148905109	4086371828	4605518909	4172603273	3588166809	4.28326e+07	2.90327e+09	3.2991e+09	3.42402e+08	8.29951e+08	1.13634	0.0555071	0.606209	0.217378
PC(18:0_22:4)	PC	C48 H88 N O8 P	0.19	837.625	838.632	24.933	[M+H]+1	7.64426e+08	1961443993	3421919100	2675980060	2685615841	2437400805	2699702947	1860197656	2805360579	2083307007	4117271275	2082137120	2994252435	3493844819	1472019427	2.33954e+09	2.83191e+09	2.28039e+08	4.75822e+08	1.21046	0.0829491	0.304908	0.515832
PC(18:0_22:4)	PC	C48 H88 N O8 P	-0.23	837.625	838.632	24.542	[M+H]+1	1256550491	1716004601	4388218979	2671779391	2579771840	2348315936	2698413851	1813282234	2926361061	3228015784	4108554173	3181122444	3835114177	3597545860	1280232122	2.56267e+09	3.20051e+09	2.78259e+08	5.03624e+08	1.2489	0.0965268	0.247819	0.605865
PC(18:0_22:5)	PC	C48 H86 N O8 P	-0.78	835.608	836.616	23.111	[M+H]+1	4.66808e+08	2533468547	8.11515e+08	4.90304e+07	9.77431e+08	619627340	6.92389e+07	426933904	5.60606e+08	6.74618e+08	9.03638e+08	851793380	6.35754e+08	7.39759e+08	2233466602	7.18928e+08	1.07288e+09	2.21724e+08	2.93814e+08	1.49234	0.173867	0.364618	0.438162
PC(18:0_22:5)	PC	C48 H86 N O8 P	-1.74	835.608	836.615	23.791	[M+H]+1	251273616	928563792	8.07679e+08	406430160	6.80773e+08	4.26959e+08	4.23612e+08	3.05394e+08	5.20268e+08	5.03814e+08	5.59423e+08	5.80366e+08	7.40825e+08	6.54795e+08	696174066	5.25477e+08	6.46317e+08	6.86868e+07	3.41975e+07	1.22996	0.0898918	0.255912	0.59191
PC(18:0_22:6)	PC	C48 H84 N O8 P	0.59	833.594	834.601	19.699	[M+H]+1	23161166133	7.38375e+08	32479590599	1.35158e+08	1.28054e+08	1.19925e+08	1.07934e+08	7.27548e+07	6.55737e+07	35328095019	53637718528	41548017115	59041067066	39044660206	1.6665e+08	9.23366e+09	3.86876e+10	4.69923e+09	1.03197e+10	4.18985	0.622198	0.00982137	2.00783
PC(18:0_22:6)	PC	C48 H84 N O8 P	0.68	833.594	834.601	20.261	[M+H]+1	4876232507	65112630658	27969664789	22400302183	64061597208	33547247181	50445480745	19547557939	22503040922	12220979668	54367808837	9867693086	25164837402	41710876596	37886948276	32268473380	3.37996e+10	6.62224e+09	7.58169e+09	1.04745	0.0201336	0.889886	0.0506654
PC(18:0_22:6)	PC	C48 H84 N O8 P	0.54	833.594	834.601	20.806	[M+H]+1	2369831158	51107234072	10455744058	9336734469	68609696856	18604457889	49036314690	20100174116	22637030081	4429268435	10341907090	4464703443	7212488523	19315969139	23949137666	2.56686e+10	1.30568e+10	7.1642e+09	3.69575e+09	0.508669	-0.293565	0.256494	0.590922
PC(18:0_22:6)	PC	C48 H84 N O8 P	0.56	833.594	834.601	21.803	[M+H]+1	3158701986	76133162264	8984676296	4877608513	32701279114	7467569362	20907736477	7242065695	5986273964	5010467072	7502583491	5736338976	7716131879	8035242310	46715539353	1.7247e+10	1.51412e+10	7.1584e+09	7.90369e+09	0.877904	-0.0565531	0.85911	0.0659514
PC(18:0_22:6)	PC	C48 H84 N O8 P	1.03	833.594	834.602	23.85	[M+H]+1	1672664650	8239073387	4241123694	2123606619	5109938445	3137576610	4064195845	1587869560	1820437759	2397920793	3631433134	2984982956	3872094819	3173648333	6449514749	3.43944e+09	4.02233e+09	6.5776e+08	6.27015e+08	1.16947	0.0679904	0.584416	0.233278
PC(18:0_22:6)	PC	C48 H84 N O8 P	0.79	833.594	834.601	17.654	[M+H]+1	1.61307e+06	1.67136e+08	1.93799e+08	8.87879e+07	3.55063e+06	3.85545e+07	3.45494e+07	2.66093e+07	1.1182e+06	1.21223e+07	1.50965e+06	5.25432e+07	2.15021e+08	1.66974e+06	6.81428e+08	5.6784e+07	1.90434e+08	2.22818e+07	1.28844e+08	3.35366	0.525519	0.17534	0.756119
PC(18:0_22:6)	PC	C48 H84 N O8 P	2.57	833.596	834.602	17.996	[M+H]+1	5.99228e+06	6.72299e+08	1.93799e+08	6.53552e+07	1.34908e+07	6.05752e+07	3.93139e+07	6.44683e+07	1.16438e+07	1.21223e+07	1.00295e+07	7.77196e+07	1.22764e+08	8.60622e+06	493164230	1.13906e+08	1.42457e+08	6.44585e+07	9.02849e+07	1.25065	0.0971364	0.801594	0.0960454
PC(18:0_22:6)	PC	C48 H84 N O8 P	0.12	833.594	834.601	0.923	[M+H]+1	84374.1	599703	64891.9	304528	34195	81007.8	67941.9	1.09573e+06	20202.7	72004.3	20175.9	152977	234869	243794	492393	242458	228842	110273	77141.5	0.943842	-0.0251008	0.936389	0.0285438
PC(18:0)	PC	C26 H52 N O8 P	0.78	537.343	538.351	6.763	[M+H]+1	883683	364594	937082	4.18e+06	749059	2.35675e+06	1.94088e+06	1.78612e+06	2.13133e+06	1.20883e+07	861926	1.47898e+06	874116	1.25946e+06	268220	2.74178e+06	948541	1.0946e+06	206630	0.345958	-0.460976	0.277962	0.556014
PC(18:0e_16:1)	PC	C42 H84 N O7 P	0.6	745.599	746.606	17.835	[M+H]+1	4.70441e+06	8.26536e+07	1.36802e+07	3.15132e+07	1.0259e+07	2.01019e+07	246872775	2.43352e+07	4.48044e+06	6.90217e+07	5.56417e+06	1.45432e+07	2.26389e+07	4.3926e+06	1.05456e+08	5.07622e+07	3.05189e+07	2.33566e+07	1.90239e+07	0.601213	-0.220972	0.58405	0.23355
PC(18:0e_18:1)	PC	C44 H88 N O7 P	0.59	773.63	774.638	23.994	[M+H]+1	4.02366e+06	1078141058	1.20418e+07	3.58313e+08	1.04105e+07	149377531	2.43144e+08	1.78198e+08	8.6865e+06	1.82788e+08	8.53768e+06	8.83375e+07	1.75471e+08	1.12669e+07	1101731017	2.22512e+08	2.77069e+08	1.02339e+08	2.08419e+08	1.24518	0.0952335	0.793777	0.100301
PC(18:1_18:1)	PC	C44 H84 N O8 P	0.96	785.594	784.587	21.465	[M-H]-1	268270	103079	184142	822221	826262	2.38987e+06	630557	1.91441e+06	1.25284e+06	279374	171105	323720	176605	201242	707703	867103	316075	244457	101756	0.364519	-0.43828	0.1488	0.827397
PC(18:1_18:1)	PC	C44 H84 N O8 P	0.18	785.594	786.601	23.599	[M+H]+1	4056835474	6246785966	6866781163	6148860247	6073181764	5597040532	6077715063	12489715447	6195809938	10259530451	5457913181	6799040408	6747949325	6688162464	5563437176	7.00123e+09	6.2513e+09	7.82147e+08	3.03327e+08	0.892887	-0.0492037	0.524228	0.28048
PC(18:1_18:2)	PC	C44 H82 N O8 P	-0.14	783.578	784.585	21.178	[M+H]+1	2.3594e+08	5404851333	885058474	3371925376	5504637148	2978325883	4806190887	3691129552	3601268023	6.11136e+08	9.2611e+08	4.64547e+08	659483516	2193843965	5.27089e+07	3.10905e+09	8.59339e+08	6.14615e+08	3.62755e+08	0.276399	-0.558463	0.0293818	1.53192
PC(18:1_18:2)	PC	C44 H82 N O8 P	-0.15	783.578	784.585	22.186	[M+H]+1	2.1378e+08	5256081733	5.89946e+08	1102127256	1785154222	1054425911	1260638672	709568902	6.80979e+08	4.88583e+08	5.33662e+08	4.42743e+08	558599810	664351701	4557274509	1.31413e+09	1.35133e+09	4.60184e+08	8.02264e+08	1.02831	0.0121224	0.966095	0.0149802
PC(18:1_20:4)	PC	C46 H82 N O8 P	-0.22	807.578	808.585	19.651	[M+H]+1	3611846260	5811812295	6991290839	4622272559	5301024820	3761361941	6376281688	4.99028e+08	3683984369	5443390989	6711999111	6979870501	5088724713	11642927122	2406513807	4.61023e+09	6.56601e+09	5.85766e+08	1.50751e+09	1.42423	0.153579	0.164391	0.784122
PC(18:1_20:4)	PC	C46 H82 N O8 P	0.04	807.578	808.585	20.303	[M+H]+1	1.6312e+08	9950940379	8.71294e+08	5638699448	8625741446	4515101428	6377567432	3.93034e+08	4509030861	5.93286e+08	1063361496	3.32731e+08	6.29689e+08	3523229946	4488232800	4.16378e+09	2.00745e+09	1.12809e+09	8.38036e+08	0.482122	-0.316843	0.23269	0.633223
PC(18:1_22:6)	PC	C48 H82 N O8 P	0.63	831.578	830.571	17.989	[M-H]-1	4.83285e+06	2.83182e+06	5.59721e+06	9.16815e+06	4.9042e+06	4.93363e+06	5.6849e+06	3.18428e+06	1.6132e+06	4.70682e+06	3.96884e+06	1.68754e+06	3.58753e+06	2.30656e+06	448981	4.74571e+06	2.39989e+06	642464	640090	0.505697	-0.296109	0.0391459	1.40731
PC(18:1_22:6)	PC	C48 H82 N O8 P	0.56	831.578	832.586	18.602	[M+H]+1	8898873609	17533937027	18708726089	12108943780	19805865144	12015584545	16229093009	5920411549	9730226432	18194758757	18061329998	15490506605	18649902232	15338087589	11392591884	1.39146e+10	1.57865e+10	1.51989e+09	1.28392e+09	1.13452	0.0548134	0.441487	0.355082
PC(18:1_22:6)	PC	C48 H82 N O8 P	0.69	831.578	832.586	19.253	[M+H]+1	5.24037e+08	6342641348	1219883607	1899045271	3368257988	1842493373	2434125008	2619469007	1685017058	8.91574e+08	1172162772	9.37228e+08	1.14077e+08	1911137946	3787130915	2.28265e+09	1.58435e+09	5.23384e+08	6.20862e+08	0.694081	-0.15859	0.433607	0.362904
PC(18:1_22:6)	PC	C48 H82 N O8 P	0.85	831.579	832.586	20.081	[M+H]+1	1.57941e+07	2598631409	3.88532e+08	7.06008e+08	1284875515	1039573551	1140416251	625285654	5.93009e+08	325571550	3.88081e+08	2.65306e+08	3.50859e+08	1037345168	1730550587	8.7177e+08	7.54428e+08	2.28121e+08	2.80105e+08	0.865399	-0.0627837	0.762287	0.117881
PC(18:1_22:6)	PC	C48 H82 N O8 P	0.81	831.578	832.586	20.381	[M+H]+1	1.57941e+07	1936640552	2.93671e+08	7.06008e+08	1284875515	7.89167e+08	8.49455e+08	5.819e+08	5.33116e+08	2.43693e+08	2.90515e+08	2.10774e+08	2.77536e+08	4.09374e+08	1283448084	7.23432e+08	4.94329e+08	1.75735e+08	1.99859e+08	0.683311	-0.165381	0.439618	0.356925
PC(18:1D7_15:0)	PC	C41 H73 D7 N O8 P	0.34	752.606	753.614	21.429	[M+H]+1	7.3739e+06	1.91869e+08	1.14051e+07	2.00749e+08	2.90181e+08	2.10217e+08	2.50692e+08	2.58024e+08	2.16663e+08	1.744e+07	4.30157e+07	7.30089e+06	5.06705e+07	8.54521e+06	1.75915e+08	1.65461e+08	5.70894e+07	3.47354e+07	3.09792e+07	0.345032	-0.462141	0.0673598	1.1716
PC(18:1e_18:1)	PC	C44 H86 N O7 P	0.39	771.614	772.622	25.079	[M+H]+1	1.31473e+08	1.39681e+08	2.17091e+08	2.06235e+08	5.4896e+07	1.45966e+07	1.57588e+08	2.18303e+08	262185734	417946160	1.56964e+08	2.43033e+08	2.03606e+08	1.76678e+08	136444791	1.81999e+08	1.83345e+08	3.56458e+07	1.85919e+07	1.00739	0.00319962	0.98009	0.00873395
PC(18:1e_18:1)	PC	C44 H86 N O7 P	-0.01	771.614	772.621	27.296	[M+H]+1	3.87705e+07	3.4456e+07	128311481	1.75059e+08	5.48712e+07	1.10045e+08	1.43064e+08	1.72723e+08	184499224	1.33273e+08	1.04021e+08	9.00717e+07	1.02422e+08	1.4034e+08	3.31765e+07	1.17507e+08	9.40062e+07	1.7933e+07	1.73691e+07	0.800004	-0.0969081	0.423052	0.373606
PC(18:1e_22:6)	PC	C48 H84 N O7 P	0.1	817.599	818.606	19.76	[M+H]+1	2.46046e+06	2.19454e+06	2.97762e+07	1.01586e+06	2.28857e+06	1.31642e+06	995273	580492	714967	1.53129e+07	6.24706e+07	1.66063e+07	6.39781e+06	6.48459e+07	1.21661e+06	5.66557e+06	3.03075e+07	3.01999e+06	1.38439e+07	5.34941	0.728306	0.0334443	1.47568
PC(18:1e_22:6)	PC	C48 H84 N O7 P	1.07	817.599	818.607	20.046	[M+H]+1	1.30533e+06	1.15218e+06	1.14039e+07	1.76613e+06	4.59034e+07	1.04556e+06	1.5187e+07	580492	1.1553e+07	4.61416e+06	8.40112e+06	2.04106e+06	6.14571e+06	6.2011e+07	900632	9.45112e+06	1.58999e+07	4.39308e+06	1.16074e+07	1.68233	0.225911	0.534747	0.271852
PC(18:1e_22:6)	PC	C48 H84 N O7 P	-0.02	817.599	818.606	19.386	[M+H]+1	2.15601e+07	2.01149e+06	1.50238e+07	1.27365e+06	1.84337e+06	1.1911e+06	1.83822e+06	1.00676e+06	1.11529e+06	2.11998e+07	7.45074e+06	2.86702e+07	3.87125e+07	1.65785e+06	1.82025e+06	6.80636e+06	1.56623e+07	2.77457e+06	7.60156e+06	2.30113	0.361941	0.19821	0.702874
PC(18:1e_22:6)	PC	C48 H84 N O7 P	-0.06	817.598	818.606	19.553	[M+H]+1	4.44118e+06	1.93157e+06	7.75636e+06	1.52172e+06	1.64351e+06	848953	1.67252e+06	889598	1.22406e+06	3.50668e+07	3.99899e+06	1.31365e+07	2.59159e+07	1.31627e+06	1.2582e+06	5.69962e+06	9.12516e+06	3.3321e+06	4.72845e+06	1.60101	0.204395	0.563411	0.249175
PC(18:2_22:6)	PC	C48 H80 N O8 P	0.56	829.563	828.556	17.839	[M-H]-1	31349432	2.82967e+07	4.36458e+07	1.94302e+07	3.54451e+07	1.93739e+07	2.34614e+07	5.52838e+06	3.68235e+06	1.4151e+07	4.00023e+07	2.96637e+07	2.96445e+07	1.07544e+07	6.01625e+06	2.24364e+07	2.32162e+07	4.02569e+06	6.38671e+06	1.03476	0.014838	0.915926	0.0381396
PC(18:2_22:6)	PC	C48 H80 N O8 P	0.47	829.563	830.57	18.288	[M+H]+1	1342475291	8.40444e+07	9.73336e+08	3.87537e+07	3.06531e+08	3.29517e+08	2480718566	2.13618e+08	2.32618e+08	2774077415	9.15939e+08	2374431927	2862237517	5.5248e+08	1.46778e+08	8.77569e+08	1.37037e+09	3.19873e+08	5.29454e+08	1.56156	0.193558	0.414569	0.382403
PC(18:2_22:6)	PC	C48 H80 N O8 P	1.25	829.563	830.57	17.708	[M+H]+1	1289167829	1633602532	500243985	3.46549e+08	6.49459e+08	4.64788e+08	1324548450	608439824	8.54598e+08	5.14293e+08	8.1402e+08	4.84926e+08	517862913	1231626802	9.0049e+08	8.18569e+08	7.89785e+08	1.39749e+08	1.36921e+08	0.964837	-0.0155463	0.898752	0.0463601
PC(18:2_22:6)	PC	C48 H80 N O8 P	1.06	829.563	830.57	17.543	[M+H]+1	5.76947e+08	5.85004e+08	1090518484	4.96885e+08	4.94408e+08	4.08505e+08	6.41002e+08	1011763652	5.78738e+08	1038105975	8.62384e+08	1586547169	1679064393	7.94275e+08	4.46338e+08	6.92188e+08	1.07372e+09	8.017e+07	2.39353e+08	1.5512	0.190668	0.0780725	1.1075
PC(18:2_22:6)	PC	C48 H80 N O8 P	0.85	829.563	830.57	18.03	[M+H]+1	5.86119e+07	3.16693e+08	3.64962e+08	1.28006e+08	6.74756e+08	2.59189e+08	3.66098e+08	1.81019e+08	3.67673e+08	1.20777e+08	3.93356e+08	1.51892e+07	1.36577e+08	6.31383e+08	2.30589e+08	2.83778e+08	2.81419e+08	5.64753e+07	1.07109e+08	0.991685	-0.00362632	0.983084	0.00740919
PC(18:2e_16:0)	PC	C42 H82 N O7 P	0.22	743.583	744.59	25.58	[M+H]+1	6.06524e+08	5.29973e+06	9.95181e+08	1091211588	580154350	7.73405e+08	8.88368e+08	1016094755	8.95087e+08	2065404666	678382475	8.64124e+08	9.08304e+08	860321349	8.03258e+07	8.91673e+08	6.78292e+08	1.64035e+08	1.54618e+08	0.760695	-0.118789	0.424326	0.3723
PC(18:2e_16:0)	PC	C42 H82 N O7 P	0.91	743.584	744.591	25.964	[M+H]+1	4.95843e+08	8.31619e+06	9.90717e+08	1087814759	578141218	7.70216e+08	8.83559e+08	1012187045	8.86474e+08	1777916783	6.8702e+08	8.18354e+08	9.05508e+08	857345660	6.75583e+07	8.49119e+08	6.67157e+08	1.4454e+08	1.54233e+08	0.785706	-0.10474	0.44915	0.347608
PC(18:2e_18:1)	PC	C44 H84 N O7 P	0.01	769.599	770.606	25.325	[M+H]+1	3.3082e+08	6.94468e+07	5.20214e+08	5.31179e+08	4.00273e+08	4.91412e+08	4.78794e+08	4.10801e+08	2.89498e+08	9.03227e+08	3.80302e+08	4.66131e+08	4.73587e+08	448533095	4.18271e+07	4.42566e+08	3.62076e+08	6.7307e+07	8.17399e+07	0.818128	-0.0871789	0.484186	0.314988
PC(18:2e_18:1)	PC	C44 H84 N O7 P	0.69	769.599	770.606	26.207	[M+H]+1	1.01314e+08	1.10489e+08	3.28516e+08	5.48756e+08	426189114	513225790	4.98392e+08	3.98833e+08	2.59046e+08	2.85212e+08	3.19528e+08	1.67068e+08	262344657	4.20297e+08	6.19684e+07	3.46997e+08	2.46241e+08	5.03773e+07	6.17052e+07	0.709635	-0.148965	0.250863	0.600564
PC(18:2e_22:6)	PC	C48 H82 N O7 P	0.39	815.583	816.59	20.289	[M+H]+1	4.35434e+06	3.92248e+07	7.32248e+06	4.4819e+07	1.24838e+08	6.04191e+07	9.04769e+07	1.6369e+07	2.23119e+07	6.63052e+06	9.73799e+06	7.11187e+06	3.67371e+06	5.76585e+07	1.40955e+07	4.16766e+07	1.84555e+07	1.26848e+07	9.94751e+06	0.442827	-0.353766	0.254777	0.593839
PC(18:2e_22:6)	PC	C48 H82 N O7 P	1.1	815.584	816.591	21.057	[M+H]+1	293867	1.11048e+08	3.46379e+06	4.10448e+07	1.13605e+08	5.52825e+07	8.35587e+07	3.59419e+07	2.13063e+07	954055	5.25508e+06	456620	890597	2.6829e+07	4.55246e+07	4.66498e+07	1.57912e+07	1.37264e+07	8.87157e+06	0.338504	-0.470436	0.159505	0.797226
PC(18:2e_22:6)	PC	C48 H82 N O7 P	0.17	815.583	816.59	19.298	[M+H]+1	2.48813e+07	1.16593e+06	1.96542e+07	879005	956647	795780	987896	698624	764295	4.27647e+07	6.06199e+07	3.98722e+07	5.43244e+07	1.06238e+06	1.19103e+06	9.35483e+06	3.1414e+07	4.67236e+06	1.28142e+07	3.35805	0.526087	0.0663248	1.17832
PC(18:3_22:6)	PC	C48 H78 N O8 P	0.6	827.547	828.554	16.108	[M+H]+1	3.75638e+07	7.60859e+07	5.75487e+07	2.16684e+07	2.90314e+07	2.26361e+07	4.14088e+07	1.46039e+07	1.21732e+07	4.8635e+07	7.2853e+07	8.11454e+07	8.64277e+07	3.42293e+07	7.88999e+07	3.61355e+07	7.0711e+07	6.42949e+06	9.37671e+06	1.95683	0.291553	0.00886461	2.05234
PC(18:3e_18:0)	PC	C44 H84 N O7 P	-0.13	769.598	770.606	24.528	[M+H]+1	3.75771e+08	1.03041e+07	4.77903e+08	4.2153e+08	2.47196e+08	3.67006e+08	3.49674e+08	3.39331e+08	2.51762e+08	9.48081e+08	3.39606e+08	477025832	4.44221e+08	3.84396e+08	1.69513e+07	3.78856e+08	3.3244e+08	7.50947e+07	8.23662e+07	0.877484	-0.0567606	0.709374	0.149125
PC(18:3e_22:6)	PC	C48 H80 N O7 P	0.72	813.568	814.575	18.274	[M+H]+1	1.69442e+06	1.72472e+06	4.21092e+06	1.57121e+06	1.20379e+06	1.34559e+06	2.28217e+06	2.03737e+06	1.50018e+06	3.34191e+06	3.58052e+06	2.89395e+06	2.98966e+06	3.52461e+06	1.34901e+06	2.09123e+06	2.86755e+06	304626	403833	1.37123	0.13711	0.157606	0.802426
PC(18:4)	PC	C26 H44 N O8 P	-2.98	529.279	530.286	6.171	[M+H]+1	2.99158e+06	638004	1.93289e+06	894051	1.78469e+06	5.86089e+06	770410	9.64701e+06	1.82291e+07	1.16576e+06	1.06835e+06	2.55761e+06	2.18224e+06	2.43311e+06	1.413e+06	4.39144e+06	1.93086e+06	1.78231e+06	293289	0.439688	-0.356855	0.356961	0.44738
PC(18:4)	PC	C26 H44 N O8 P	-3.31	529.279	530.286	6.303	[M+H]+1	2.99158e+06	2.7634e+06	4.96904e+06	5.07099e+06	7.33693e+06	5.86089e+06	4.82018e+06	2.66773e+06	4.74714e+06	1.61633e+06	9.2797e+06	2.55761e+06	595443	9.70828e+06	1.25867e+07	4.28442e+06	6.94554e+06	548827	2.28562e+06	1.62112	0.209814	0.150697	0.821896
PC(19:1_18:1)	PC	C45 H86 N O8 P	0.07	799.609	800.616	24.439	[M+H]+1	2.42824e+08	2.69796e+07	3.54318e+08	2.78754e+08	166531680	2.26115e+08	2.25843e+08	2.8653e+08	3.082e+08	6.2807e+08	2.54327e+08	3.55086e+08	3.50486e+08	2.63101e+08	2.29639e+07	2.74416e+08	2.49193e+08	4.84558e+07	6.03627e+07	0.908083	-0.0418744	0.760384	0.118967
PC(19:1_18:1)	PC	C45 H86 N O8 P	0.12	799.609	800.616	25.161	[M+H]+1	1.71998e+08	9.05333e+07	3.88887e+08	3.27209e+08	219693739	2.70401e+08	2.78151e+08	3.26108e+08	3.45705e+08	4.77295e+08	2.88125e+08	3.09383e+08	3.46171e+08	3.03941e+08	6.29589e+07	2.89598e+08	2.62116e+08	3.49327e+07	5.06896e+07	0.905102	-0.0433024	0.659725	0.180637
PC(19:1_22:6)	PC	C49 H84 N O8 P	-0.71	845.593	844.587	19.941	[M-H]-1	845616	512624	1.3037e+06	3.87569e+06	1.1471e+06	1.8164e+06	889540	3.52181e+06	5.17448e+06	2.86634e+06	969994	1.28915e+06	1.49373e+06	2.42238e+06	749122	2.19533e+06	1.38487e+06	497823	289286	0.630827	-0.20009	0.295712	0.529131
PC(19:1_22:6)	PC	C49 H84 N O8 P	-0.03	845.593	846.601	21.013	[M+H]+1	6.62469e+06	7.93296e+07	1.46915e+07	6.22231e+07	6.60293e+07	5.82896e+07	9.82117e+06	5.4069e+07	1.07554e+07	1.33904e+07	1.04341e+07	1.07515e+07	1.13056e+07	9.78579e+06	3.42798e+07	3.75224e+07	1.53114e+07	9.07853e+06	4.74847e+06	0.40806	-0.389276	0.123242	0.909241
PC(19:1_22:6)	PC	C49 H84 N O8 P	0.19	845.594	846.601	20.344	[M+H]+1	4.83033e+06	4.44656e+07	7.49174e+06	6.82141e+07	6.57176e+07	5.72927e+07	6.05046e+07	4.85422e+07	5.00251e+07	7.35534e+06	6.12053e+06	7.88931e+06	6.00964e+06	6.5122e+06	5.51345e+06	4.14439e+07	6.40903e+06	7.96439e+06	402907	0.154643	-0.810669	0.009273	2.03278
PC(19:1_22:6)	PC	C49 H84 N O8 P	0.17	845.594	846.601	19.402	[M+H]+1	1.65698e+07	1.71807e+06	4.09388e+07	1.08786e+06	1.57448e+06	4.8819e+06	1.57007e+06	747311	952602	4.97662e+07	3.45447e+07	2.58787e+07	4.36481e+07	1.41602e+06	1.55473e+06	1.19807e+07	2.14084e+07	5.79868e+06	8.60528e+06	1.78691	0.252103	0.372115	0.429323
PC(19:1)	PC	C27 H52 N O8 P	0.93	549.344	550.351	6.366	[M+H]+1	1.70562e+06	709538	2.6924e+06	2.82106e+06	516891	2.27125e+06	1.89522e+06	6.61822e+06	8.06042e+06	6.82949e+06	4.04084e+06	688844	1.35657e+06	3.40794e+06	4.14767e+06	3.41201e+06	2.72837e+06	860443	715553	0.799638	-0.0971065	0.61637	0.210158
PC(19:3)	PC	C27 H48 N O8 P	0.89	545.312	546.32	4.335	[M+H]+1	40351.7	77028.4	144606	246231	186002	236343	171842	3.20454e+06	4.29004e+06	143166	306262	205686	25194.2	4.35846e+06	1.85732e+06	874015	1.35058e+06	486073	820432	1.54526	0.189003	0.603455	0.219355
PC(20:0_22:6)	PC	C50 H88 N O8 P	-0.34	861.624	862.632	23.711	[M+H]+1	1.04251e+07	8.01023e+07	4.32493e+08	1.98585e+08	2.88052e+08	2.01595e+08	2.82777e+08	1.15098e+08	2.23363e+08	3.98121e+08	3.71048e+08	3.99235e+08	3.73243e+08	3.05758e+08	2.26161e+07	2.23061e+08	2.9438e+08	4.22512e+07	6.96695e+07	1.31973	0.120484	0.371945	0.429521
PC(20:0_22:6)	PC	C50 H88 N O8 P	-0.09	861.625	862.632	23.076	[M+H]+1	2.22963e+08	358518086	4.2841e+08	2.07973e+08	3.12333e+08	2.19054e+08	3.07701e+08	1.50029e+08	222558678	3.9281e+08	3.86055e+08	3.99235e+08	3.7161e+08	3.10119e+08	2.68245e+07	2.82235e+08	2.98769e+08	2.88727e+07	6.96781e+07	1.05858	0.0247242	0.797175	0.0984465
PC(20:1_18:1)	PC	C46 H88 N O8 P	-0.02	813.625	814.632	25.579	[M+H]+1	3909988307	4.67864e+08	6776843953	5156828592	2413824234	3819441154	4119784611	5706599605	6843803855	11881209790	4664717512	6557532900	5979034868	5394489676	4.44857e+08	5.10962e+09	4.60813e+09	9.71235e+08	1.08706e+09	0.901853	-0.0448641	0.756364	0.121269
PC(20:1_18:1)	PC	C46 H88 N O8 P	0.54	813.625	814.632	24.825	[M+H]+1	3830607549	2.2203e+08	6341316059	5066092981	2401792969	3756241547	4016997023	5652842031	6837925428	11798115084	4659565963	6541228829	5954965162	5382910081	2.1842e+08	4.9924e+09	4.55142e+09	9.73435e+08	1.1271e+09	0.91167	-0.0401623	0.786951	0.104053
PC(20:1_18:1)	PC	C46 H88 N O8 P	0.46	813.625	814.632	26.196	[M+H]+1	1790942604	145226006	6341316059	5056854841	2401702433	3752823836	4014286725	5580361541	6600547262	5850856789	4310467293	3589127001	4416156737	5275592803	1.30639e+08	4.15349e+09	3.5444e+09	6.78268e+08	8.94416e+08	0.853353	-0.0688711	0.605581	0.217828
PC(20:1_18:1)	PC	C46 H88 N O8 P	0.73	813.625	814.633	27.336	[M+H]+1	1009060271	7.29424e+07	2647204390	4124810308	2367408912	3444888462	3700553973	3667549501	3669217886	3152581292	2275714654	1955952019	2266073492	3182599732	7.74199e+07	2.78562e+09	1.95155e+09	4.14558e+08	5.11462e+08	0.70058	-0.154542	0.249008	0.603786
PC(20:1_22:6)	PC	C50 H86 N O8 P	0.28	859.609	860.617	19.574	[M+H]+1	9.65927e+08	5.15196e+06	2473349087	8.61924e+08	1838862771	9.69442e+08	1988705862	1115519634	1499677493	2762387784	2271668899	2007644583	2899338780	2783817578	6.11846e+06	1.44809e+09	1.99372e+09	2.62975e+08	5.23087e+08	1.37679	0.138867	0.312752	0.504799
PC(20:1_22:6)	PC	C50 H86 N O8 P	0.03	859.609	860.616	20.495	[M+H]+1	8.83528e+07	3418662500	5.99892e+08	1976673030	3518102476	1320341883	2948248262	1923579345	1982304726	3.0914e+08	5.81887e+08	1.93218e+08	3.74222e+08	1652838820	1714003819	1.80853e+09	9.03234e+08	3.91467e+08	3.24538e+08	0.49943	-0.301525	0.158895	0.798889
PC(20:1_22:6)	PC	C50 H86 N O8 P	0.7	859.61	860.617	21.341	[M+H]+1	9.49234e+07	4319829238	3.039e+08	7.94215e+08	1235891677	9.48967e+08	3.56783e+08	5.65107e+08	4.20169e+08	261427688	2.72823e+08	2.07119e+08	2.67942e+08	357054074	2591530669	9.30121e+08	7.39294e+08	3.92447e+08	4.63674e+08	0.794836	-0.0997226	0.772826	0.111918
PC(20:1)	PC	C28 H54 N O8 P	0.74	563.359	564.366	6.788	[M+H]+1	1.06904e+06	745867	2.58381e+06	9.05452e+06	2.13237e+06	6.29821e+06	3.66437e+06	4.99821e+06	5.87559e+06	2.63828e+07	2.54204e+06	3.48944e+06	1.29709e+06	5.22444e+06	395113	6.28048e+06	2.58962e+06	2.37841e+06	843821	0.412329	-0.384756	0.30755	0.512084
PC(20:2_22:6)	PC	C50 H84 N O8 P	0.21	857.594	858.601	19.138	[M+H]+1	3.0331e+07	7.74515e+08	5.39706e+08	3.99006e+08	6.295e+08	4.34117e+08	562948981	4.10175e+08	4.6025e+08	4.33141e+08	1.07665e+08	6.02144e+07	7.79151e+07	5.32222e+08	4.47015e+08	4.67369e+08	2.45006e+08	6.11254e+07	1.01052e+08	0.524225	-0.280482	0.0679233	1.16798
PC(20:3e_18:0)	PC	C46 H88 N O7 P	-1.24	797.629	836.592	18.143	[M+K]+1	1.91431e+07	3.0651e+06	9.64944e+06	6.9225e+06	2.16796e+07	9.35244e+06	7.82476e+06	9.48724e+06	1.03188e+07	7.6843e+07	7.05713e+06	8.45239e+06	1.05912e+07	1.40497e+07	1.29059e+06	1.74286e+07	8.28821e+06	6.83077e+06	2.1096e+06	0.475552	-0.322802	0.374924	0.426057
PC(20:3e_18:0)	PC	C46 H88 N O7 P	0.71	797.63	798.638	17.87	[M+H]+1	5.81189e+06	5.82614e+07	9.82658e+06	4.1253e+06	1.26741e+07	2.60692e+06	7.09077e+06	4.82218e+06	5.53519e+06	4.62045e+06	6.87404e+06	5.38235e+06	5.43435e+06	5.42667e+06	4.44599e+07	1.15375e+07	1.35155e+07	5.27422e+06	7.74128e+06	1.17144	0.0687199	0.833869	0.0789022
PC(20:4_22:6)	PC	C50 H80 N O8 P	0.52	853.563	854.57	16.851	[M+H]+1	1427377250	1366897889	2032821689	7.96432e+08	1089399407	1058997311	1449925968	6.09752e+08	5.62999e+08	2433525372	2172088878	2829455948	2643567637	1580668479	8.52534e+08	1.28281e+09	2.01566e+09	1.89671e+08	3.62152e+08	1.57128	0.196255	0.067717	1.1693
PC(20:4_22:6)	PC	C50 H80 N O8 P	0.46	853.563	854.57	17.734	[M+H]+1	5.87141e+07	3.53977e+08	4.78774e+07	2.54259e+07	7.96115e+07	7.53956e+07	4.96136e+07	1.52422e+07	5.52643e+07	4.97572e+07	2.32913e+08	4.33967e+07	3.73947e+07	8.94266e+07	8.7604e+07	8.10879e+07	9.81471e+07	3.09443e+07	3.53819e+07	1.21038	0.0829215	0.741693	0.129776
PC(20:4_22:6)	PC	C50 H80 N O8 P	-0.77	853.562	854.569	17.408	[M+H]+1	5.87141e+07	2.74694e+07	7.48621e+07	1.30397e+08	3.55886e+08	5.06103e+07	1.39875e+08	1.62905e+08	1.69366e+08	1.84779e+08	8.00842e+07	1.79672e+08	1.64412e+08	8.71971e+07	5.31789e+07	1.35486e+08	1.12909e+08	3.00724e+07	2.49159e+07	0.833359	-0.0791679	0.635571	0.196836
PC(20:4_22:6)	PC	C50 H80 N O8 P	-1.66	853.561	854.568	18.654	[M+H]+1	8.97952e+06	2.25419e+07	7.05756e+06	1.31821e+07	2.30209e+07	8.85809e+06	1.22308e+07	3.8824e+06	7.69625e+06	2.04325e+07	8.67381e+06	1.23073e+07	7.09588e+06	1.47208e+07	1.24483e+07	1.27882e+07	1.10492e+07	2.17761e+06	1.38369e+06	0.864015	-0.0634786	0.60449	0.218611
PC(20:4D8_20:4)	PC	C48 H72 D8 N O8 P	2.8	837.615	838.622	20.35	[M+H]+1	8.92093e+07	1.26676e+08	3.35173e+08	253893056	2.65976e+08	2.09567e+08	2.86048e+08	1.85751e+08	2.4184e+08	3.77977e+08	3.04848e+08	1.80967e+08	2.78221e+08	2.26757e+08	2.72344e+07	2.37211e+08	2.03606e+08	2.79799e+07	4.89759e+07	0.858331	-0.0663452	0.531518	0.274482
PC(20:4D8_20:4)	PC	C48 H72 D8 N O8 P	2.6	837.615	838.622	21.428	[M+H]+1	9.74311e+07	3.97465e+08	2.00953e+08	3.00679e+08	2.85954e+08	2.29301e+08	2.78824e+08	1.7742e+08	1.7873e+07	1.82868e+08	1.76808e+08	2.09351e+08	1.81807e+07	1.78442e+08	2.01315e+08	2.16877e+08	1.56819e+08	3.41947e+07	3.52329e+07	0.72308	-0.140814	0.29287	0.533326
PC(20:4e_22:6)	PC	C50 H82 N O7 P	-4.28	839.579	840.587	17.912	[M+H]+1	2.34843e+06	5.93076e+06	4.1046e+06	3.44264e+07	1.57445e+07	2.38815e+07	2.53599e+07	4.4364e+07	4.20357e+07	3.75812e+07	5.52889e+06	6.68921e+06	1.03594e+07	2.34002e+07	2.34368e+07	2.35777e+07	1.38829e+07	5.04698e+06	3.97372e+06	0.588815	-0.230021	0.233475	0.63176
PC(22:1_20:4)	PC	C50 H90 N O8 P	-0.84	863.64	864.647	23.636	[M+H]+1	216399960	1.65458e+08	4.13106e+08	382650589	233703004	2.2173e+07	2.92237e+08	1.3293e+07	2.20538e+07	6.77944e+08	3.81808e+08	2.11806e+08	3.03434e+08	2.60632e+07	2.29214e+07	2.43902e+08	1.89207e+08	6.64316e+07	7.24295e+07	0.775749	-0.110279	0.619883	0.20769
PC(22:1_20:4)	PC	C50 H90 N O8 P	-0.18	863.64	864.648	24.93	[M+H]+1	1.28841e+08	2.25989e+08	3.94277e+08	4.03087e+08	2.49969e+08	3.07735e+08	3.21091e+08	3.25454e+08	4.08983e+08	4.61583e+08	3.76844e+08	2.90527e+08	3.3978e+08	3.86701e+08	1.82315e+07	3.22701e+08	2.82417e+08	3.17589e+07	6.81696e+07	0.875166	-0.0579096	0.546814	0.26216
PC(22:1_20:4)	PC	C50 H90 N O8 P	-0.55	863.64	864.647	24.351	[M+H]+1	1.27378e+08	4.35457e+07	4.00089e+08	1.65167e+08	125466526	7.51515e+06	1.94985e+08	6.35189e+07	4.08983e+08	454750850	3.36847e+08	2.77443e+08	3.14762e+08	3.93538e+08	2.03753e+07	1.9914e+08	2.68593e+08	5.17282e+07	6.48428e+07	1.34877	0.129937	0.436923	0.359595
PC(22:4_20:4)	PC	C50 H84 N O8 P	0.17	857.594	858.601	18.704	[M+H]+1	3.12107e+08	6.75803e+07	8.03771e+08	4.65208e+07	7.61483e+07	4.08151e+08	5.55145e+07	34247119	7.08222e+07	7.17059e+08	7.42815e+08	6.36831e+08	8.65855e+08	6.14325e+08	3.6384e+07	2.59192e+08	5.79242e+08	9.2749e+07	1.42854e+08	2.2348	0.349238	0.0747101	1.12662
PC(22:4_22:4)	PC	C52 H88 N O8 P	0.36	885.625	886.632	19.419	[M+H]+1	8.21549e+06	1.89486e+06	1.72907e+07	1.19981e+06	1.7365e+06	1.3201e+06	1.73164e+06	824213	1.05063e+06	2.80531e+07	3.9817e+07	1.30175e+07	1.54557e+07	1.56173e+06	1.71471e+06	6.3317e+06	1.43133e+07	2.91948e+06	6.98122e+06	2.26058	0.35422	0.230198	0.637899
PC(22:4_22:6)	PC	C52 H84 N O8 P	2.25	881.595	880.588	18.792	[M-H]-1	9.65901e+06	1.6558e+07	1.14323e+07	4.72763e+06	5.21939e+06	4.56515e+06	5.38894e+06	3.17521e+06	3.60331e+06	1.16344e+07	1.41528e+07	1.414e+07	1.38318e+07	7.38061e+06	4.83639e+06	7.59634e+06	1.08683e+07	1.41035e+06	1.98522e+06	1.43073	0.155558	0.202767	0.693004
PC(22:4_22:6)	PC	C52 H84 N O8 P	0.3	881.594	882.601	18.239	[M+H]+1	6.2604e+06	8.2319e+08	3.38958e+07	4.64334e+08	778009854	5.74196e+08	6.60932e+08	4.44642e+08	5.06674e+08	6.85029e+08	8.19212e+08	1.04305e+07	1.17597e+07	7.36622e+08	4.9569e+08	4.97716e+08	4.14743e+08	8.89908e+07	1.7315e+08	0.833292	-0.079203	0.641429	0.192852
PC(22:4_22:6)	PC	C52 H84 N O8 P	0.27	881.594	882.601	17.976	[M+H]+1	2.753e+08	6.37202e+08	7.93185e+08	4.3323e+08	6.99985e+08	5.1529e+08	6.05923e+08	4.44642e+08	5.62369e+06	7.18272e+08	7.95749e+08	6.6649e+08	7.74962e+08	7.34171e+08	3.60745e+08	5.12865e+08	6.66424e+08	7.48805e+07	7.95408e+07	1.29941	0.113747	0.225533	0.64679
PC(22:4_22:6)	PC	C52 H84 N O8 P	4.61	881.598	882.605	17.52	[M+H]+1	1.63747e+06	908958	1.31969e+06	1.06205e+06	2.05133e+06	986356	2.36403e+06	4.94293e+06	5.62369e+06	533757	655882	979215	2.24731e+06	566964	348330	2.14303e+06	959541	553417	337539	0.44775	-0.348964	0.177407	0.75103
PC(22:5_20:4)	PC	C50 H82 N O8 P	0.25	855.578	856.585	17.932	[M+H]+1	2.62636e+08	2.33528e+08	517441415	258470484	5.35708e+08	3.91163e+08	491469929	3.09649e+08	3.95258e+08	5.65762e+08	5.99066e+08	4.24269e+08	4.67236e+08	5.10332e+08	3.69054e+08	3.96109e+08	473991411	3.98299e+07	3.90475e+07	1.19662	0.0779562	0.239894	0.619981
PC(22:5_20:4)	PC	C50 H82 N O8 P	-4.11	855.574	856.582	17.335	[M+H]+1	1.20341e+07	1.66424e+07	1.69812e+07	1.38165e+07	3.25372e+07	1.46722e+07	2.08523e+07	4.05941e+06	1.03664e+07	2.38631e+08	2.41062e+07	4.87057e+07	4.85307e+07	1.83246e+07	1.04477e+07	3.80592e+07	3.0023e+07	2.24086e+07	7.89503e+06	0.788849	-0.103006	0.809916	0.09156
PC(22:5_22:6)	PC	C52 H82 N O8 P	0.34	879.578	880.585	17.565	[M+H]+1	5.35366e+07	1.78169e+08	1.00733e+08	1.12123e+08	1.16986e+08	6.48356e+07	5.34057e+07	8.79391e+07	1.5076e+08	102045050	1.596e+08	1.8185e+08	1.13065e+08	7.741e+07	4.22757e+07	1.02053e+08	1.1484e+08	1.28223e+07	2.5655e+07	1.1253	0.0512665	0.623115	0.205432
PC(22:5_22:6)	PC	C52 H82 N O8 P	0.2	879.578	880.585	17.691	[M+H]+1	1.96108e+08	1.6722e+08	9.20908e+07	1.12123e+08	1.16986e+08	6.48356e+07	1.37822e+08	1.62273e+08	1.5076e+08	1.72273e+08	1.596e+08	9.6989e+07	1.13065e+08	2.91006e+08	1.10584e+08	1.37249e+08	1.54249e+08	1.27903e+07	3.57859e+07	1.12386	0.0507118	0.586864	0.231462
PC(22:6_22:6)	PC	C52 H80 N O8 P	0.51	877.563	878.57	16.185	[M+H]+1	5175165311	4461371492	7561253066	3829422928	3744888170	4273136568	4934100017	2999295351	2391754574	11575939125	8365693076	10018287818	10065603011	5869093661	2183508796	5.09463e+09	7.30044e+09	8.45368e+08	1.48996e+09	1.43297	0.156236	0.1871	0.727926
PC(22:6_22:6)	PC	C52 H80 N O8 P	0.22	877.562	878.57	16.767	[M+H]+1	2.35058e+08	215297411	4.99039e+08	1.82267e+08	3.28886e+08	2.22541e+08	2.70073e+08	2.1879e+08	2.50034e+08	4.08956e+08	4.60172e+08	3.36153e+08	2047688186	3.57039e+08	1.331e+08	2.83094e+08	6.6683e+08	3.17463e+07	3.49261e+08	2.35551	0.372085	0.1363	0.865505
PC(22:6_22:6)	PC	C52 H80 N O8 P	0.42	877.563	878.57	17.677	[M+H]+1	1.26599e+08	237238526	6.88481e+07	2.38292e+07	1.34186e+08	6.48356e+07	9.43784e+07	8.79391e+07	4.39514e+07	108095234	1.596e+08	9.6989e+07	6.80165e+07	1.68936e+08	7.51603e+07	9.899e+07	1.1374e+08	1.88837e+07	2.12242e+07	1.14901	0.0603236	0.639937	0.193862
PC(22:6_22:6)	PC	C52 H80 N O8 P	0.5	877.563	878.57	17.853	[M+H]+1	1.26599e+08	4.03369e+07	4.54467e+07	3.7321e+07	4.85007e+07	4.46504e+07	2.68658e+07	2.13163e+07	4.15181e+07	6.69093e+07	7.97747e+07	3.22311e+07	3.91555e+07	7.20895e+07	7.51603e+07	4.99464e+07	5.96823e+07	9.36237e+06	9.93008e+06	1.19493	0.0773413	0.529898	0.275808
PC(22:6_22:6)	PC	C52 H80 N O8 P	0.67	877.563	878.57	16.981	[M+H]+1	9.37693e+07	3.4615e+07	1.42237e+08	8.66633e+07	1.64986e+08	1.16774e+08	1.20489e+08	6.7178e+07	1.15283e+08	200457450	2.1047e+08	1.27791e+08	4.03219e+07	1.81169e+08	1.85272e+07	1.14245e+08	1.15656e+08	1.51193e+07	3.77744e+07	1.01235	0.00532992	0.967212	0.0144785
PC(22:6_22:6)	PC	C52 H80 N O8 P	0.73	877.563	878.57	17.378	[M+H]+1	3.66586e+07	3.4615e+07	4.53219e+07	3.01736e+07	7.11305e+07	3.97944e+07	4.73746e+07	2.55317e+07	4.50246e+07	4.49184e+07	1.74944e+08	3.62705e+07	4.03219e+07	3.21162e+07	1.85272e+07	4.20543e+07	6.0436e+07	3.9513e+06	2.8861e+07	1.43709	0.157485	0.384336	0.415289
PC(22:6_22:6)	PC	C52 H80 N O8 P	0.93	877.563	878.57	17.193	[M+H]+1	3.23505e+07	3.4615e+07	1.47836e+07	2.38013e+07	3.4133e+07	2.84056e+07	2.1929e+07	2.01e+07	2.14106e+07	6.26536e+07	5.48401e+07	3.62705e+07	3.7756e+07	3.21162e+07	15145036	2.94182e+07	3.52256e+07	4.23767e+06	6.34477e+06	1.19741	0.0782415	0.451127	0.345701
PC(32:3e)	PC	C40 H76 N O7 P	0.99	713.537	712.529	19.627	[M-H]-1	1.15653e+07	1.52701e+07	8.28998e+06	2.59942e+07	2.53049e+07	2.53323e+07	2.59542e+07	2.09737e+07	1.48898e+07	13245388	7.58057e+06	9.68485e+06	1.30592e+07	1.32036e+07	1.44357e+07	1.8682e+07	1.15928e+07	2.14454e+06	1.27604e+06	0.620534	-0.207234	0.0457736	1.33939
PC(33:3)	PC	C41 H76 N O8 P	0.57	741.531	742.538	18.642	[M+H]+1	1.15768e+08	2.32897e+08	2.69344e+08	2.81228e+08	5.2555e+08	2.99653e+08	4.38375e+08	3.03401e+08	3.19087e+08	208531640	2.23624e+08	2.19422e+08	2.98416e+08	3.53836e+08	470950544	2.99383e+08	3.1325e+08	3.62852e+07	4.66762e+07	1.04632	0.0196627	0.824157	0.0839902
PC(33:3)	PC	C41 H76 N O8 P	0.62	741.531	742.538	19.126	[M+H]+1	2.97206e+06	6.38897e+06	5.83349e+06	5.05715e+06	8.12097e+06	2.0625e+07	6.77245e+06	6.12392e+06	7.39204e+06	1.2498e+07	5.65496e+06	2.62361e+06	5.39687e+06	1.05018e+07	3.27817e+07	8.17841e+06	1.13918e+07	1.58446e+06	5.49568e+06	1.39291	0.143923	0.475843	0.322536
PC(33:3e)	PC	C41 H78 N O7 P	0.76	727.552	728.559	20.219	[M+H]+1	1095335057	4833358647	2627597356	6678455905	9531600839	6246024738	7616960235	5385763822	4513282398	2608354074	1873092258	1612424262	2245036226	3706924198	5889690468	5.11367e+09	3.06543e+09	8.07139e+08	7.93533e+08	0.599458	-0.222241	0.134142	0.872437
PC(34:2D3)	PC	C42 H77 D3 N O8 P	0.4	760.581	761.589	23.918	[M+H]+1	1379814119	74876066414	3621556709	3158302257	4276450892	2937464493	2806818895	2416015849	2087432828	3032946219	33924793694	1831893609	2650165380	3406143389	60219179737	1.00593e+10	2.04064e+10	7.20626e+09	1.16557e+10	2.02862	0.3072	0.442409	0.354176
PC(34:2D3)	PC	C42 H77 D3 N O8 P	0.48	760.581	761.589	24.446	[M+H]+1	1297384939	5541236861	3477768587	4284405134	5284300866	4291435389	4448861594	3268753433	3508446871	3200131411	3305069883	2417219993	3060609626	4020274980	6222674456	3.86027e+09	3.80517e+09	3.82824e+08	6.56562e+08	0.985726	-0.00624392	0.939275	0.0272073
PC(34:4D8)	PC	C42 H68 D8 N O8 P	4.37	761.584	762.592	23.825	[M+H]+1	3780495806	18876131935	8227586288	8667362757	11888762481	8339928004	10162904858	6880940732	7575034100	8071046973	6851182086	6199047183	7866522385	8496719775	4669622575	9.24702e+09	6.81662e+09	1.25784e+09	6.67728e+08	0.737169	-0.132433	0.215971	0.665604
PC(34:4e)	PC	C42 H78 N O7 P	1.22	739.552	738.545	20.049	[M-H]-1	2.5492e+06	3.83064e+06	2.44275e+06	8.45858e+06	7.05968e+06	7.60594e+06	7.90211e+06	7.77337e+06	7.8515e+06	3.49861e+06	1.88939e+06	1.87453e+06	2.60692e+06	3.11181e+06	3.28776e+06	5.89724e+06	2.55408e+06	784269	296288	0.433098	-0.363414	0.0121239	1.91636
PC(34:5)	PC	C42 H74 N O8 P	0.68	751.516	752.523	17.741	[M+H]+1	2.97196e+07	5.01319e+07	5.88721e+07	5.29944e+07	7.61422e+07	5.32256e+07	5.60394e+07	3.83789e+07	5.89666e+07	7.55728e+07	4.03521e+07	4.69547e+07	9.82261e+07	6.55976e+07	4.70596e+07	5.50044e+07	5.9638e+07	4.5317e+06	1.05252e+07	1.08424	0.0351262	0.640253	0.193649
PC(34:5)	PC	C42 H74 N O8 P	-0.35	751.515	752.522	17.084	[M+H]+1	1.03857e+06	1.11657e+06	3.19567e+06	328206	508646	632005	751725	476116	583221	1.45505e+06	966885	1.65533e+06	3.2382e+06	2.07997e+06	716839	1.00858e+06	1.73145e+06	266256	447859	1.71672	0.2347	0.163718	0.785903
PC(35:1)	PC	C43 H84 N O8 P	0.22	773.594	774.601	0.553	[M+H]+1	1742.64	963571	630351	612120	18189.6	940050	661575	498822	54904.4	419306	3023.74	323277	390211	3391.88	1.35622e+07	480063	2.85642e+06	112806	2.67763e+06	5.95009	0.774523	0.215794	0.66596
PC(35:4)	PC	C43 H78 N O8 P	0.28	767.547	766.539	18.831	[M-H]-1	2.2281e+07	2.58337e+07	2.99688e+07	5.31952e+07	3.22415e+07	3.93674e+07	4.5435e+07	4.4802e+07	4.92046e+07	4.00979e+07	3.1335e+07	3.13023e+07	3.22342e+07	3.62032e+07	2.90099e+07	3.82427e+07	3.20169e+07	3.25991e+06	1.17453e+06	0.837203	-0.0771692	0.21403	0.669525
PC(35:4)	PC	C43 H78 N O8 P	0.51	767.547	768.554	19.269	[M+H]+1	9.84845e+08	3864443521	2226908536	2959806022	4639158324	3139465544	3463730953	2107191277	2711023184	2387924479	2140187600	1694599185	2107180410	3044046577	4163633209	2.84845e+09	2.62993e+09	3.22392e+08	4.4225e+08	0.923284	-0.0346645	0.69929	0.155343
PC(36:4D8)	PC	C44 H72 D8 N O8 P	4.08	789.616	790.623	26.731	[M+H]+1	1819467274	5.35889e+07	3566113888	2549461584	1513625846	1973566412	2376027787	2394628883	3074658297	3493659636	2983450622	3018254565	3464179557	3289396617	5.15243e+07	2.28148e+09	2.56136e+09	3.28358e+08	6.33692e+08	1.12268	0.0502542	0.668936	0.174616
PC(36:4e)	PC	C44 H82 N O7 P	0.07	767.583	768.59	20.016	[M+H]+1	6.40591e+07	1.75349e+06	1.38453e+08	1.04352e+06	2.05896e+06	1.59123e+06	1.36503e+06	861257	1.60919e+06	1.93611e+08	1.37025e+08	1.76514e+08	1.7368e+08	3.13795e+07	1.37066e+06	4.06406e+07	1.03994e+08	2.21755e+07	3.67496e+07	2.55886	0.408047	0.142252	0.84694
PC(36:5)	PC	C44 H78 N O8 P	-1.8	779.545	780.552	19.369	[M+H]+1	1.23266e+06	4.91714e+07	5.53117e+06	2.28589e+06	9.317e+06	9.75558e+06	2.69863e+06	595637	947439	1.18757e+06	8.96005e+06	9.15547e+06	4.49824e+06	2.09357e+06	1.29291e+07	8.2723e+06	7.5273e+06	4.66998e+06	1.90505e+06	0.90994	-0.0409875	0.915096	0.0385332
PC(36:7)	PC	C44 H74 N O8 P	0.79	775.516	776.523	17.366	[M+H]+1	8.59662e+06	9.097e+06	6.52609e+06	7.504e+06	1.65335e+07	1.19389e+07	1.19992e+07	3.15575e+06	6.59568e+06	8.65072e+06	1.04524e+07	1.45678e+07	1.14672e+07	9.40207e+06	6.53251e+06	9.05975e+06	1.04844e+07	1.16875e+06	1.31206e+06	1.15725	0.0634272	0.46802	0.329736
PC(37:5)	PC	C45 H80 N O8 P	-1.64	793.561	792.553	19.242	[M-H]-1	8.44918e+07	7.70848e+07	8.8092e+07	2.20213e+08	9.44065e+07	1.9013e+08	1.50864e+08	1.91882e+08	9.46299e+07	245783640	7.58087e+07	88193712	9.83803e+07	1.39571e+08	5.30983e+07	1.43758e+08	9.10104e+07	2.01872e+07	1.42982e+07	0.633081	-0.19854	0.10918	0.961856
PC(37:6)	PC	C45 H78 N O8 P	0.72	791.547	790.54	19.798	[M-H]-1	3.42179e+07	1.71481e+08	1.02705e+08	1.75869e+08	2.23476e+08	1.81988e+08	1.86253e+08	135333630	183474066	9.65757e+07	4.82968e+07	1.10819e+08	1.78757e+08	1.82407e+08	2.96424e+07	1.49137e+08	1.09984e+08	1.78548e+07	3.18085e+07	0.737471	-0.132255	0.264874	0.576961
PC(38:5e)	PC	C46 H84 N O7 P	0.5	793.599	794.606	20.413	[M+H]+1	3.81979e+06	2.78867e+06	3.53208e+07	1.52692e+07	4.47758e+06	3.8575e+06	1.45829e+07	2.60686e+07	5.65586e+07	8.41981e+06	1.72951e+08	6.2388e+06	1.73285e+08	1.20933e+08	2.4879e+06	1.71163e+07	9.51791e+07	5.54809e+06	3.82847e+07	5.56072	0.745131	0.0131723	1.88034
PC(38:5e)	PC	C46 H84 N O7 P	-0.04	793.599	794.606	19.907	[M+H]+1	4.29316e+07	1.96887e+06	5.2047e+06	1.29925e+06	2.02331e+06	1.3669e+06	1.80095e+06	712423	1.3845e+06	7.62722e+07	1.65021e+07	7.30937e+07	6.03618e+07	5.17677e+06	1.98223e+06	1.34965e+07	3.14233e+07	8.08518e+06	1.47515e+07	2.32826	0.367032	0.264391	0.577753
PC(38:6D3)	PC	C46 H77 D3 N O8 P	0.52	808.581	809.589	19.57	[M+H]+1	1765439506	1486663624	5351873209	2056294650	2773874889	1600033385	2697283995	1311021050	1752672009	5647059183	3357168514	3493415132	2538183724	5654273890	4.13338e+08	2644221550	3.09128e+09	4.99872e+08	8.44945e+08	1.16907	0.0678399	0.635516	0.196874
PC(38:6D3)	PC	C46 H77 D3 N O8 P	0.79	808.582	809.589	21.089	[M+H]+1	1.58134e+07	2295339172	1.24781e+08	2.70102e+08	4.16008e+08	288895846	2.60026e+08	1.63061e+08	1.57049e+08	9.34877e+07	134223301	9.50101e+07	1.17277e+08	2.26545e+07	1722297799	4.08456e+08	4.18292e+08	2.12737e+08	3.26556e+08	1.02408	0.0103343	0.979659	0.00892511
PC(38:8)	PC	C46 H76 N O8 P	0.57	801.531	802.539	16	[M+H]+1	1.23674e+07	2.02128e+06	6.46662e+06	1.96516e+06	7.25122e+06	2.17815e+06	4.21065e+06	1.66175e+06	2.10245e+06	5.52657e+06	1.66623e+07	4.6773e+06	2.11023e+07	4.52803e+06	1.94835e+06	4.57512e+06	9.78365e+06	1.08616e+06	3.81127e+06	2.13845	0.330099	0.108859	0.963135
PC(38:8)	PC	C46 H76 N O8 P	0.39	801.531	802.538	16.469	[M+H]+1	7.03497e+06	3.56784e+06	2.33997e+07	4.75774e+06	1.59214e+07	978691	6.74194e+06	1.54913e+06	2.33323e+06	3.79824e+06	7.34852e+06	9.52806e+06	2.09076e+07	2.95413e+06	1.6763e+06	7.00829e+06	8.48291e+06	2.26916e+06	3.41796e+06	1.21041	0.0829328	0.719038	0.143248
PC(39:2e)	PC	C47 H92 N O7 P	3.6	813.664	814.671	20.382	[M+H]+1	3.62327e+06	5.89791e+07	4.99619e+06	7.4922e+06	2.40235e+07	2.79748e+06	4.92729e+06	2.08991e+06	972474	1.78865e+06	1.48838e+06	1.60549e+07	4.65147e+07	1.26378e+06	9.36006e+06	1.1169e+07	1.49364e+07	5.71843e+06	8.3586e+06	1.3373	0.12623	0.71267	0.147111
PC(39:3e)	PC	C47 H90 N O7 P	3.53	811.648	812.656	20.89	[M+H]+1	9.30192e+08	2139458433	1668815832	1453157321	2566165795	2406423142	1839167231	1371774134	1152516550	1944607505	1584204703	1579972637	1390074780	2672181491	1529529011	1.74723e+09	1.75119e+09	1.68697e+08	2.32912e+08	1.00227	0.000984364	0.989302	0.00467091
PC(39:3e)	PC	C47 H90 N O7 P	3.2	811.648	812.655	20.749	[M+H]+1	5.89531e+07	4.69495e+07	2.55013e+07	2.1196e+07	4.41645e+07	4.43713e+07	1.31153e+08	3.42052e+07	2.90152e+07	2.96289e+07	3.92312e+07	2.5347e+07	2.72606e+07	5.0446e+07	2.962e+07	4.65138e+07	3.43809e+07	1.00853e+07	4.6722e+06	0.739155	-0.131264	0.42945	0.367088
PC(39:3e)	PC	C47 H90 N O7 P	1.81	811.647	812.654	20.391	[M+H]+1	5.89531e+07	4.65055e+06	735939	108948	1.37183e+06	696421	628976	255186	384936	807606	928997	1.1353e+06	6.44916e+06	5.0446e+07	1.64606e+06	6.85935e+06	1.21211e+07	5.80304e+06	9.63494e+06	1.76709	0.247259	0.628551	0.201659
PC(39:3e)	PC	C47 H90 N O7 P	3.69	811.648	812.656	21.155	[M+H]+1	3.99882e+06	3.59157e+07	3.76285e+07	5.07567e+06	4.27808e+07	4.34819e+07	2.81012e+07	7.09771e+06	2.21527e+07	5.19757e+07	3.68659e+07	4.20737e+07	3.49189e+07	8.8761e+06	3.22024e+07	2.78209e+07	3.09874e+07	5.53848e+06	5.75893e+06	1.11382	0.0468145	0.727386	0.138235
PC(39:5e)	PC	C47 H86 N O7 P	2.37	807.616	806.609	21.65	[M-H]-1	387885	446065	404444	629374	552485	1.18673e+06	4.04601e+06	355774	988033	457247	342367	368619	499114	301529	467195	945405	395765	355385	37584.6	0.418619	-0.378181	0.303287	0.518146
PC(39:5e)	PC	C47 H86 N O7 P	-0.26	807.614	808.621	22.345	[M+H]+1	3.95386e+06	3.7431e+06	8.28017e+06	2.30516e+07	1.6833e+07	2.31572e+07	1.70965e+07	6.20989e+07	6.02637e+07	3.05346e+07	4.64076e+06	2.32098e+07	5.67525e+06	3.80088e+07	3.27102e+07	2.49013e+07	2.0849e+07	6.63417e+06	6.83253e+06	0.837265	-0.0771368	0.709153	0.14926
PC(39:5e)	PC	C47 H86 N O7 P	0.52	807.615	808.622	22.988	[M+H]+1	324339	3.35663e+06	556163	2.24749e+06	2.00441e+06	996244	925043	4.65505e+06	1.68482e+06	707077	913191	1.06311e+06	491759	815080	3.45659e+06	1.74573e+06	1.34795e+06	436285	535421	0.77214	-0.112304	0.593236	0.226773
PC(40:10)	PC	C48 H76 N O8 P	-3.59	825.528	826.535	16.109	[M+H]+1	676424	844081	1.58336e+06	3.85943e+06	696621	1.36149e+06	2.29236e+06	7.45565e+06	1.85928e+07	8.09879e+06	1.31322e+06	2.80948e+06	7.47913e+06	4.26372e+06	1.2302e+06	4.5461e+06	3.41915e+06	1.78377e+06	1.15747e+06	0.752106	-0.123721	0.681906	0.166276
PC(40:10)	PC	C48 H76 N O8 P	-0.13	825.531	826.538	16.806	[M+H]+1	740658	1.11387e+06	1.22613e+06	342276	852137	628444	911674	459942	915790	1.0282e+06	1.52337e+06	2.06653e+06	3.08028e+06	1.30446e+06	1.0947e+07	821912	3.78432e+06	89074	1.81675e+06	4.60429	0.663162	0.0328555	1.48339
PC(40:4e)	PC	C48 H90 N O7 P	3.15	823.648	824.655	20.381	[M+H]+1	6.02264e+06	4.52675e+07	4.06892e+06	2.33067e+07	1.52987e+07	2.07965e+07	1.35656e+07	1.37362e+07	6.86447e+06	6.48985e+06	9.27423e+06	1.12856e+07	1.00056e+07	1.63464e+07	8.05088e+07	1.55417e+07	2.54841e+07	3.88476e+06	1.38115e+07	1.63973	0.214771	0.379413	0.420888
PC(40:9)	PC	C48 H78 N O8 P	-2.2	827.545	828.552	18.209	[M+H]+1	9.83743e+06	1.00437e+07	7.51042e+07	1.5788e+06	1.27624e+07	715073	2.00773e+07	2.56283e+07	2.97546e+06	7.5837e+07	7.1044e+07	5.57392e+07	4.84327e+07	8.16219e+07	3.97648e+06	2.3456e+07	5.21629e+07	9.01996e+06	1.33659e+07	2.22386	0.347108	0.0933966	1.02967
PC(40:9)	PC	C48 H78 N O8 P	-2.77	827.544	828.551	18.096	[M+H]+1	3.18235e+07	4.92225e+06	2.78236e+07	693221	1.27624e+07	593042	2.00773e+07	596912	2.97546e+06	3.59401e+07	7.1044e+07	5.57392e+07	1.19747e+07	8.3618e+06	3.97648e+06	1.38208e+07	3.02192e+07	4.43307e+06	1.38152e+07	2.18651	0.339751	0.172313	0.763681
PC(40:9)	PC	C48 H78 N O8 P	-2.39	827.545	828.552	18.663	[M+H]+1	9.83743e+06	9.17816e+07	2.842e+07	6.94847e+06	5.48156e+07	6.19634e+07	6.9891e+07	9.98039e+06	3.11737e+07	1.01925e+07	1.31845e+07	1.26364e+07	2.49234e+07	1.707e+07	9.46092e+07	3.75004e+07	3.24847e+07	9.55573e+06	1.56855e+07	0.866249	-0.0623572	0.77785	0.109104
PC(40:9)	PC	C48 H78 N O8 P	-2.8	827.544	828.551	19.217	[M+H]+1	1.04833e+06	6.58434e+07	3.15246e+06	4.21219e+06	9.44301e+06	8.13477e+06	4.46921e+06	2.03419e+06	2.74591e+06	1.01925e+07	3.97231e+06	1.87481e+06	1.71522e+06	4.30301e+06	7.38831e+06	1.11276e+07	3.85073e+06	6.16152e+06	1.02953e+06	0.346052	-0.460858	0.428667	0.36788
PC(40:9)	PC	C48 H78 N O8 P	0.75	827.547	828.554	16.766	[M+H]+1	6.64978e+06	1.33637e+07	1.04096e+07	8.98865e+06	9.9991e+06	6.82515e+06	9.91036e+06	4.48166e+06	3.19849e+06	7.36635e+06	1.08763e+07	1.05328e+07	1.02646e+07	6.65294e+06	1.01573e+07	8.11929e+06	9.6968e+06	955072	771026	1.19429	0.0771104	0.30358	0.517726
PC(40:9)	PC	C48 H78 N O8 P	-2.51	827.544	828.552	17.344	[M+H]+1	997554	1.97223e+06	1.99992e+06	3.71299e+06	3.70303e+06	3.14305e+06	3.4004e+06	5.00498e+06	5.35575e+06	3.0736e+06	691000	4.00744e+06	2.75262e+06	2.1559e+06	8.72429e+06	3.23635e+06	3.66625e+06	425127	1.37237e+06	1.13283	0.0541666	0.706215	0.151063
PC(41:4e)	PC	C49 H92 N O7 P	2.71	837.663	838.671	20.888	[M+H]+1	4.10662e+06	1.06505e+08	7.06305e+06	1.42309e+07	2.40889e+07	3.12535e+07	1.70056e+07	1.59214e+07	1.10801e+07	4.91038e+06	9.32433e+06	5.54985e+06	7.94886e+06	2.47295e+07	8.69577e+07	2.36165e+07	2.6902e+07	9.59268e+06	1.53875e+07	1.13912	0.0565694	0.852579	0.0692656
PC(41:4e)	PC	C49 H92 N O7 P	2.7	837.663	838.671	20.5	[M+H]+1	2.88198e+06	5.56122e+06	796710	3.46378e+06	1.49567e+06	3.92141e+06	5.87306e+06	1.27923e+06	1.19218e+06	1.51833e+06	870028	6.89996e+06	2.97244e+06	1.50106e+06	3.01512e+06	2.79836e+06	3.05172e+06	587157	1.04835e+06	1.09054	0.0376417	0.822374	0.0849308
PC(42:11)	PC	C50 H78 N O8 P	-4.09	851.543	852.55	16.468	[M+H]+1	297371	356795	1.3744e+06	1.02176e+06	2.5987e+06	1.14798e+06	960925	2.58904e+06	1.31226e+07	2.36759e+06	1.19322e+06	1.50046e+06	2.50063e+06	3.29148e+06	384384	2.58372e+06	1.77404e+06	1.20138e+06	508621	0.686621	-0.163283	0.654088	0.184364
PC(42:11)	PC	C50 H78 N O8 P	-2.69	851.544	852.551	17.602	[M+H]+1	1.93117e+06	1.31179e+07	1.12408e+07	1.30136e+06	6.50391e+06	1.62877e+06	2.99157e+06	808414	2.85039e+06	1.27939e+06	8.03584e+06	3.85526e+06	2.80933e+06	1.03583e+07	5.70356e+06	4.36537e+06	6.15246e+06	1.4048e+06	1.37643e+06	1.40938	0.149028	0.437323	0.359198
PC(42:3e)	PC	C50 H96 N O7 P	2.98	853.695	854.702	20.89	[M+H]+1	7.23422e+06	1.12884e+08	9.98351e+06	2.94979e+07	5.07497e+07	5.20948e+07	3.4298e+07	2.98853e+07	2.14615e+07	1.59186e+07	1.22495e+07	1.24795e+07	1.3711e+07	4.63336e+07	9.15825e+07	3.64007e+07	3.52712e+07	9.7682e+06	1.55043e+07	0.968971	-0.0136893	0.949755	0.0223883
PC(43:2)	PC	C51 H98 N O8 P	2.92	883.706	884.713	19.889	[M+H]+1	1.19711e+06	7.16539e+06	1.47085e+06	5.68529e+06	9.16177e+06	8.80314e+06	8.04853e+06	2.92688e+06	919847	982929	1.38878e+06	1.19578e+06	2.0757e+06	7.86046e+06	8.06628e+06	4.63617e+06	4.1174e+06	1.10006e+06	1.57724e+06	0.888103	-0.0515367	0.790562	0.102064
PC(43:3e)	PC	C51 H98 N O7 P	3.03	867.711	868.718	20.889	[M+H]+1	2.86631e+06	5.68572e+07	6.5403e+06	1.50725e+07	2.51541e+07	2.69811e+07	2.07781e+07	1.44635e+07	1.00744e+07	5.59693e+06	6.61965e+06	5.59439e+06	6.19127e+06	21890346	3.91455e+07	1.84384e+07	1.58882e+07	4.99511e+06	6.56821e+06	0.86169	-0.0646488	0.768097	0.114584
PC(44:4e)	PC	C52 H98 N O7 P	2.84	879.711	880.718	21.763	[M+H]+1	4.12278e+08	8.19695e+08	6.15434e+08	4.41818e+08	6.59873e+08	6.36099e+08	5.29652e+08	626088436	5.08477e+08	7.86611e+08	6.11485e+08	7.54457e+08	5.78983e+08	8.0498e+08	6.52296e+08	6.03603e+08	6.8044e+08	4.24726e+07	4.29121e+07	1.1273	0.0520388	0.277541	0.556673
PC(44:4e)	PC	C52 H98 N O7 P	2.77	879.711	880.718	21.585	[M+H]+1	2.57163e+07	2.04473e+07	1.20792e+07	8.99079e+06	1.96086e+07	1.59451e+07	4.51457e+07	1.09556e+07	1.04354e+07	1.45264e+07	1.87633e+07	1.27873e+07	8.62964e+06	2.20736e+07	2.00141e+07	1.8385e+07	1.64536e+07	3.40405e+06	2.49251e+06	0.894945	-0.0482037	0.715769	0.145227
PC(44:7)	PC	C52 H90 N O8 P	-0.2	887.64	888.648	23.241	[M+H]+1	3.42591e+07	1.04648e+07	2.73183e+07	1.77546e+07	1.46969e+07	1.30439e+07	1.3072e+07	2.28849e+07	5.28636e+07	2.7636e+07	6.31192e+07	7.93433e+07	6.92636e+07	6.68267e+07	5.9908e+06	2.33994e+07	5.69087e+07	4.09395e+06	1.30106e+07	2.43206	0.385974	0.00762508	2.11776
PC(44:7)	PC	C52 H90 N O8 P	-0.13	887.64	888.648	22.88	[M+H]+1	3.42591e+07	1.48957e+06	2.43146e+06	1.93641e+06	3.35412e+06	3.24113e+06	3.22063e+06	2.61138e+06	2.68054e+06	6.40416e+07	3.26188e+06	1.23619e+07	4.23092e+06	3.0714e+06	1.51735e+06	1.19266e+07	4.8887e+06	6.59174e+06	1.9183e+06	0.409899	-0.387323	0.475991	0.322401
PC(44:8)	PC	C52 H88 N O8 P	0.3	885.625	886.632	20.298	[M+H]+1	2.58412e+06	1.9945e+06	4.00791e+06	1.02223e+07	2.41391e+07	8.71721e+06	2.2714e+07	8.76902e+06	2.30092e+07	3.93494e+06	3.4085e+06	4.2206e+06	2.18019e+06	3.48388e+06	1.52354e+06	1.10092e+07	2.96334e+06	2.81976e+06	486631	0.269169	-0.569975	0.070093	1.15433
PE(14:0_20:4)	PE	C39 H70 N O8 P	0.89	711.485	712.492	16.842	[M+H]+1	2.74013e+06	1.44683e+06	3.092e+06	3.51666e+06	3.18337e+06	3.36736e+06	4.06351e+06	3.84697e+06	3.58402e+06	3.76601e+06	3.36646e+06	4.18172e+06	4.52335e+06	4.36215e+06	2733587	3.26069e+06	3.83345e+06	236186	339452	1.17566	0.0702813	0.186954	0.728266
PE(15:0_22:6)	PE	C42 H72 N O8 P	0.93	749.5	750.507	17.222	[M+H]+1	3.97161e+06	3.47327e+06	4.87617e+06	3.44273e+06	7.10244e+06	3.70455e+06	6.47608e+06	2.76164e+06	3.43562e+06	3.29767e+06	5.41904e+06	6.02037e+06	6.32179e+06	4.43346e+06	4.11687e+06	4.25418e+06	5.26231e+06	458247	431320	1.23697	0.0923606	0.186291	0.729809
PE(15:0_22:6)	PE	C42 H72 N O8 P	1.39	749.501	750.508	16.783	[M+H]+1	159008	177845	115975	75044.9	359854	52455	274963	30933.6	153852	174453	330647	367209	346309	148933	178016	157439	274223	31804.7	45814.8	1.74178	0.240993	0.0550226	1.25946
PE(16:0_16:1)	PE	C37 H72 N O8 P	0.7	689.5	688.493	18.364	[M-H]-1	8.1137e+06	7.23465e+06	8.5932e+06	1.13054e+07	1.60321e+07	1.2735e+07	1.438e+07	1.20485e+07	8.5214e+06	9.47628e+06	8.77028e+06	9.66765e+06	8.44754e+06	1.14124e+07	1.20675e+07	1.0844e+07	1.00731e+07	927792	716784	0.928907	-0.0320277	0.597145	0.22392
PE(16:0_16:1)	PE	C37 H72 N O8 P	-1.23	689.499	690.506	18.633	[M+H]+1	951283	6.22705e+06	9.77928e+06	2.6094e+06	3.5875e+06	2.03552e+06	4.37737e+06	1.59306e+07	1.03058e+07	1.07059e+07	8.27746e+06	1.392e+06	8.00537e+06	2.46906e+06	3.25011e+06	6.65097e+06	4.6788e+06	1.52954e+06	1.44471e+06	0.703477	-0.15275	0.428465	0.368084
PE(16:0_18:1)	PE	C39 H76 N O8 P	0.9	717.532	718.539	19.518	[M+H]+1	1.16266e+08	6.01578e+08	3.13428e+08	6.53966e+08	1020351751	6.35238e+08	7.98912e+08	4.85158e+08	5.41444e+08	3.56417e+08	3.14564e+08	1.80575e+08	2.8153e+08	6.49867e+08	8.36189e+08	5.52276e+08	4.52545e+08	8.09468e+07	1.24172e+08	0.819418	-0.0864943	0.50065	0.300465
PE(16:0_18:1)	PE	C39 H76 N O8 P	0.53	717.531	718.539	20.077	[M+H]+1	1.92903e+06	4.78309e+07	5.34174e+06	1.22947e+07	4.69039e+07	1.29189e+07	3.03145e+07	1.75739e+07	3.04571e+07	5.43195e+06	1.68901e+07	5.17932e+06	3.34377e+06	5.02093e+07	7.48389e+07	2.10997e+07	3.00923e+07	5.34486e+06	1.39953e+07	1.4262	0.15418	0.475451	0.322894
PE(16:0_20:4)	PE	C41 H74 N O8 P	0.51	739.516	740.523	18.582	[M+H]+1	1.81433e+07	4.05978e+07	1.80433e+07	5.68014e+07	8.09732e+07	5.88532e+07	6.48746e+07	4.98061e+07	1.85939e+07	5.36968e+07	3.09218e+07	2.87198e+07	2.48816e+07	1.79382e+07	3.67051e+07	4.60384e+07	2.78333e+07	6.89026e+06	3.12777e+06	0.604567	-0.218556	0.0962978	1.01638
PE(16:0_20:5)	PE	C41 H72 N O8 P	1.07	737.5	736.493	17.74	[M-H]-1	3.78987e+06	3.51638e+06	3.36394e+06	2.14747e+06	5.27882e+06	2.40445e+06	3.80217e+06	1.414e+06	1.98293e+06	1.66566e+06	3.23207e+06	3.90383e+06	3.37947e+06	3.42133e+06	3.3009e+06	2.93657e+06	3.44752e+06	383421	118627	1.174	0.0696663	0.376852	0.423829
PE(16:0_22:6)	PE	C43 H74 N O8 P	0.79	763.516	762.509	18.571	[M-H]-1	2.57768e+07	2.74488e+07	3.11901e+07	7.88573e+06	2.07234e+06	1.99477e+07	2.51328e+07	1.14225e+07	1.72839e+07	2.02852e+07	1.77829e+07	3.14091e+07	3.54906e+06	2.43261e+07	1.24994e+07	1.88446e+07	1.79133e+07	2.93686e+06	4.7902e+06	0.950581	-0.0220108	0.864214	0.0633789
PE(16:0_22:6)	PE	C43 H74 N O8 P	0.69	763.516	764.523	18.024	[M+H]+1	2.43158e+08	921881576	7.05386e+08	8.79945e+08	1806042841	1009139642	1284166878	7.91755e+08	9.66136e+08	4.07745e+08	5.59666e+08	3.59154e+08	5.582e+08	1096518711	9.90245e+08	9.01536e+08	7.12757e+08	1.378e+08	1.40825e+08	0.790603	-0.102041	0.407289	0.390097
PE(16:0_22:6)	PE	C43 H74 N O8 P	3.76	763.518	764.523	15.77	[M+H]+1	98799.3	372803	124480	287554	54946.8	454229	303601	641156	729366	217885	52758	121960	354386	901989	968162	328482	479851	71489.6	192728	1.46081	0.164595	0.38013	0.420067
PE(16:0p_16:1)	PE	C37 H72 N O7 P	0.62	673.505	672.498	19.067	[M-H]-1	1.29494e+07	1.33947e+07	1.35264e+07	2.8627e+07	2.85241e+07	2.3575e+07	2.59961e+07	3.04972e+07	2.69522e+07	19394380	1.48836e+07	1.72772e+07	2.168e+07	1.98004e+07	1.79438e+07	2.23436e+07	1.8317e+07	2.19856e+06	1.15151e+06	0.819786	-0.0862997	0.239118	0.621388
PE(16:0p_18:1)	PE	C39 H76 N O7 P	0.67	701.536	700.529	20.348	[M-H]-1	4.91424e+08	5.6005e+08	5.09345e+08	1550409494	1143491667	1321907830	1284893584	1346902357	1353526332	7.66714e+08	4.73656e+08	5.86093e+08	7.06412e+08	8.91449e+08	7.71745e+08	1.03287e+09	6.85871e+08	1.28678e+08	7.24739e+07	0.664046	-0.177802	0.0937074	1.02823
PE(16:0p_18:1)	PE	C39 H76 N O7 P	0.41	701.536	702.543	20.891	[M+H]+1	2.68479e+08	1112771946	7.23695e+08	1928126398	2326790188	1653036429	2042865870	1842898817	1893072424	7.86141e+08	5.83702e+08	1.56175e+07	696955256	1221700544	1728711029	1.45779e+09	8.49337e+08	2.1649e+08	2.91618e+08	0.582621	-0.234614	0.123645	0.907823
PE(16:0p_19:1)	PE	C40 H78 N O7 P	0.75	715.552	714.545	21.242	[M-H]-1	2.08438e+07	2.10736e+07	2.32696e+07	4.02661e+07	5.06574e+07	4.51461e+07	4.84966e+07	3.54577e+07	2.97416e+07	2.62537e+07	1.71997e+07	1.94127e+07	1.98567e+07	2.1357e+07	2.46329e+07	3.41206e+07	2.04918e+07	3.63097e+06	1.23092e+06	0.60057	-0.221437	0.0232115	1.6343
PE(16:0p_20:4)	PE	C41 H74 N O7 P	0.84	723.521	722.514	18.818	[M-H]-1	3.90584e+08	444738247	3.7063e+08	4.92014e+08	5.98335e+08	420656077	5.96852e+08	3.13661e+08	4.2732e+08	3.29907e+08	3.6408e+08	4.31775e+08	4.60097e+08	4.04674e+08	4.06776e+08	4.3847e+08	4.13481e+08	3.13135e+07	1.59229e+07	0.943008	-0.0254845	0.599338	0.222328
PE(16:0p_20:4)	PE	C41 H74 N O7 P	0.47	723.521	724.526	18.328	[M+H]+1	1.08179e+06	6.56748e+06	2.97383e+06	2.29434e+06	1.0845e+07	3.29829e+06	4.93491e+06	3.57761e+06	1.84793e+06	2.37957e+06	2.41786e+06	3.12608e+06	3.47082e+06	3.37947e+06	8.6486e+06	3.98008e+06	4.20856e+06	911180	1.12526e+06	1.05741	0.0242426	0.882777	0.0541488
PE(16:0p_22:4)	PE	C43 H78 N O7 P	1.06	751.552	750.545	19.377	[M-H]-1	5.18205e+07	1.83735e+07	6.70778e+07	109512635	6.64394e+07	9.16991e+07	1.2745e+08	8.99288e+07	9.8002e+07	8.10527e+07	8.7232e+07	2.60097e+08	4.81514e+07	6.15086e+07	2.04992e+07	8.01357e+07	9.54977e+07	9.78988e+06	4.25341e+07	1.1917	0.0761671	0.640778	0.193292
PE(16:0p_22:4)	PE	C43 H78 N O7 P	0.55	751.552	750.545	19.903	[M-H]-1	1237736222	1398334292	1191963409	2415064325	2549946154	2194941274	2230083923	1855944602	2115019923	1017673684	1284149146	1222250196	1727081731	1911840592	1763590574	1.82067e+09	1.58178e+09	1.77607e+08	1.38013e+08	0.868791	-0.0610847	0.39674	0.401494
PE(16:0p_22:6)	PE	C43 H74 N O7 P	0.36	747.521	748.528	18.734	[M+H]+1	5.43424e+07	1.63369e+08	1.20784e+08	1.11259e+08	2.31577e+08	1.58092e+08	1.74206e+08	8.25193e+07	1.08899e+08	7.86718e+07	8.91752e+07	8.09725e+07	1.2441e+08	9.17086e+07	2.17054e+08	1.28372e+08	1.20664e+08	1.68796e+07	2.52096e+07	0.939956	-0.0268927	0.799622	0.0971153
PE(16:0p_22:6)	PE	C43 H74 N O7 P	0.76	747.521	748.528	19.225	[M+H]+1	1.61529e+06	6.43783e+07	2.89594e+07	5.65502e+06	7.07939e+07	9.14652e+06	8.44367e+06	1.89997e+07	2.41516e+07	3.72836e+06	4.94747e+06	1.82403e+06	1.86563e+07	3.03844e+06	1.30227e+07	2.35872e+07	8.29779e+06	7.87342e+06	3.2436e+06	0.351792	-0.453714	0.208717	0.680443
PE(16:1_18:1)	PE	C39 H74 N O8 P	0.69	715.516	714.509	18.405	[M-H]-1	2.88811e+07	3.10713e+07	2.84596e+07	5.29971e+07	4.9613e+07	4.18156e+07	4.9437e+07	5.05878e+07	4.30636e+07	3.9728e+07	3.20723e+07	3.42911e+07	3.27916e+07	4.8709e+07	2.52406e+07	4.15654e+07	3.46209e+07	2.95762e+06	3.84976e+06	0.832927	-0.0793932	0.188268	0.725223
PE(16:1_18:1)	PE	C39 H74 N O8 P	0.6	715.516	714.508	18.604	[M-H]-1	4.81399e+07	4.72274e+07	4.84516e+07	5.21988e+07	7.79296e+07	5.04625e+07	6.7958e+07	4.11388e+07	4.00542e+07	4.36132e+07	5.27535e+07	6.08046e+07	5.87152e+07	5.4298e+07	7.29992e+07	5.17174e+07	5.99141e+07	3.815e+06	3.57957e+06	1.15849	0.0638923	0.195892	0.707983
PE(16:1_18:2)	PE	C39 H72 N O8 P	0.91	713.5	712.493	17.775	[M-H]-1	9.82831e+06	1.72909e+06	5.70293e+06	2.91508e+06	2.44397e+06	2.12614e+06	6.0915e+06	1.82197e+06	2.73489e+06	1.56737e+06	8.38356e+06	4.5982e+06	4.00721e+06	4.23526e+06	1.60578e+06	3.69612e+06	4.566e+06	848848	1.08994e+06	1.23535	0.0917895	0.553456	0.256917
PE(16:1_18:2)	PE	C39 H72 N O8 P	1.02	713.5	714.508	17.377	[M+H]+1	4.81039e+06	6.61325e+06	7.03023e+06	7.5474e+06	1.11472e+07	5.42627e+06	1.40015e+07	4.7326e+06	4.34009e+06	4.53849e+06	7.62057e+06	1.4846e+07	1.22735e+07	8.23294e+06	1.06003e+07	7.01874e+06	1.07146e+07	1.01222e+06	1.32747e+06	1.52658	0.183719	0.0504908	1.29679
PE(16:1_20:4)	PE	C41 H72 N O8 P	1.08	737.5	736.493	17.404	[M-H]-1	1.77532e+07	1.53059e+07	1.89053e+07	1.0291e+07	2.36656e+07	1.25412e+07	1.97066e+07	5.79655e+06	5.97755e+06	1.06813e+07	2.24477e+07	2.5502e+07	1.71722e+07	1.44273e+07	1.02035e+07	1.40624e+07	1.79505e+07	1.89841e+06	2.74121e+06	1.27649	0.106017	0.261144	0.58312
PE(16:1_20:4)	PE	C41 H72 N O8 P	1.18	737.5	738.508	17.032	[M+H]+1	1.04921e+08	1.00501e+08	1.74598e+08	1.34764e+08	217279375	1.1966e+08	1.72187e+08	1.09787e+08	1.20379e+08	1.35602e+08	1.79862e+08	201633905	2.00726e+08	1.80635e+08	1.22927e+08	1.38968e+08	1.77157e+08	1.18993e+07	1.43439e+07	1.2748	0.105443	0.0748959	1.12554
PE(16:1_20:4)	PE	C41 H72 N O8 P	1.02	737.5	738.508	16.774	[M+H]+1	762908	559910	1.18266e+06	383152	1.08962e+06	517460	1.35633e+06	333477	663965	436880	1.00509e+06	1.10977e+06	2.11709e+06	407319	1.02431e+06	728636	1.13271e+06	113993	276021	1.55457	0.19161	0.129044	0.889261
PE(16:1_20:5)	PE	C41 H70 N O8 P	0.87	735.485	734.477	16.314	[M-H]-1	4.37885e+06	3.40423e+06	5.05719e+06	2.66462e+06	4.04209e+06	2.50087e+06	3.25104e+06	1.40671e+06	1.5876e+06	2.75368e+06	5.35793e+06	4.82484e+06	4.17138e+06	2.87347e+06	1.40135e+06	3.10469e+06	3.72579e+06	369561	714136	1.20005	0.0792009	0.404245	0.393355
PE(16:1_20:5)	PE	C41 H70 N O8 P	0.87	735.485	736.492	15.69	[M+H]+1	4.90397e+06	2.31465e+06	4.37757e+06	1.8477e+06	5.41324e+06	2.50611e+06	5.74693e+06	1.11659e+06	2.06399e+06	2.39478e+06	4.86882e+06	7.92694e+06	6.92286e+06	4.45135e+06	3.21223e+06	3.26855e+06	5.47644e+06	527067	855679	1.67549	0.224143	0.0380686	1.41943
PE(16:1_22:6)	PE	C43 H72 N O8 P	0.3	761.5	760.493	17.475	[M-H]-1	689902	718654	993529	468839	951745	475309	503493	303440	311667	1.19716e+06	1.10165e+06	1.01201e+06	730478	1.13777e+06	465269	661374	889437	96196.2	127851	1.34483	0.128668	0.186668	0.72893
PE(16:1_22:6)	PE	C43 H72 N O8 P	0.86	761.5	760.493	17.047	[M-H]-1	1.72676e+07	1.00171e+07	1.25496e+07	9.32168e+06	1.40365e+07	9.24672e+06	1.25051e+07	4.78698e+06	4.72623e+06	9.38304e+06	1.27747e+07	1.28381e+07	1.14883e+07	9.12525e+06	5.66222e+06	1.03841e+07	1.03777e+07	1.23292e+06	1.35715e+06	0.99939	-0.000265056	0.997523	0.00107717
PE(16:1p_22:6)	PE	C43 H72 N O7 P	1.12	745.505	746.513	17.722	[M+H]+1	2.98903e+07	3.42451e+07	2.6109e+07	3.31122e+07	6.44396e+07	3.40027e+07	5.40786e+07	1.3704e+07	3.58138e+07	8.28415e+06	3.23872e+07	2.47069e+07	1.33622e+07	4.20727e+07	3.94205e+07	3.33679e+07	3.03899e+07	5.25172e+06	5.21664e+06	0.910752	-0.0406001	0.7273	0.138287
PE(16:1p_22:6)	PE	C43 H72 N O7 P	1.19	745.506	746.513	17.299	[M+H]+1	2.64757e+06	1.56626e+06	3.39325e+06	3.55828e+06	5.32222e+06	3.91412e+06	4.9355e+06	3.36203e+06	3.79331e+06	1.05522e+06	4.61784e+06	3.86524e+06	3.31769e+06	3.78881e+06	3.27865e+06	3.35478e+06	3.77365e+06	420378	242301	1.12486	0.0510976	0.516307	0.287092
PE(16:2e_20:4)	PE	C41 H72 N O7 P	0.83	721.505	720.498	17.47	[M-H]-1	557015	389329	629611	347594	529576	339345	445847	198286	296771	341612	771853	496294	354542	501669	244273	407498	473726	41766.2	88606.9	1.16252	0.0654015	0.450505	0.3463
PE(16:2e_20:4)	PE	C41 H72 N O7 P	0.83	721.505	720.498	18.019	[M-H]-1	4.51239e+06	5.9863e+06	4.64724e+06	6.55999e+06	6.66666e+06	4.27127e+06	7.99451e+06	3.83507e+06	5.0833e+06	3.52572e+06	4.48252e+06	3.99694e+06	4.70764e+06	5.74403e+06	3.99757e+06	5.30824e+06	4.58574e+06	454995	320919	0.86389	-0.0635414	0.314811	0.50195
PE(16:2e_20:4)	PE	C41 H72 N O7 P	1	721.505	722.513	17.727	[M+H]+1	5.87636e+06	7.37746e+06	7.73696e+06	8.99453e+06	9.28099e+06	4.68621e+06	1.5202e+07	3.48386e+06	1.00049e+07	3.56782e+06	1.21609e+07	5.90892e+06	3.04488e+06	7.50459e+06	1.02784e+07	7.62111e+06	7.77953e+06	1.12086e+06	1.60362e+06	1.02079	0.00893526	0.936434	0.0285227
PE(16:2e_22:6)	PE	C43 H72 N O7 P	0.82	745.505	746.513	16.947	[M+H]+1	1.90867e+06	1.76397e+06	3.94097e+06	1.19225e+06	3.88557e+06	1.61945e+06	2.99719e+06	2.72506e+06	1.88069e+06	2.59453e+06	3.34992e+06	3.24582e+06	3.31769e+06	2.15366e+06	1.95276e+06	2.45084e+06	2.80397e+06	298875	308599	1.14409	0.0584592	0.474112	0.324119
PE(17:0_20:4)	PE	C42 H76 N O8 P	0.8	753.531	754.539	18.838	[M+H]+1	8.48823e+06	3.07047e+07	2.15426e+07	2.68578e+07	4.10184e+07	2.66859e+07	3.4533e+07	2.34307e+07	2.93021e+07	1.98089e+07	1.86717e+07	1.3085e+07	1.54405e+07	2.15041e+07	3.70849e+07	2.62372e+07	2.11572e+07	2.79585e+06	4.22984e+06	0.806382	-0.0934594	0.323389	0.490274
PE(17:0_22:6)	PE	C44 H76 N O8 P	0.83	777.532	776.524	17.98	[M-H]-1	5.67236e+06	6.5744e+06	5.0052e+06	4.08215e+06	4.26758e+06	3.56699e+06	3.58731e+06	2.56874e+06	2.98032e+06	4.86385e+06	5.265e+06	4.02082e+06	6.54224e+06	5.47052e+06	2.24311e+06	4.31689e+06	4.70834e+06	390173	734984	1.09068	0.0376967	0.611437	0.213648
PE(17:0_22:6)	PE	C44 H76 N O8 P	0.43	777.531	776.524	18.3	[M-H]-1	9.35207e+06	8.34806e+06	1.90911e+06	1.93769e+06	3.89104e+06	3.76428e+06	2.92416e+06	3.0194e+06	4.37656e+06	4.43861e+06	1.98544e+06	2.90684e+07	6.11976e+06	6.79561e+06	2.09133e+07	4.3961e+06	1.29765e+07	796708	5.13791e+06	2.95182	0.47009	0.0362168	1.44109
PE(17:0_22:6)	PE	C44 H76 N O8 P	-0.84	777.53	778.537	17.825	[M+H]+1	8.42524e+06	7.07226e+06	4.73452e+06	3.23005e+06	1.32466e+07	1.26868e+07	6.86911e+06	9.97051e+06	1.73821e+07	3.83499e+06	9.49129e+06	5.47149e+06	6.15772e+06	8.32922e+06	8.47711e+06	8.74521e+06	7.58536e+06	1.44886e+06	757883	0.867374	-0.0617938	0.598783	0.22273
PE(17:0)	PE	C22 H44 N O8 P	0.87	481.281	480.273	5.793	[M-H]-1	1.29515e+06	1.05776e+06	1.90725e+06	2.09632e+06	1.35625e+06	1.63442e+06	1.5183e+06	7.32071e+06	7.83313e+06	2.30982e+06	4.69882e+06	1.25551e+06	1.1745e+06	3.90497e+06	3.3123e+06	2.83291e+06	2.86922e+06	800532	710376	1.01282	0.00553053	0.97728	0.00998101
PE(17:1_18:1)	PE	C40 H76 N O8 P	0.92	729.532	728.524	19.022	[M-H]-1	6.73947e+06	8.99201e+06	6.83709e+06	1.57313e+07	1.05141e+07	9.70039e+06	1.3104e+07	1.41118e+07	9.36103e+06	1.15165e+07	5.62732e+06	7.96349e+06	7.75836e+06	1.0476e+07	9.23405e+06	1.06608e+07	8.21184e+06	941261	809884	0.770285	-0.113348	0.118215	0.927327
PE(17:1_22:6)	PE	C44 H74 N O8 P	-0.58	775.515	774.507	17.706	[M-H]-1	1.14272e+06	1.31004e+06	1.46647e+06	1.57341e+06	1.33158e+06	831427	1.10525e+06	1.11059e+06	2.1191e+06	805855	1.60784e+06	1.13468e+06	5.35883e+06	1.15339e+06	634920	1.27964e+06	1.97793e+06	121684	859129	1.54569	0.189122	0.272538	0.564573
PE(17:1)	PE	C22 H42 N O8 P	0.77	479.265	480.273	4.305	[M+H]+1	653868	480473	881003	780947	940972	937222	831453	2.13685e+06	3.67909e+06	1.05237e+06	1.88283e+06	620960	629392	1.89011e+06	2.29466e+06	1.23743e+06	1.46359e+06	305445	350305	1.18277	0.072901	0.658743	0.181284
PE(18:0_16:0)	PE	C39 H78 N O8 P	3.13	719.549	720.554	18.671	[M+H]+1	2.69547e+07	1.41436e+07	8.42762e+06	7.64383e+06	3.90798e+07	3.81798e+06	1.03572e+07	2.21004e+06	3.0758e+06	3.18315e+06	1.01942e+07	1.30118e+07	3.24168e+07	3.19202e+06	3.88915e+06	1.18894e+07	1.25408e+07	3.82395e+06	5.30582e+06	1.05479	0.023166	0.922708	0.0349357
PE(18:0_18:1)	PE	C41 H80 N O8 P	1.01	745.563	746.57	20.032	[M+H]+1	2.6099e+08	3.25002e+06	6.7811e+07	1.62232e+07	6.21878e+06	1.18697e+07	1.54879e+07	8.03709e+06	9.39331e+06	5.90068e+08	1.20189e+07	419642900	9.02011e+06	7.49447e+06	1.65225e+06	9.89349e+07	8.99657e+07	5.9987e+07	8.24366e+07	0.909342	-0.0412725	0.931939	0.0306125
PE(18:0_20:3)	PE	C43 H80 N O8 P	-0.03	769.562	768.555	20.023	[M-H]-1	4.45526e+07	5.97257e+07	4.53107e+06	1.26184e+08	9.63564e+07	9.53364e+07	101811270	7.71956e+07	1.27454e+08	5.77578e+07	4.52557e+07	4.8944e+07	5.05845e+07	7.91178e+07	7.88936e+07	7.90905e+07	6.05591e+07	1.21201e+07	7.58016e+06	0.765694	-0.115945	0.327418	0.484897
PE(18:0_20:4)	PE	C43 H78 N O8 P	-0.17	767.546	768.554	19.813	[M+H]+1	8.37165e+06	1.04121e+08	2.45162e+07	5.36821e+07	9.40838e+07	4.92375e+07	7.27272e+07	3.21626e+07	4.53474e+07	1.91508e+07	1.67258e+07	4.06959e+06	3.10304e+07	3.06338e+08	7.86273e+07	5.034e+07	8.73582e+07	1.0042e+07	5.61815e+07	1.73536	0.23939	0.380974	0.419105
PE(18:0_20:4)	PE	C43 H78 N O8 P	0.86	767.547	768.554	19.931	[M+H]+1	2.46271e+06	8.00975e+07	2.49719e+07	4.91205e+07	1.1259e+08	4.11042e+07	6.61723e+07	3.20185e+07	4.5164e+07	2.0888e+07	2.1468e+07	4.06959e+06	2.91423e+07	3.06338e+08	8.84264e+07	4.74589e+07	8.98889e+07	1.00998e+07	5.59414e+07	1.89404	0.277388	0.31614	0.500121
PE(18:0_20:4)	PE	C43 H78 N O8 P	0.47	767.547	768.554	20.062	[M+H]+1	2.46271e+06	5.989e+07	1.72094e+07	3.29715e+07	6.56423e+07	4.11042e+07	3.48869e+07	2.01182e+07	1.41333e+07	3.74225e+06	1.36909e+07	5.73538e+06	1.33625e+07	3.06338e+08	5.35105e+07	2.92161e+07	7.85275e+07	6.89157e+06	5.75641e+07	2.68782	0.4294	0.243354	0.613762
PE(18:0_22:6)	PE	C45 H78 N O8 P	1.18	791.547	790.54	23.654	[M-H]-1	2.93186e+07	3.2717e+07	3.37345e+07	3.37817e+07	2.45335e+07	26189415	3.52484e+07	1.99105e+07	2.86708e+07	2.85703e+07	3.36898e+07	3.41039e+07	3.99423e+07	3.51349e+07	3.31864e+07	2.92675e+07	3.52115e+07	1.52128e+06	1.22534e+06	1.20309	0.080299	0.0249061	1.60369
PE(18:0_22:6)	PE	C45 H78 N O8 P	0.56	791.547	790.54	19.589	[M-H]-1	3.21265e+07	2.49737e+07	1.53448e+07	2.1069e+07	3.01852e+07	3.20118e+07	2.83744e+07	1.59339e+07	3.54407e+07	1.52134e+07	1.88051e+07	1.91952e+07	3.81115e+07	2.00846e+07	3.76721e+07	2.50674e+07	2.67737e+07	2.43547e+06	4.54421e+06	1.06807	0.0285997	0.720953	0.142093
PE(18:0_22:6)	PE	C45 H78 N O8 P	1.02	791.547	790.54	20.92	[M-H]-1	4.45834e+07	5.49511e+07	5.19104e+07	4.39604e+06	8.66287e+07	6.37798e+07	7.00432e+07	5.0576e+07	5.92185e+07	4.3646e+07	4.96977e+07	5.08105e+07	5.72931e+07	6.0465e+07	9.84537e+07	5.29733e+07	6.3344e+07	6.75588e+06	9.00251e+06	1.19577	0.0776484	0.383481	0.416257
PE(18:0_22:6)	PE	C45 H78 N O8 P	0.33	791.547	790.539	19.426	[M-H]-1	1.26906e+08	1.55783e+08	8.78146e+07	1.18262e+08	1.76424e+08	1.45741e+08	151645191	1.17184e+08	1.58092e+08	9.91211e+07	9.04917e+07	1.04721e+08	1.66569e+08	1.40426e+08	216937436	1.33697e+08	1.43829e+08	8.965e+06	2.26361e+07	1.07578	0.0317236	0.622398	0.205932
PE(18:0p_18:1)	PE	C41 H80 N O7 P	0.53	729.568	728.56	21.943	[M-H]-1	589349410	515381442	7.10684e+08	9.32849e+08	1009319436	7.70483e+08	1064900972	7.83744e+08	7.50866e+08	8.24358e+08	5.76629e+08	7.36125e+08	5.39843e+08	6.20405e+08	5.77918e+08	7.95194e+08	6.10184e+08	5.46612e+07	3.3971e+07	0.76734	-0.115012	0.0421078	1.37564
PE(18:0p_22:6)	PE	C45 H78 N O7 P	0.45	775.552	774.545	19.74	[M-H]-1	1.8635e+08	2.98006e+08	1.34704e+08	222098814	3.88091e+08	2.83458e+08	3.10608e+08	2.1439e+08	2.38181e+08	105673209	1.2648e+08	1.34853e+08	3.1242e+08	2.23074e+08	4.58288e+08	2.38156e+08	2.51023e+08	2.69e+07	6.18531e+07	1.05403	0.0228525	0.825429	0.08332
PE(18:0p_22:6)	PE	C45 H78 N O7 P	0.61	775.552	776.56	19.382	[M+H]+1	1231079962	5147558402	3257909038	2451320985	6649373347	2945905489	4483260555	1829531547	3826995759	2019991473	2520865220	1910572255	2982833026	3167841745	4832915988	3.38429e+09	3.08301e+09	5.28805e+08	4.88366e+08	0.910975	-0.0404936	0.722817	0.140972
PE(18:1_18:1)	PE	C41 H78 N O8 P	0.22	743.547	766.537	18.158	[M+Na]+1	2.14104e+07	6.62683e+07	1.50101e+07	5.719e+07	8.09785e+07	5.01308e+07	1.27491e+08	3.49838e+07	9.31597e+07	3.36422e+07	6.47233e+07	1.18896e+07	8.34697e+07	1.72302e+08	1.0341e+08	5.80265e+07	8.7159e+07	1.10726e+07	2.61686e+07	1.50205	0.176686	0.244325	0.612032
PE(18:1_18:1)	PE	C41 H78 N O8 P	0.7	743.547	744.555	20.035	[M+H]+1	7.04236e+06	2.34441e+08	2.30134e+07	1.57423e+08	2.23167e+08	145678457	1.70225e+08	1.2405e+08	1.34535e+08	2.99491e+07	4.18572e+07	1.61655e+07	1.26552e+07	9.89601e+07	3.40411e+08	1.24952e+08	1.0201e+08	2.55125e+07	6.15696e+07	0.81639	-0.0881025	0.687078	0.162994
PE(18:1_18:2)	PE	C41 H76 N O8 P	1	741.532	740.524	17.415	[M-H]-1	230059	204081	227329	672141	347480	493066	257827	355822	277947	507670	304201	255716	166668	328424	124394	357342	235881	48650.5	39271.5	0.660098	-0.180392	0.129417	0.888007
PE(18:1_20:2)	PE	C43 H80 N O8 P	-0.77	769.562	768.555	18.67	[M-H]-1	720211	478684	585905	1.21183e+06	1.02648e+06	983926	1.02224e+06	578956	353713	451131	281896	327991	390897	363236	325430	741308	337890	93977.5	18494.2	0.455802	-0.341223	0.0109321	1.9613
PE(18:1_20:2)	PE	C43 H80 N O8 P	3.37	769.565	770.572	18.049	[M+H]+1	1.50119e+06	632913	1.87203e+06	2.8707e+06	4.01206e+06	3.77425e+06	3.08746e+06	3.67562e+06	3.46279e+06	2.55917e+06	1.62538e+06	2.85094e+06	2.84459e+06	2.55943e+06	1.92056e+06	2.74482e+06	2.36018e+06	349344	249839	0.859868	-0.0655684	0.481918	0.317027
PE(18:1_20:3)	PE	C43 H78 N O8 P	0.3	767.547	768.554	19.586	[M+H]+1	5.79261e+07	6.12508e+08	1.57145e+08	3.51053e+08	6.65645e+08	1.05758e+08	4.41338e+08	216767043	2.94141e+08	1.41386e+08	1.4518e+08	1.03918e+08	174732566	3.06338e+08	7.32407e+08	3.04367e+08	2.92515e+08	6.68836e+07	1.15075e+08	0.961061	-0.017249	0.925378	0.0336809
PE(18:1_20:4)	PE	C43 H76 N O8 P	0.31	765.531	764.524	18.609	[M-H]-1	1.01266e+08	1.31517e+08	1.51441e+08	1.78008e+08	1.56329e+08	1.62528e+08	163883807	1.52552e+08	1.83826e+08	1.48402e+08	1.41511e+08	1.48405e+08	1.45701e+08	1.51996e+08	1.41989e+08	1.52975e+08	1.4592e+08	7.42191e+06	1.97525e+06	0.953883	-0.020505	0.52424	0.28047
PE(18:1_20:4)	PE	C43 H76 N O8 P	0.49	765.531	766.539	18.305	[M+H]+1	1347088940	3069959665	2836238838	4217125886	5077694808	4229713679	4787631746	3566216118	3754235609	2603269082	2546119505	2497005858	2849378171	3764469338	3678028442	3.54892e+09	3.067e+09	3.54395e+08	2.7417e+08	0.864207	-0.0633821	0.391473	0.407298
PE(18:1_20:4)	PE	C43 H76 N O8 P	0.86	765.532	766.539	19.078	[M+H]+1	5.26064e+06	3.11049e+07	1.80522e+07	1.65486e+07	3.65622e+07	2.90153e+07	1.57031e+07	5.691e+06	5.93198e+06	4.00725e+06	5.9887e+06	1.20507e+07	6.30582e+06	1.80006e+07	1.29921e+07	1.67877e+07	1.10676e+07	3.77941e+06	2.24952e+06	0.659266	-0.180939	0.330394	0.480968
PE(18:1_20:4)	PE	C43 H76 N O8 P	4.25	765.534	766.538	17.179	[M+H]+1	2.85784e+06	642495	1.08329e+06	1.00887e+06	1.76059e+06	5.84662e+06	2.45558e+06	946228	1.73058e+06	2.10611e+06	1.37204e+06	1.16837e+06	2.04139e+06	602806	578874	2.04382e+06	1.1527e+06	478862	271088	0.56399	-0.248728	0.23418	0.63045
PE(18:1_20:4)	PE	C43 H76 N O8 P	4.84	765.535	766.539	16.919	[M+H]+1	1.53042e+06	649551	1.89491e+06	1.3617e+06	846555	1.26362e+06	2.45558e+06	4.6949e+06	1.73058e+06	2.42311e+06	1.49822e+06	1.15278e+06	2.42257e+06	1.58293e+06	2.97347e+06	1.88509e+06	1.92599e+06	364005	334837	1.0217	0.00932187	0.944065	0.0249982
PE(18:1_22:5)	PE	C45 H78 N O8 P	0.02	791.547	790.539	17.732	[M-H]-1	4.92281e+06	6.31777e+07	5.52131e+06	338465	4.34826e+06	5.16096e+06	3.99576e+06	2.8224e+06	2.5874e+06	4.3416e+06	3.38771e+06	5.53018e+06	5.54057e+06	3.17223e+06	1.46179e+06	9.72166e+06	3.81849e+06	5.95927e+06	776296	0.392782	-0.405848	0.504726	0.296945
PE(18:1_22:5)	PE	C45 H78 N O8 P	-3.69	791.544	814.53	16.814	[M+Na]+1	1.80536e+06	559247	1.75466e+06	478647	2.43168e+06	632328	6.51706e+07	838212	1.31179e+06	1.2483e+06	1.78278e+06	3.25959e+06	2.3433e+06	7.70263e+07	559783	7.62308e+06	1.69944e+07	6.39728e+06	1.50144e+07	2.22933	0.348174	0.507465	0.294594
PE(18:1_22:5)	PE	C45 H78 N O8 P	3.52	791.549	792.554	17.246	[M+H]+1	1.17685e+06	1.1614e+06	1.83995e+06	1.66609e+06	3.87257e+06	1.95986e+06	2.20549e+06	1.89111e+06	1.87149e+06	1.61528e+06	5.20133e+06	2.19124e+06	1.39368e+06	3.38331e+06	6.46371e+06	1.92601e+06	3.72665e+06	240137	937665	1.93491	0.286661	0.027413	1.56204
PE(18:1_22:6)	PE	C45 H76 N O8 P	0.66	789.531	788.524	18.62	[M-H]-1	1.57323e+07	1.81817e+06	1.66593e+07	593076	4.93972e+06	1.05958e+07	1.60476e+07	9.73493e+06	1.13907e+07	1.06565e+07	1.45353e+07	2.07093e+07	2.42554e+07	1.08542e+07	1.24555e+07	9.81681e+06	1.65619e+07	1.81742e+06	2.54891e+06	1.6871	0.227141	0.0511218	1.29139
PE(18:1_22:6)	PE	C45 H76 N O8 P	0.6	789.531	790.539	16.751	[M+H]+1	913464	398720	828191	1.40277e+06	1.76975e+06	1.49926e+06	624310	1.82549e+06	2.33983e+06	1.55584e+06	1.34822e+06	1.58011e+06	1.25837e+06	1.35585e+06	399103	1.31576e+06	1.18833e+06	192417	204316	0.90315	-0.0442403	0.687813	0.16253
PE(18:1e_18:1)	PE	C41 H80 N O7 P	1.01	729.568	730.575	22.568	[M+H]+1	5.88405e+08	9.45591e+08	1020777378	1619947673	2351415112	1629073958	2041943508	1423505220	1493414427	1258789801	6.86883e+08	9.94543e+08	9.06096e+08	1074340976	1695165718	1.43729e+09	1.07141e+09	1.64737e+08	1.68846e+08	0.745436	-0.127589	0.188571	0.724525
PE(18:1e_20:1)	PE	C43 H84 N O7 P	0.43	757.599	756.592	23.798	[M-H]-1	1.02458e+08	8.32782e+07	1.14793e+08	1.69857e+08	5.83574e+07	1.99169e+08	1.99445e+08	111685562	1.0732e+08	1.66932e+08	8.79678e+07	1.38715e+08	7.06141e+07	9.45112e+07	4.43381e+07	1.31329e+08	8.72292e+07	1.55266e+07	1.55242e+07	0.664201	-0.1777	0.0979809	1.00886
PE(18:1e_20:3)	PE	C43 H80 N O7 P	3.91	753.57	776.56	19.574	[M+Na]+1	1231079962	5147558402	3257909038	2451320985	6649373347	2945905489	4483260555	1829531547	3826995759	2019991473	2520865220	1910572255	2982833026	3167841745	4832915988	3.38429e+09	3.08301e+09	5.28805e+08	4.88366e+08	0.910975	-0.0404936	0.722817	0.140972
PE(18:1e_22:6)	PE	C45 H78 N O7 P	1.2	775.553	774.545	18.362	[M-H]-1	458895	1.35374e+06	3.54167e+06	7.7913e+06	739830	3.11326e+06	2.09055e+06	1.53823e+07	2.23624e+07	7.34878e+06	2.64089e+06	1.46179e+06	1.43545e+06	4.74065e+06	3.35511e+06	6.41828e+06	2.72678e+06	2.28195e+06	621514	0.424845	-0.371769	0.285716	0.544065
PE(18:1p_16:1)	PE	C39 H74 N O7 P	0.66	699.521	700.528	19.134	[M+H]+1	3.58556e+07	1.14716e+08	7.49357e+07	1.65216e+08	2.38564e+08	1.63496e+08	1.93662e+08	1.60097e+08	136789529	7.46545e+07	6.52462e+07	5.8067e+07	7.11746e+07	106468380	1.43302e+08	1.35799e+08	8.88517e+07	1.9439e+07	1.59571e+07	0.65429	-0.18423	0.142091	0.847435
PE(18:1p_18:1)	PE	C41 H78 N O7 P	1.09	727.552	726.545	21.459	[M-H]-1	1.41244e+07	3.93937e+07	2.93484e+07	7.11716e+07	1.01881e+08	7.19215e+07	7.69495e+07	8.70954e+07	7.35337e+07	3.47274e+07	2.37204e+07	2.85573e+07	3.16806e+07	3.64115e+07	9.00176e+07	6.00147e+07	4.20775e+07	9.02648e+06	1.21619e+07	0.70112	-0.154207	0.265365	0.576157
PE(18:1p_18:1)	PE	C41 H78 N O7 P	1.17	727.552	728.56	20.732	[M+H]+1	1109883996	4838805033	2698488073	6706142790	9536105965	6314589894	7676927256	5425200690	4569269179	2662854775	1920100373	1633017134	2303899919	3731980188	5895180183	5.15383e+09	3.09684e+09	8.05737e+08	7.87095e+08	0.600881	-0.221212	0.131612	0.880706
PE(18:1p_20:4)	PE	C43 H76 N O7 P	-0.55	749.536	748.529	19.596	[M-H]-1	6.51761e+06	7.92599e+06	3.55859e+06	6.99886e+06	7.17887e+06	6.98331e+06	5.47179e+06	1.06984e+08	7.49127e+06	2.98387e+07	3.43933e+06	3.33937e+06	5.30918e+06	5.34841e+06	7.86002e+06	1.88949e+07	5.05926e+06	1.00659e+07	823788	0.267758	-0.572258	0.357954	0.446173
PE(18:1p_20:4)	PE	C43 H76 N O7 P	0.38	749.536	748.529	18.825	[M-H]-1	1152164779	1668899362	1425244649	2856326732	2871074481	2444111716	1701697244	2023681881	1520735852	3084421384	1221317109	1379921971	1413827773	1745343572	1173437845	2074835808	1386769654	2.18258e+08	1.00558e+08	0.668376	-0.174979	0.052116	1.28303
PE(18:1p_20:4)	PE	C43 H76 N O7 P	-0.16	749.536	750.543	19.104	[M+H]+1	5.8069e+07	2.01725e+08	1.48254e+08	1.71428e+08	3.07396e+08	2.99117e+08	3.13935e+08	3.10019e+08	1.16761e+08	2.92968e+08	5.23463e+07	1.0465e+08	1.04482e+08	2.61432e+08	1.59219e+08	2.21967e+08	1.36426e+08	2.99687e+07	3.55285e+07	0.614622	-0.211392	0.10748	0.968672
PE(18:1p_22:3)	PE	C45 H82 N O7 P	0.41	779.583	778.576	20.865	[M-H]-1	2.87177e+08	4.27319e+08	2.84084e+08	1166417961	5.32533e+08	9.72831e+08	8.86588e+08	1093366793	9.55556e+08	5.57842e+08	2.83009e+08	3.03986e+08	4.66614e+08	7.08114e+08	5.79735e+08	7.16371e+08	4.68292e+08	1.05945e+08	8.10133e+07	0.653699	-0.184622	0.150341	0.822923
PE(18:1p_22:4)	PE	C45 H80 N O7 P	-0.6	777.567	776.559	19.613	[M-H]-1	1113631314	1457062900	6.86827e+08	2054779356	1835730328	2316704509	4.04511e+08	2161648795	5.83224e+08	1403533981	6.0312e+08	9.58845e+08	1064329072	1604456428	1206300434	1.40177e+09	1.08741e+09	2.18353e+08	1.63259e+08	0.775743	-0.110282	0.363292	0.439744
PE(18:1p_22:6)	PE	C45 H76 N O7 P	0.49	773.536	774.544	18.467	[M+H]+1	9.36929e+08	2260077886	1907278666	2533959698	3266328579	2554648531	2835977856	2072813852	2108622035	1909418388	1556239334	1510400635	1824806829	1942993839	1743879025	2.23861e+09	1.71566e+09	1.98817e+08	8.12208e+07	0.766399	-0.115545	0.0963955	1.01594
PE(18:1p_22:6)	PE	C45 H76 N O7 P	1.1	773.537	774.544	19.187	[M+H]+1	5.92987e+06	4.52523e+06	1.88702e+07	2.61844e+07	1.48288e+07	3.38104e+07	2.40668e+07	9.57657e+06	9.86474e+06	1.77076e+07	8.61528e+06	6.09879e+06	1.67154e+07	1.45131e+07	2.32793e+07	1.65365e+07	1.38444e+07	2.99561e+06	3.04175e+06	0.837202	-0.0771698	0.583366	0.234059
PE(18:1p_22:6)	PE	C45 H76 N O7 P	0.94	773.537	774.544	18.996	[M+H]+1	5.92987e+06	9.41449e+06	5.27816e+06	6.19376e+06	1.48288e+07	3.38104e+07	2.40668e+07	5.41379e+06	5.25657e+06	1.77076e+07	2.67025e+06	6.09879e+06	1.67154e+07	5.10972e+06	2.32793e+07	1.279e+07	1.07747e+07	3.10361e+06	3.94522e+06	0.842429	-0.0744669	0.70538	0.151577
PE(18:1p_22:6)	PE	C45 H76 N O7 P	0.07	773.536	774.543	18	[M+H]+1	2.52471e+06	3.46227e+06	2.96899e+06	4.82797e+06	6.74751e+06	6.34756e+06	6.36538e+06	6.18168e+06	5.82374e+06	4.30402e+06	2.96021e+06	4.79473e+06	1.82288e+07	5.18112e+06	4.96334e+06	4.95538e+06	7.22565e+06	493509	2.77913e+06	1.45814	0.163799	0.28083	0.551557
PE(18:2_18:2)	PE	C41 H74 N O8 P	1.06	739.516	738.509	17.72	[M-H]-1	3.3477e+07	4.34056e+07	3.11534e+07	2.19663e+07	2.57293e+07	3.05099e+07	4.57996e+07	1.54295e+07	1.63896e+07	1.64488e+07	3.24445e+07	5.67385e+07	2.93128e+07	3.78905e+07	3.15961e+07	2.80309e+07	3.75965e+07	3.44512e+06	4.98833e+06	1.34125	0.12751	0.135562	0.867862
PE(18:2_18:2)	PE	C41 H74 N O8 P	0.89	739.516	740.523	18.251	[M+H]+1	4.39761e+08	1027916217	7.05521e+08	1466880681	1919170053	1433515344	1579547409	1117624683	1254855977	8.0412e+08	7.61647e+08	723083143	7.54006e+08	1391584209	1545593713	1.17489e+09	1.03518e+09	1.41394e+08	1.78722e+08	0.881088	-0.0549807	0.565966	0.24721
PE(18:2_18:2)	PE	C41 H74 N O8 P	0.88	739.516	740.523	17.825	[M+H]+1	1.1054e+07	5.89611e+07	2.61356e+07	5.95147e+07	5.97333e+07	5.01912e+07	3.52674e+07	2.04752e+07	4.25878e+07	1.65017e+07	6.96839e+07	2.5543e+07	2.58769e+07	2.92014e+07	3.98933e+07	3.80422e+07	3.80397e+07	5.95152e+06	8.3277e+06	0.999934	-2.86702e-05	0.999809	8.30887e-05
PE(18:2_18:2)	PE	C41 H74 N O8 P	0.66	739.516	740.523	15.773	[M+H]+1	2.46672e+06	2.77843e+06	4.46166e+06	2.76256e+06	5.61102e+06	3.06198e+06	3.54318e+06	1.38718e+06	2.95556e+06	6.36086e+06	4.6149e+06	3.93424e+06	5.19779e+06	4.13488e+06	2.73894e+06	3.53892e+06	4.12415e+06	478851	409178	1.16537	0.0664642	0.445605	0.35105
PE(18:2_20:4)	PE	C43 H74 N O8 P	0.93	763.516	762.509	17.364	[M-H]-1	1.42083e+08	1.53471e+08	2.09223e+08	1.0374e+08	1.68638e+08	1.11638e+08	9.42991e+07	6.94247e+07	7.67461e+07	1.13309e+08	2.12455e+08	2.18773e+08	1.9002e+08	1.47877e+08	5.21047e+07	1.24257e+08	1.64246e+08	1.38329e+07	3.06637e+07	1.32182	0.121173	0.188803	0.72399
PE(18:2_20:4)	PE	C43 H74 N O8 P	0.3	763.515	764.523	17.835	[M+H]+1	5104902995	5820452091	7009767205	6044060574	13259596524	5146964103	6633913743	5437228343	7508158015	5780430665	6258550329	7217334484	8457720426	7817500086	8935139034	6.77455e+09	7.73725e+09	7.62499e+08	4.69964e+08	1.14211	0.0577063	0.415395	0.381538
PE(18:2_22:6)	PE	C45 H74 N O8 P	1.23	787.516	786.509	17.782	[M-H]-1	3.46442e+06	4.21886e+06	4.62387e+06	1.19598e+06	5.85154e+06	1.46999e+06	2.3491e+06	828143	1.48243e+06	1.6459e+06	8.99301e+06	4.37596e+06	3.16891e+06	1.97001e+06	1.74779e+06	2.71302e+06	4.05113e+06	542818	1.32179e+06	1.49322	0.174123	0.281513	0.550502
PE(18:2_22:6)	PE	C45 H74 N O8 P	0.8	787.516	786.509	17.729	[M-H]-1	3.46442e+06	4.21886e+06	4.62387e+06	1.57649e+06	5.85154e+06	1.72372e+06	2.3491e+06	1.44729e+06	1.87451e+06	1.6459e+06	3.47757e+06	4.37596e+06	4.65892e+06	2.74656e+06	2.18758e+06	2.87757e+06	3.48932e+06	493399	469065	1.21259	0.0837145	0.446473	0.350205
PE(18:2_22:6)	PE	C45 H74 N O8 P	1.97	787.517	788.524	17.137	[M+H]+1	3.24774e+07	2.07183e+08	2.50834e+07	2.32233e+07	4.63521e+07	2.44246e+07	4.0382e+07	1.63487e+08	1.98295e+07	2.11424e+07	3.43967e+07	3.01425e+07	3.36397e+07	3.19346e+07	2.03337e+07	6.03585e+07	3.00894e+07	2.12553e+07	2.54694e+06	0.498512	-0.302325	0.341857	0.466155
PE(18:2e_20:1)	PE	C43 H82 N O7 P	1.29	755.584	756.591	22.221	[M+H]+1	438038157	1229443931	8.01707e+08	2009579591	2444773106	1876396708	2104077906	1665916927	1393991022	1267982440	4.83092e+08	6.15216e+08	626063878	9.61442e+08	9.89337e+08	1.52319e+09	7.3503e+08	1.95353e+08	1.01399e+08	0.48256	-0.316449	0.0175361	1.75607
PE(18:2e_20:1)	PE	C43 H82 N O7 P	0.97	755.584	756.591	22.855	[M+H]+1	1.06449e+07	8.33853e+07	8.13565e+06	1.56291e+08	1.68999e+08	1.47698e+08	2.15676e+07	2.38397e+07	2.82835e+07	1.31372e+07	4.49613e+06	1.22622e+07	8.80146e+06	7.32256e+07	5.08649e+07	6.61982e+07	2.993e+07	2.11132e+07	1.36349e+07	0.452128	-0.344739	0.274739	0.56108
PE(18:2e_20:2)	PE	C43 H80 N O7 P	0.28	753.567	752.56	20.539	[M-H]-1	1.4133e+08	1.72263e+08	1.61027e+08	4.4771e+08	3.37131e+08	3.74303e+08	3.75628e+08	4.44446e+08	4.3331e+08	2.11509e+08	1.56923e+08	1.84315e+08	2.086e+08	2.59242e+08	263955765	3.09866e+08	2.14607e+08	3.95443e+07	2.08671e+07	0.69258	-0.15953	0.128775	0.890169
PE(18:2e_22:1)	PE	C45 H86 N O7 P	0.45	783.615	782.608	23.441	[M-H]-1	3.71473e+07	3.58234e+07	49192619	9.76459e+07	4.86027e+07	8.47748e+07	8.17409e+07	7.29421e+07	7.69517e+07	8.99767e+07	3.8903e+07	5.03644e+07	3.20983e+07	5.05267e+07	3.20705e+07	6.74798e+07	4.07926e+07	7.18881e+06	4.13285e+06	0.604515	-0.218593	0.0272865	1.56405
PE(18:2e_22:1)	PE	C45 H86 N O7 P	-0.9	783.613	784.621	23.972	[M+H]+1	1.27266e+06	1.96884e+07	1.0478e+07	8.34854e+06	8.62262e+06	8.14365e+06	1.30606e+07	8.88844e+06	5.8879e+06	2.79983e+06	7.78393e+06	2.07805e+06	6.12753e+06	5.27845e+06	7.51543e+06	8.71907e+06	5.75668e+06	1.63734e+06	1.02717e+06	0.66024	-0.180298	0.250094	0.601896
PE(18:2e_22:5)	PE	C45 H78 N O7 P	0.16	775.552	774.544	18.735	[M-H]-1	1.65087e+08	2.00221e+08	227102370	2.05388e+08	2.5706e+08	1.88967e+08	2.32555e+08	2.55791e+07	1.43541e+08	1.89458e+08	1.96897e+08	2.17714e+08	2.35448e+08	1.93595e+08	1.72777e+08	1.83496e+08	2.03286e+08	2.03899e+07	1.07427e+07	1.10785	0.044482	0.524743	0.280053
PE(18:2p_18:1)	PE	C41 H76 N O7 P	0.72	725.536	724.529	19.217	[M-H]-1	1.80132e+08	2.12258e+08	2.25275e+08	274058188	2.9751e+08	2.68007e+08	3.14991e+08	1.38881e+08	3.14334e+08	1.94785e+08	2.10321e+08	2.48474e+08	2.71673e+08	2.50576e+08	2.47782e+08	2.42023e+08	2.45765e+08	1.92065e+07	9.90471e+06	1.01546	0.00666314	0.897502	0.0469644
PE(18:2p_20:4)	PE	C43 H74 N O7 P	0.57	747.521	748.528	18.41	[M+H]+1	1388980430	2822255098	2636790255	2499200762	5107088074	2606840161	3832605884	1853837138	2396308410	1618235539	2218918118	2106257120	2669559247	2445911172	2761651470	2.67621e+09	2.44046e+09	3.46993e+08	1.25788e+08	0.911907	-0.0400493	0.649828	0.187201
PE(18:2p_20:4)	PE	C43 H74 N O7 P	0.58	747.521	748.528	17.992	[M+H]+1	4.25457e+07	1.32918e+08	1.27757e+08	1.86389e+08	1.96014e+08	1.64099e+08	1.79584e+08	1.11478e+08	2.34119e+08	1.09086e+08	1.18686e+08	8.86261e+07	1.03256e+08	1.70757e+08	149013021	1.48399e+08	1.26068e+08	1.73387e+07	1.50005e+07	0.849518	-0.0708272	0.422875	0.373788
PE(18:2p_20:4)	PE	C43 H74 N O7 P	-0.15	747.52	748.528	17.579	[M+H]+1	371525	1.3785e+06	699108	896231	1.49897e+06	1.00481e+06	2.00175e+06	1.26064e+06	1.57193e+06	1.68559e+06	1.62533e+06	2.07437e+06	1.0851e+06	849916	527594	1.2369e+06	1.23246e+06	156200	276411	0.996409	-0.00156224	0.988142	0.00518059
PE(18:2p_22:6)	PE	C45 H74 N O7 P	0.55	771.521	770.513	17.561	[M-H]-1	4.22526e+07	9.5003e+07	6.80203e+07	2.73211e+07	3.69625e+07	2.75308e+07	3.8815e+07	2.13294e+07	2.21545e+07	2.97706e+07	6.36847e+07	5.9417e+07	5.96216e+07	3.24749e+07	1.98866e+07	4.0916e+07	4.7017e+07	7.38294e+06	8.7692e+06	1.14911	0.0603617	0.625215	0.203971
PE(18:2p_22:6)	PE	C45 H74 N O7 P	0.5	771.521	770.513	17.714	[M-H]-1	4.93246e+07	4.89336e+07	4.43205e+07	4.41964e+07	4.60494e+07	4.55784e+07	4.95408e+07	2.75198e+07	3.35021e+07	4.95497e+07	5.77225e+07	5.45527e+07	5.29558e+07	4.46239e+07	2.78739e+07	4.38515e+07	4.75458e+07	2.36316e+06	5.37331e+06	1.08424	0.0351271	0.472472	0.325624
PE(18:2p_22:6)	PE	C45 H74 N O7 P	1.93	771.522	772.529	17.863	[M+H]+1	3.82741e+07	7.05932e+07	6.43231e+07	1.08927e+06	1.30405e+06	6.51938e+06	6.75142e+06	6.12685e+06	2.07341e+06	2.21319e+06	9.44392e+07	1.70969e+06	2.39999e+06	2.74803e+07	1.96128e+06	1.99268e+07	2.55981e+07	8.66199e+06	1.79027e+07	1.28461	0.10877	0.750056	0.124906
PE(18:3_20:4)	PE	C43 H72 N O8 P	0.52	761.5	760.493	16.118	[M-H]-1	3.23101e+06	4.62002e+06	5.41513e+06	2.46021e+06	3.746e+06	2.29802e+06	3.96568e+06	1.18726e+06	1.91912e+06	2.18201e+06	5.15293e+06	5.23818e+06	5.31999e+06	3.19578e+06	2.20675e+06	3.10245e+06	4.22272e+06	419025	641061	1.3611	0.133889	0.156317	0.805995
PE(18:3_20:4)	PE	C43 H72 N O8 P	0.84	761.5	762.507	16.53	[M+H]+1	1.25184e+08	7.6979e+07	1.62006e+08	7.13355e+07	191964929	8.76094e+07	1.51337e+08	5.64117e+07	6.76604e+07	1.01704e+08	1.60918e+08	164487071	1.73369e+08	1.38307e+08	6.91224e+07	1.09219e+08	1.41241e+08	1.45968e+07	1.89335e+07	1.29318	0.111661	0.216622	0.664298
PE(18:3_20:4)	PE	C43 H72 N O8 P	0.37	761.5	762.507	16.754	[M+H]+1	1.73773e+07	9.36578e+06	1.93302e+07	9.91196e+06	2.53069e+07	1.0846e+07	1.9069e+07	7.91767e+06	1.24487e+07	1.45176e+07	2.0998e+07	2.40105e+07	2.67508e+07	1.90387e+07	1.0208e+07	1.46091e+07	2.02012e+07	1.7558e+06	2.82187e+06	1.38278	0.140753	0.101636	0.992952
PE(18:3e_16:1)	PE	C39 H72 N O7 P	0.84	697.505	696.498	18.048	[M-H]-1	4.62196e+06	5.378e+06	4.5688e+06	1.47259e+06	8.17043e+06	3.33531e+06	5.10355e+06	2.27754e+06	2.38814e+06	1.42878e+06	5.39432e+06	5.40437e+06	7.27523e+06	4.75571e+06	4.97653e+06	3.87451e+06	5.56123e+06	667231	446149	1.43534	0.156954	0.118212	0.927337
PE(19:1)	PE	C24 H46 N O8 P	0.88	507.297	508.304	6.213	[M+H]+1	2.82598e+07	2.07768e+07	4.08439e+07	5.13201e+07	5.27059e+07	5.14596e+07	4.29378e+07	1.36688e+08	2.30658e+08	8.48588e+07	7.51183e+07	2.90887e+07	2.48423e+07	9.22672e+07	1.0607e+08	7.40509e+07	6.54773e+07	2.02908e+07	1.64829e+07	0.884221	-0.0534394	0.788538	0.103177
PE(19:2)	PE	C24 H44 N O8 P	0.55	505.281	504.273	4.839	[M-H]-1	578182	404653	660527	333043	317078	286390	264370	665662	1.41839e+06	565873	1.62551e+06	555360	341417	882360	901112	549417	861153	108231	217937	1.56739	0.195178	0.170882	0.767304
PE(20:1_20:4)	PE	C45 H80 N O8 P	-0.33	793.562	792.554	19.681	[M-H]-1	3.8589e+07	3.5719e+07	2.44947e+07	5.2553e+07	5.8743e+07	6.89624e+07	4.55431e+07	4.49556e+07	6.00235e+07	3.49124e+07	2.95258e+07	2.59306e+07	4.34393e+07	5.20157e+07	5.68759e+07	4.64496e+07	4.15574e+07	4.31351e+06	6.06848e+06	0.894679	-0.0483327	0.523363	0.281197
PE(20:1_22:1)	PE	C47 H90 N O8 P	3.58	827.643	828.651	19.826	[M+H]+1	7.87114e+06	1.90202e+07	4.16899e+06	2.24486e+07	1.52408e+07	2.29687e+07	7.68561e+07	1.10397e+07	6.94488e+06	7.8524e+06	1.42423e+07	3.54868e+06	1.21081e+06	2.5223e+07	8.08153e+06	1.94412e+07	1.04613e+07	6.71973e+06	4.30827e+06	0.538098	-0.269138	0.390871	0.407967
PE(20:1_22:4)	PE	C47 H84 N O8 P	0.8	821.594	820.587	20.071	[M-H]-1	9.62074e+06	1.37337e+07	9.23965e+06	4.14466e+07	2.4969e+07	2.20244e+07	2.9133e+07	3.07501e+07	4.26069e+07	1.03346e+07	1.5676e+07	1.4589e+07	1.22986e+07	2.6552e+07	2.07613e+07	2.33859e+07	1.79754e+07	4.00049e+06	2.55246e+06	0.768643	-0.114275	0.385164	0.414354
PE(20:1_22:4)	PE	C47 H84 N O8 P	-0.96	821.593	822.6	19.988	[M+H]+1	1.67533e+06	2.86874e+07	9.2541e+06	3.62547e+07	2.54502e+07	2.83645e+07	2.1463e+07	2.31298e+07	9.00542e+07	1.58561e+07	7.98889e+06	1.11095e+07	9.71509e+06	72827396	3.21484e+07	2.80189e+07	2.67579e+07	7.58968e+06	1.23269e+07	0.954992	-0.0200004	0.928456	0.0322387
PE(20:1_22:6)	PE	C47 H80 N O8 P	0.36	817.562	816.555	18.632	[M-H]-1	8.99026e+06	1.0956e+07	1.04978e+07	8.96734e+06	9.27987e+06	1.0316e+07	1.04887e+07	1.05203e+07	1.11281e+07	1.09824e+07	1.04222e+07	1.10935e+07	9.02855e+06	1.03053e+07	5.5147e+06	1.02127e+07	9.27286e+06	261646	997130	0.907975	-0.0419261	0.247	0.607304
PE(20:1_22:6)	PE	C47 H80 N O8 P	0.38	817.562	818.57	18.881	[M+H]+1	3.21223e+07	1.10093e+08	7.48108e+07	1.07682e+08	1.37383e+08	1.11348e+08	1.18393e+08	8.17168e+07	9.90161e+07	8.70684e+07	6.53844e+07	4.38296e+07	7.50608e+07	1.01083e+08	6.28889e+07	9.59633e+07	6.96493e+07	9.1935e+06	9.34853e+06	0.725791	-0.139188	0.0966024	1.01501
PE(20:1_22:6)	PE	C47 H80 N O8 P	-0.56	817.562	818.569	19.184	[M+H]+1	1.02211e+06	1.0993e+07	3.21974e+06	1.03684e+07	1.0617e+07	1.11453e+07	8.2695e+06	7.97822e+06	7.64015e+06	9.75462e+06	5.96846e+06	1.57225e+06	4.24256e+06	1.78711e+07	9.84141e+06	8.1008e+06	7.89915e+06	1.08541e+06	2.83143e+06	0.975107	-0.0109475	0.936416	0.0285311
PE(20:1e_22:6)	PE	C47 H82 N O7 P	0.54	803.583	802.576	20.089	[M-H]-1	1.48863e+06	1.10681e+07	2.30285e+06	2.93318e+07	2.47713e+07	2.89975e+07	3.6883e+07	4.57307e+07	4.18771e+07	8.81827e+06	1.64559e+06	1.84548e+06	1.33438e+07	3.68119e+07	1.95462e+07	2.31269e+07	1.46386e+07	5.14178e+06	6.51881e+06	0.632967	-0.198619	0.343413	0.464183
PE(20:1e_22:6)	PE	C47 H82 N O7 P	0.89	803.584	804.591	20.615	[M+H]+1	1.00349e+07	4.02225e+07	2.08267e+07	3.62711e+07	108737234	4.93196e+07	74324131	3.66637e+07	3.8116e+07	1.61584e+07	1.73456e+07	6.99376e+06	1.21901e+07	3.35725e+07	9.74536e+07	4.30674e+07	3.35111e+07	9.28457e+06	1.65948e+07	0.778107	-0.10896	0.594195	0.226071
PE(20:1p_22:6)	PE	C47 H80 N O7 P	0.65	801.568	800.56	19.589	[M-H]-1	125937	67769	414732	280813	63070.7	347837	91743.4	286381	3.3511e+06	1.8164e+06	618412	372568	586862	1.69763e+06	550065	684578	765108	338779	236983	1.11763	0.0482993	0.877933	0.0565388
PE(20:1p_22:6)	PE	C47 H80 N O7 P	0.67	801.568	800.561	19.32	[M-H]-1	3.23967e+07	3.3703e+07	3.61919e+07	1.49626e+07	4.55362e+07	3.73699e+07	4.65838e+07	2.56357e+07	2.13856e+07	2.94863e+07	2.57156e+07	3.29523e+07	3.62284e+07	2.67941e+07	2.01677e+07	3.23252e+07	2.83716e+07	3.15187e+06	2.82452e+06	0.877694	-0.0566568	0.437094	0.359425
PE(20:1p_22:6)	PE	C47 H80 N O7 P	0.14	801.567	802.575	19.089	[M+H]+1	5.7541e+06	2.3638e+07	1.10674e+07	6.19203e+07	1.18176e+07	3.99222e+07	3.91157e+07	3.75866e+07	1.39382e+07	2.96965e+07	1.46915e+07	1.02453e+07	1.3946e+07	1.53287e+07	2.10151e+07	2.74456e+07	1.50453e+07	5.54598e+06	1.73339e+06	0.548187	-0.261072	0.148781	0.827454
PE(20:2e_22:4)	PE	C47 H84 N O7 P	0.26	805.599	806.606	20.692	[M+H]+1	2.09163e+07	1.19452e+07	9.13549e+06	4.76594e+07	3.88868e+07	1.30551e+08	1.39511e+08	1.48369e+08	3.43728e+07	3.05892e+07	1.16138e+07	1.65767e+07	1.72104e+07	7.81956e+07	3.4761e+07	6.11935e+07	3.16715e+07	1.75239e+07	1.22746e+07	0.517563	-0.286037	0.287099	0.541968
PE(20:2e_22:4)	PE	C47 H84 N O7 P	0.01	805.599	806.606	21.157	[M+H]+1	1.30131e+06	1.49182e+06	4.87105e+06	7.37029e+06	1.73379e+07	1.01089e+07	7.6397e+06	1.76589e+06	1.13407e+07	5.72076e+06	3.00488e+06	4.5997e+06	3.95332e+06	7.16661e+06	2.80377e+07	6.89482e+06	9.35244e+06	1.60622e+06	4.72201e+06	1.35644	0.132402	0.545176	0.263463
PE(20:2e_22:4)	PE	C47 H84 N O7 P	-1.8	805.597	806.604	21.401	[M+H]+1	1.52023e+06	3.34076e+06	4.87105e+06	3.96667e+06	4.84672e+06	2.56469e+06	4.01681e+06	1.76589e+06	4.03204e+06	3.77323e+06	4.82487e+06	4.5997e+06	3.30151e+06	7.16661e+06	2.80377e+07	3.46981e+06	9.58607e+06	370491	4.65481e+06	2.76271	0.441335	0.0788452	1.10322
PE(20:3_20:4)	PE	C45 H76 N O8 P	0.68	789.531	790.539	17.956	[M+H]+1	1314683766	2987987015	2930794050	2622242834	5576260681	3070969656	3810461666	2459776144	3317692862	1953655124	2778344308	6.24679e+07	2804191087	3555071515	3123200432	3.00445e+09	2.46466e+09	3.61699e+08	6.1672e+08	0.820334	-0.0860092	0.434103	0.362407
PE(20:3_20:4)	PE	C45 H76 N O8 P	-1.53	789.53	790.537	17.341	[M+H]+1	2.80559e+06	1.80971e+06	3.54871e+06	3.11951e+06	3.57805e+06	2.97006e+06	3.3281e+06	2.34286e+06	2.49531e+06	2263867	6.27808e+07	3.26637e+06	3.46819e+06	2.34443e+06	2.23147e+06	2.82618e+06	1.48182e+07	186754	1.19931e+07	5.24322	0.719598	0.165071	0.782329
PE(20:3_20:4)	PE	C45 H76 N O8 P	0.33	789.531	790.538	17.411	[M+H]+1	1.92493e+06	1.88699e+06	1.01797e+06	2.51594e+06	3.4732e+06	1.57766e+06	2.87029e+06	2.34286e+06	1.52284e+06	6.70561e+07	2.303e+06	3.18117e+06	3.275e+06	2.28933e+06	2.01133e+06	8.61887e+06	2.61197e+06	6.49692e+06	257287	0.303052	-0.518483	0.532382	0.273776
PE(20:3_22:6)	PE	C47 H76 N O8 P	0.49	813.531	812.524	17.721	[M-H]-1	3.73941e+06	3.19982e+06	4.00908e+06	2.28111e+06	4.16531e+06	2.20255e+06	2.80623e+06	1.38825e+06	2.32275e+06	2.05812e+06	4.36548e+06	3.8819e+06	3.7581e+06	2.71286e+06	3.60615e+06	2.81726e+06	3.6649e+06	293688	269855	1.30087	0.114235	0.0890624	1.05031
PE(20:3_22:6)	PE	C47 H76 N O8 P	0.84	813.532	814.539	15.749	[M+H]+1	532280	682994	231567	506686	145070	369768	460590	289750	253466	592636	125592	299741	342690	117547	486163	406481	274347	55500.3	69604.7	0.674932	-0.17074	0.178555	0.748229
PE(20:3e_22:4)	PE	C47 H82 N O7 P	0.26	803.583	804.59	19.685	[M+H]+1	6.11692e+06	3.34012e+06	6.19596e+07	1.9921e+07	7.02842e+07	2.06803e+07	1.99009e+07	2.02421e+07	1.75306e+07	5.50612e+07	8.89876e+06	1.92458e+07	1.41963e+07	2.33779e+07	1.04637e+07	2.95037e+07	1.52365e+07	7.52191e+06	2.70542e+06	0.516426	-0.286991	0.216973	0.663594
PE(20:3e_22:6)	PE	C47 H78 N O7 P	0.48	799.552	798.545	18.611	[M-H]-1	9.51684e+06	8.59361e+06	1.39752e+07	9.39816e+06	9.09304e+06	7.37505e+06	9.20715e+06	1.61241e+06	7.18739e+06	6.92445e+06	1.25398e+07	1.2454e+07	1.28104e+07	7.68266e+06	5.90327e+06	8.28833e+06	1.0278e+07	972627	1.45151e+06	1.24006	0.0934422	0.266532	0.574251
PE(20:4_20:4)	PE	C45 H74 N O8 P	1	787.516	786.509	16.609	[M-H]-1	1.39352e+06	1.39845e+06	2.26181e+06	1.4945e+06	1.33953e+06	1.12688e+06	1.655e+06	848175	932883	1.59049e+06	2.52698e+06	1.73752e+06	1.97516e+06	1.53683e+06	674682	1.40412e+06	1.69023e+06	127095	303187	1.20377	0.0805418	0.318188	0.497317
PE(20:4_20:4)	PE	C45 H74 N O8 P	1.09	787.516	786.509	16.908	[M-H]-1	1.60726e+08	1.72923e+08	2.31216e+08	8.7039e+07	1.48145e+08	9.20207e+07	1.16537e+08	5.33607e+07	6.33342e+07	1.10899e+08	2.4296e+08	2.34472e+08	2.19381e+08	1.31507e+08	7.99555e+07	1.2362e+08	1.81655e+08	1.73543e+07	3.22714e+07	1.46946	0.167159	0.104574	0.980578
PE(20:4_22:6)	PE	C47 H74 N O8 P	0.79	811.516	810.509	16.05	[M-H]-1	475866	514525	697295	340536	543327	434401	619586	443606	1.07151e+06	366170	1.02653e+06	819360	636901	511100	214508	550682	641680	67301.8	137701	1.16525	0.0664173	0.511331	0.291298
PE(20:4_22:6)	PE	C47 H74 N O8 P	-0.75	811.515	810.509	17.886	[M-H]-1	2.11428e+06	1.42263e+06	4.90184e+06	1.78375e+06	954548	1.01542e+06	1.29792e+06	531767	923798	1.46733e+06	2.72042e+06	1.14915e+06	1.55017e+06	1.19484e+06	563034	1.64133e+06	1.43552e+06	389877	358139	0.87461	-0.0581858	0.742139	0.129515
PE(20:4_22:6)	PE	C47 H74 N O8 P	0.89	811.516	812.523	16.47	[M+H]+1	426026228	3.29942e+08	6.39534e+08	2.77543e+08	6.39914e+08	3.61602e+08	4.7151e+08	2.27873e+08	3.11428e+08	5.1238e+08	6.69985e+08	7.67583e+08	7.83612e+08	5.42641e+08	2.7258e+08	4.19775e+08	6.0728e+08	4.57404e+07	9.40544e+07	1.44668	0.160372	0.0619365	1.20805
PE(20:4_22:6)	PE	C47 H74 N O8 P	0.69	811.516	812.523	16.756	[M+H]+1	1.49033e+07	9.00085e+06	1.74702e+07	8.70178e+06	1.675e+07	9.78324e+06	2.37464e+06	7.64302e+06	9.93286e+06	3.35835e+06	2.18099e+07	2.71247e+07	4.54476e+06	1.59533e+07	8.26649e+06	9.99182e+06	1.55398e+07	1.61917e+06	4.16825e+06	1.55526	0.191802	0.154459	0.811187
PE(20:4_22:6)	PE	C47 H74 N O8 P	0.7	811.516	812.523	17.011	[M+H]+1	1.69022e+06	1.22291e+06	2.89251e+06	811204	1.1427e+06	2.01012e+06	1.49527e+06	742454	1.83764e+06	3.35835e+06	2.85764e+06	3.06242e+06	2.85403e+06	2.13365e+06	600640	1.72034e+06	2.30168e+06	270190	453579	1.33792	0.12643	0.262724	0.5805
PE(20:4_22:6)	PE	C47 H74 N O8 P	0.65	811.516	812.523	17.152	[M+H]+1	654182	840959	1.17771e+06	888378	1.1427e+06	1.07696e+06	419936	742454	408957	1.21154e+06	1.18277e+06	1.20844e+06	1.08415e+06	3.46484e+06	399975	856378	1.46804e+06	94623.3	520775	1.71424	0.234071	0.130709	0.883693
PE(20:4e_20:4)	PE	C45 H76 N O7 P	-0.29	773.536	774.543	17.797	[M+H]+1	8.22616e+06	1.27694e+07	1.60492e+07	1.35659e+07	3.95495e+07	1.75233e+07	2.26105e+07	1.67295e+07	2.54114e+07	2.03417e+07	1.70551e+07	1.65766e+07	2.02646e+07	1.7682e+07	3.08006e+07	1.92776e+07	2.04758e+07	2.74454e+06	2.65854e+06	1.06215	0.0261864	0.787225	0.103901
PE(20:5_20:4)	PE	C45 H72 N O8 P	0.9	785.5	784.493	15.683	[M-H]-1	8.09051e+06	9.54908e+06	1.25622e+07	4.45096e+06	6.48253e+06	3.66595e+06	6.19666e+06	2.66617e+06	2.57882e+06	5.73606e+06	1.47775e+07	1.18221e+07	1.03134e+07	6.53683e+06	3.06976e+06	6.19789e+06	9.30394e+06	1.00357e+06	2.04746e+06	1.50115	0.176423	0.145643	0.836712
PE(20:5_22:6)	PE	C47 H72 N O8 P	0.76	809.5	810.507	15.028	[M+H]+1	3.39929e+06	2.44775e+06	5.18863e+06	1.36067e+06	3.99152e+06	3.62134e+06	6.25802e+06	1.54399e+06	1.74412e+06	5.1243e+06	4.04123e+06	7.59287e+06	6.2926e+06	3.00062e+06	2.88692e+06	3.46796e+06	4.76285e+06	536922	935265	1.37339	0.137792	0.218419	0.660709
PE(21:0)	PE	C26 H52 N O8 P	0.9	537.344	536.336	10.143	[M-H]-1	164967	225486	321223	429362	395943	387680	419810	1.23081e+06	2.3495e+06	425327	570930	158136	175045	984189	781473	635011	533955	211672	163615	0.840859	-0.0752766	0.760542	0.118877
PE(21:0)	PE	C26 H52 N O8 P	0.48	537.343	538.351	10.57	[M+H]+1	187580	126219	291084	618723	625781	394418	691794	206894	110645	66249.6	69385.3	215328	156540	99173.4	1.57596e+06	331939	423277	74685.6	289253	1.27517	0.105567	0.690157	0.161052
PE(21:1)	PE	C26 H50 N O8 P	0.93	535.328	534.32	8.14	[M-H]-1	1.50622e+07	1.15534e+07	1.99979e+07	2.30723e+07	1.49296e+07	2.23242e+07	1.76323e+07	5.56407e+07	7.08043e+07	3.78366e+07	4.21303e+07	1.25926e+07	7.37734e+06	4.2751e+07	2.97787e+07	2.88853e+07	2.6926e+07	6.25555e+06	7.3394e+06	0.932168	-0.0305057	0.8521	0.0695093
PE(21:2)	PE	C26 H48 N O8 P	0.76	533.312	532.305	6.746	[M-H]-1	362304	519175	1.85449e+06	1.3161e+06	917980	1.51943e+06	1.19637e+06	2.3628e+06	7.93105e+06	3.22381e+06	4.84069e+06	1.54059e+06	455744	2.01572e+06	1.52638e+06	2.12035e+06	2.07582e+06	699787	736924	0.979	-0.00921743	0.969055	0.0136518
PE(21:3)	PE	C26 H46 N O8 P	0.84	531.297	530.289	5.484	[M-H]-1	894913	896027	1.50688e+06	1.34785e+06	754162	1.18678e+06	954436	3.20391e+06	6.7175e+06	2.93943e+06	4.12062e+06	1.31035e+06	722775	2.30321e+06	1.48389e+06	2.04019e+06	1.98817e+06	586758	589981	0.974502	-0.0112171	0.956514	0.0193086
PE(21:4)	PE	C26 H44 N O8 P	1.13	529.281	530.289	4.704	[M+H]+1	1.74937e+07	1.09516e+07	1.96845e+07	2.1078e+07	2.25571e+07	2.4536e+07	1.87275e+07	4.47167e+07	7.16562e+07	3.31585e+07	4.18292e+07	1.62976e+07	1.33515e+07	3.83544e+07	4.99783e+07	2.8456e+07	3.19622e+07	5.63278e+06	7.26132e+06	1.12322	0.050463	0.717987	0.143883
PE(22:3_22:6)	PE	C49 H80 N O8 P	0.49	841.563	840.556	18.306	[M-H]-1	1.92472e+06	6.1534e+06	6.49451e+06	1.58975e+07	1.00671e+07	1.12433e+07	1.19406e+07	1.47454e+07	1.77494e+07	1.49917e+07	1.06567e+07	6.88194e+06	1.92181e+06	1.27022e+07	7.78059e+06	1.11208e+07	7.98863e+06	1.58927e+06	1.83589e+06	0.718353	-0.143662	0.251181	0.600013
PE(22:3_22:6)	PE	C49 H80 N O8 P	-0.03	841.562	842.569	18.391	[M+H]+1	2.60129e+06	1.81302e+07	6.98078e+06	3.72114e+07	7.35027e+06	2.36714e+07	9.33169e+06	1.4304e+07	1.36089e+07	1.30102e+07	6.81374e+06	5.32484e+06	1.10081e+07	1.9632e+07	2.61953e+07	1.462e+07	1.37948e+07	3.14812e+06	3.97546e+06	0.943554	-0.0252333	0.8782	0.0564067
PE(22:4_20:4)	PE	C47 H78 N O8 P	0.84	815.547	814.54	18.09	[M-H]-1	4.94406e+07	7.12641e+07	4.64604e+07	1.12331e+08	5.41411e+07	50700536	5.44925e+07	5.03467e+07	6.58391e+07	5.01026e+07	4.42479e+07	4.7447e+07	7.34656e+07	7.63313e+07	3.7369e+07	6.05119e+07	5.57722e+07	6.26633e+06	7.98916e+06	0.921673	-0.0354233	0.660229	0.180306
PE(22:4_20:4)	PE	C47 H78 N O8 P	0.67	815.547	814.54	17.91	[M-H]-1	1.00894e+08	6.29356e+07	7.04291e+07	4.90205e+07	4.53008e+07	3.58455e+07	4.66676e+07	2.66285e+07	3.09958e+07	4.37335e+07	7.20113e+07	7.53421e+07	6.44597e+07	5.05378e+07	2.73674e+07	5.12451e+07	5.79436e+07	6.94465e+06	8.75448e+06	1.13072	0.0533535	0.574864	0.240435
PE(22:4_22:6)	PE	C49 H78 N O8 P	2.24	839.548	838.541	18.343	[M-H]-1	412926	1.49528e+07	1.00588e+06	1.18998e+06	908266	2.07406e+06	836871	2.14075e+06	1.2736e+06	1.32049e+06	650486	911369	832294	585718	815848	2.61156e+06	759143	1.38146e+06	60672	0.290685	-0.536577	0.369195	0.432744
PE(22:4_22:6)	PE	C49 H78 N O8 P	0.41	839.547	838.539	17.721	[M-H]-1	3.19816e+08	3.08962e+08	4.60791e+08	466418369	3.43911e+08	3.60647e+08	3.06962e+08	3.23507e+08	397045587	5.54934e+08	6.28465e+08	3.1047e+08	4.38252e+08	5.62853e+08	2.43371e+08	3.84299e+08	4.36682e+08	2.65779e+07	7.28014e+07	1.13631	0.0554959	0.417512	0.379331
PE(22:4_22:6)	PE	C49 H78 N O8 P	0.37	839.547	840.554	17.583	[M+H]+1	9.59486e+08	1369957961	1383714861	8.56669e+08	1597432396	2566122641	2144681594	1924036668	2323166160	2075136831	1465170731	1485989569	1653444330	2979363670	1109908380	1.72004e+09	1738775336	1.82641e+08	3.22535e+08	1.01089	0.00470481	0.957207	0.0189942
PE(22:4_22:6)	PE	C49 H78 N O8 P	-0.2	839.546	840.554	18.035	[M+H]+1	3.10262e+06	1.47456e+07	1.58729e+07	3.27359e+07	2.73034e+07	3.36717e+07	1.48452e+07	2.95038e+07	1.90352e+07	1.68457e+07	1.70867e+07	4.96358e+06	9.23965e+06	4.16114e+07	1.53727e+07	2.07662e+07	1.76548e+07	3.08135e+06	6.36919e+06	0.850169	-0.0704945	0.624184	0.204687
PE(22:5_20:4)	PE	C47 H76 N O8 P	1.1	813.532	812.525	17.257	[M-H]-1	5.66669e+07	6.04939e+07	6.93802e+07	3.40566e+07	5.39007e+07	3.51135e+07	4.80841e+07	2.37157e+07	2.88096e+07	4.68783e+07	6.72717e+07	7.50586e+07	6.64454e+07	4.5396e+07	2.53606e+07	4.571e+07	5.59065e+07	4.70277e+06	9.0845e+06	1.22307	0.0874512	0.286124	0.543445
PE(22:5_20:4)	PE	C47 H76 N O8 P	0.9	813.532	814.539	17.062	[M+H]+1	1.27174e+07	1.12242e+07	1.22963e+07	6.8836e+06	2.07984e+07	9.07622e+06	1.21975e+07	3.94878e+06	5.12471e+06	7.60622e+06	1.82532e+07	1.86094e+07	1.45752e+07	9.61596e+06	9.19053e+06	1.01873e+07	1.40489e+07	1.53449e+06	2.02492e+06	1.37905	0.139581	0.161988	0.790518
PE(22:5_20:4)	PE	C47 H76 N O8 P	0.7	813.531	814.539	17.515	[M+H]+1	7.73506e+06	6.67726e+06	1.13467e+07	1.01066e+07	8.12417e+06	9.27534e+06	7.95694e+06	7.68613e+06	1.15564e+07	7.80622e+06	1.52577e+07	1.27509e+07	1.57329e+07	9.04603e+06	7.71228e+06	8.82708e+06	1.21e+07	527522	1.61511e+06	1.37078	0.136967	0.0291139	1.5359
PE(22:5_22:6)	PE	C49 H76 N O8 P	0.84	837.532	836.524	17.114	[M-H]-1	1.7625e+07	1.66396e+07	2.2685e+07	1.35665e+07	1.27318e+07	1.30082e+07	1.1311e+07	9.61151e+06	1.22485e+07	2.17786e+07	3.21074e+07	2.59267e+07	2.34609e+07	1.78556e+07	6.6499e+06	1.51206e+07	2.12001e+07	1.39772e+06	4.29718e+06	1.40207	0.14677	0.110243	0.957648
PE(22:5_22:6)	PE	C49 H76 N O8 P	0.44	837.531	838.538	16.62	[M+H]+1	2.04792e+08	1.79147e+08	269055643	2.5474e+08	2.70784e+08	2.44018e+08	3.12335e+08	2.56417e+08	2.01597e+08	3.87904e+08	3.06075e+08	3.27152e+08	3.44234e+08	3.08541e+08	1.86596e+08	2.58079e+08	2.9452e+08	1.90181e+07	2.78514e+07	1.1412	0.057362	0.293743	0.532033
PE(22:5_22:6)	PE	C49 H76 N O8 P	-0.4	837.531	838.538	17.497	[M+H]+1	254377	163894	262608	529499	209997	278391	250760	406647	219253	500116	1.7679e+06	288334	760482	329251	202134	307554	669619	39865.8	291053	2.17724	0.337906	0.102187	0.990605
PE(22:6_22:6)	PE	C49 H74 N O8 P	0.88	835.516	834.509	17.772	[M-H]-1	2.68353e+06	2.87791e+06	5.70459e+06	2.46998e+06	1.2811e+06	1.21268e+06	2.17455e+06	1.62528e+06	933479	3.34283e+06	8.14741e+06	3.98481e+06	4.90647e+06	4.11987e+06	1.33379e+06	2.43059e+06	4.49847e+06	441926	1.09324e+06	1.85077	0.267353	0.0544551	1.26396
PE(22:6_22:6)	PE	C49 H74 N O8 P	0.46	835.516	836.523	15.913	[M+H]+1	2364209159	2163948894	3658986655	2389811446	3567886939	2738067184	3114993238	2132181088	2622720497	3855968155	3805980736	4161420513	4609951038	3656182150	1668298233	2.86088e+09	3580366534	2.04089e+08	5.05486e+08	1.25149	0.0974283	0.135565	0.867854
PE(22:6_22:6)	PE	C49 H74 N O8 P	-1.01	835.514	836.521	17.33	[M+H]+1	3.06273e+06	1.18309e+07	7.9484e+06	7.02506e+06	9.00452e+06	7.16664e+06	5.07103e+06	3.55014e+06	6.20064e+06	4.42501e+06	8.15e+06	7.12911e+06	6.0663e+06	1.38505e+07	2.092e+06	6.52851e+06	7.45758e+06	846266	1.89976e+06	1.14231	0.0577837	0.609632	0.214932
PE(23:1)	PE	C28 H54 N O8 P	0.72	563.359	564.366	10.292	[M+H]+1	604025	520246	779458	1.32323e+06	1.22612e+06	1.56466e+06	1.69881e+06	7.84357e+06	1.23703e+07	945147	1.93967e+06	331329	325470	3.29118e+06	3.86554e+06	2.88756e+06	1.95064e+06	1.25561e+06	732371	0.675532	-0.170354	0.625952	0.203459
PE(23:2)	PE	C28 H52 N O8 P	0.66	561.343	562.351	8.633	[M+H]+1	166779	252520	173234	232878	221958	205169	198525	1.10674e+06	4.46021e+06	473954	866164	309422	159439	1.11854e+06	1.29006e+06	749196	748727	422119	221794	0.999374	-0.000271977	0.999414	0.000254472
PE(23:3)	PE	C28 H50 N O8 P	0.47	559.328	560.335	7.238	[M+H]+1	98382.8	99383.5	182163	339777	135832	195135	225132	1.58183e+06	3.65015e+06	465525	745327	297543	212931	870651	663843	697331	558059	356763	128638	0.800278	-0.0967589	0.793622	0.100386
PE(23:3)	PE	C28 H50 N O8 P	0.71	559.328	560.335	7.509	[M+H]+1	290820	142833	197726	495208	196145	452446	312289	1.46483e+06	1.96873e+06	802118	384021	208985	59562.8	609128	764850	632314	405309	194274	128326	0.640993	-0.193146	0.452701	0.344188
PE(23:4)	PE	C28 H48 N O8 P	0.38	557.312	556.305	6.502	[M-H]-1	202812	69428.2	370452	466663	215609	418033	112749	883975	1.39696e+06	851169	1.14291e+06	68716.6	122117	245641	446483	498785	405174	133519	195543	0.812321	-0.0902721	0.6954	0.157765
PE(23:4)	PE	C28 H48 N O8 P	1.12	557.312	556.305	6.204	[M-H]-1	9.0094e+06	8.7108e+06	1.24963e+07	1.42631e+07	7.16308e+06	1.36021e+07	8.65999e+06	3.29073e+07	4.46735e+07	3.07016e+07	3.58971e+07	1.01981e+07	6.1598e+06	2.57839e+07	1.64509e+07	1.82187e+07	1.8898e+07	4.12304e+06	5.38667e+06	1.03728	0.0158972	0.923945	0.0343539
PE(24:4e)	PE	C29 H52 N O7 P	1.16	557.349	556.341	7.355	[M-H]-1	145776	230246	509861	467411	364781	509002	338289	4.94822e+06	5.13565e+06	304203	1.31221e+06	780450	93272.7	8.31899e+06	3.12138e+06	1.29534e+06	2.72526e+06	625677	1.48582e+06	2.10389	0.323023	0.309999	0.50864
PE(24:4e)	PE	C29 H52 N O7 P	1.04	557.349	558.356	7.669	[M+H]+1	83288	117952	80570.2	46783.9	81423.4	304896	44198.4	356740	538349	582987	99570.1	81860.3	62621.3	597303	81968.7	223719	184665	65619.4	103325	0.825432	-0.0833187	0.745472	0.127569
PE(24:5e)	PE	C29 H50 N O7 P	0.91	555.333	554.326	6.467	[M-H]-1	41648.1	57345.2	63401.8	60680.1	49361.4	48299.1	50185.5	696022	1.24724e+06	73805.5	187414	130013	55857.2	1.64028e+06	472089	238798	497132	128895	294351	2.08181	0.31844	0.361159	0.442302
PE(24:5e)	PE	C29 H50 N O7 P	1.08	555.333	556.34	6.16	[M+H]+1	22359.7	53135.2	101358	52916.8	108183	57319.2	82625.9	411882	606410	87857.8	192377	201190	43589.3	1.00556e+06	1.20873e+06	158405	530289	60772	239325	3.34768	0.524744	0.0652199	1.18562
PE(24:5e)	PE	C29 H50 N O7 P	0.14	555.333	556.34	6.772	[M+H]+1	15679.9	95503.4	29025.4	32693.8	30397.6	33890.5	34740	56461.3	131118	107173	163891	22267.1	25869.8	110470	70258.8	56668.3	78551.4	12609.7	26752.4	1.38616	0.141814	0.409935	0.387285
PE(34:2D3)	PE	C39 H71 D3 N O8 P	3.43	718.537	719.544	17.762	[M+H]+1	1.34527e+07	4.53515e+06	2.27454e+07	9.41582e+06	2.93365e+07	6.03419e+06	1.64129e+07	1.01334e+07	1.28122e+07	1.06949e+07	1.59112e+07	1.24584e+07	1.58597e+07	1.2561e+07	1.21193e+07	1.35573e+07	1.37819e+07	2.3972e+06	861909	1.01657	0.00713664	0.949862	0.0223395
PE(34:4e)	PE	C39 H72 N O7 P	0.89	697.505	696.498	18.62	[M-H]-1	433650	588307	341146	465178	438055	502067	606856	502076	309289	366192	382268	335931	415379	386791	403814	455282	384837	31303	13592.5	0.845272	-0.0730037	0.150024	0.823838
PE(38:6D3)	PE	C43 H71 D3 N O8 P	0.49	766.534	767.542	18.616	[M+H]+1	3.96329e+07	1.0063e+08	4.60213e+07	1.18212e+08	1.58868e+08	1.27387e+08	1.10015e+07	1729579384	1.13526e+08	7.00318e+07	1193809304	1.52162e+07	7.20418e+07	6.11864e+07	166759998	2.51489e+08	3.01803e+08	1.64862e+08	2.24358e+08	1.20006	0.0792041	0.861282	0.0648548
PE(53:3)	PE	C58 H110 N O8 P	3.04	979.8	980.807	22.815	[M+H]+1	1.84406e+07	2.16317e+07	1.59491e+07	3.48884e+06	2.62105e+07	4.4654e+06	1.36064e+07	3.58689e+06	4.52902e+06	6.69155e+06	1.00231e+07	2.04758e+07	2.26719e+07	7.51477e+06	15126717	1.186e+07	1.51625e+07	2.66282e+06	2.91139e+06	1.27845	0.106685	0.457966	0.339167
PG(16:0_16:0)	PG cl1	C38 H75 O10 P	0.84	722.51	721.503	17.72	[M-H]-1	7.71187e+06	4.13416e+06	6.01462e+06	4.58965e+07	2.99467e+07	5.24233e+07	3.46334e+07	2.00391e+07	1.7912e+07	4.19515e+07	5.09266e+06	6.80219e+06	1.15998e+07	1.79998e+07	1.25967e+07	2.60663e+07	1.08182e+07	5.52922e+06	2.28319e+06	0.415027	-0.381924	0.0829505	1.08118
PG(16:0_16:1)	PG/BMP	C38 H73 O10 P	1.03	720.495	719.488	16.428	[M-H]-1	2.16373e+06	823312	866406	3.45027e+06	3.94671e+06	3.49353e+06	3.75951e+06	2.06767e+06	1.96264e+06	5.59492e+06	1.15784e+06	1.75424e+06	4.09662e+06	2.85899e+06	1.27528e+06	2.81287e+06	2.22859e+06	474198	555304	0.792285	-0.101119	0.467491	0.330227
PG(16:0_18:1)	PG cl1	C40 H77 O10 P	0.59	748.526	747.519	17.742	[M-H]-1	7.80092e+08	4.10273e+08	1.21564e+08	1138858776	1047666857	1200006399	1179935858	5.98272e+08	739237769	2463147908	5.94777e+08	8.17992e+08	1244802059	1326815304	1160459293	9.67906e+08	1.02897e+09	2.00599e+08	1.38856e+08	1.06309	0.0265693	0.84396	0.0736781
PG(16:0_20:4)	BMP cl2	C42 H75 O10 P	0.93	770.51	769.503	15.172	[M-H]-1	1.373e+06	510606	480636	1.30823e+06	846201	1.21421e+06	884072	1.50601e+06	1.34659e+06	3.17965e+06	119330	347364	272753	251702	109667	1.26492e+06	220163	241559	45998.4	0.174053	-0.759318	0.010456	1.98063
PG(16:0_20:4)	PG cl1	C42 H75 O10 P	0.8	770.51	769.503	16.498	[M-H]-1	3.13848e+07	2.15216e+07	2.4791e+07	3.92115e+07	4.60216e+07	3.87524e+07	4.30872e+07	2.12063e+07	2.89874e+07	6.75781e+07	2.74832e+07	3.52004e+07	6.18371e+07	4.05205e+07	1.83906e+07	3.62542e+07	3.66864e+07	4.45929e+06	7.31062e+06	1.01192	0.0051466	0.958372	0.0184657
PG(16:0_22:6)	BMP cl2	C44 H75 O10 P	1.06	794.511	793.503	14.617	[M-H]-1	2.05374e+06	1.47783e+06	1.71407e+06	1.57015e+06	2.02971e+06	1.53116e+06	1.71558e+06	660755	698871	3.59244e+06	46571.9	50886.6	61030.2	51141.1	76393.8	1.70443e+06	57204.7	258036	5350.69	0.0335624	-1.47415	0.000679913	3.16755
PG(16:0_22:6)	PG cl1	C44 H75 O10 P	0.86	794.51	793.503	15.983	[M-H]-1	1.81864e+07	1.31667e+07	1.69777e+07	4.00319e+07	1.94199e+07	2.99567e+07	2.25614e+07	2.08804e+07	2.365e+07	7.03505e+07	1.84615e+07	1.99375e+07	3.15089e+07	3.20532e+07	9.24402e+06	2.75182e+07	2.2241e+07	5.3234e+06	4.30514e+06	0.80823	-0.0924648	0.531568	0.274441
PG(16:1_18:1)	BMP cl1	C40 H75 O10 P	0.81	746.51	745.503	15.308	[M-H]-1	4.42632e+06	2.85505e+06	3.2999e+06	1.02323e+07	4.4777e+06	7.84425e+06	6.06207e+06	5.52627e+06	4.67656e+06	1.84224e+07	73437.7	78774.2	96999	81216.5	117174	6.78228e+06	89520.2	1.46615e+06	7949.01	0.0131991	-1.87945	0.00741776	2.12973
PG(16:1_18:1)	PG cl1	C40 H75 O10 P	1.17	746.511	745.503	16.629	[M-H]-1	9.42346e+06	5.38297e+06	6.88952e+06	1.02463e+07	1.57406e+07	1.0361e+07	1.52889e+07	5.7123e+06	7.32565e+06	1.51517e+07	8.5978e+06	1.06939e+07	1.76179e+07	1.03796e+07	6.43502e+06	1.01522e+07	1.07448e+07	1.26617e+06	1.87829e+06	1.05837	0.0246381	0.794306	0.100012
PG(16:1_20:4)	PG/BMP	C42 H73 O10 P	0.78	768.495	767.487	14.576	[M-H]-1	1.58646e+06	729986	953978	1.04413e+06	1.87075e+06	1.17102e+06	1.70646e+06	1.97063e+06	1.01357e+06	2.73359e+06	976492	1.55473e+06	2.14325e+06	1.89592e+06	586090	1.47806e+06	1.4313e+06	193497	288028	0.968362	-0.0139621	0.892922	0.0491865
PG(16:1_22:6)	BMP cl1	C44 H73 O10 P	0.95	792.495	791.488	12.761	[M-H]-1	4.42723e+06	3.39313e+06	4.17887e+06	2.65905e+06	3.5788e+06	3.24165e+06	5.34209e+06	2.15104e+06	877793	7.72621e+06	50087	49462.7	56263.3	52819.4	201175	3.75759e+06	81961.6	590654	29827.7	0.0218123	-1.6613	0.00083678	3.07739
PG(17:0_18:1)	PG cl2	C41 H79 O10 P	1.19	762.542	761.535	18.252	[M-H]-1	786945	849598	848898	2.66184e+06	4.5275e+06	4.43842e+06	3.7331e+06	4.66217e+06	3.04633e+06	3.05018e+06	639113	633107	4.68114e+06	3.09682e+06	3.54175e+06	2.8605e+06	2.51839e+06	491890	810719	0.880401	-0.0553195	0.709287	0.149178
PG(17:0_20:4)	PG/BMP	C43 H77 O10 P	1.21	784.526	783.519	17.238	[M-H]-1	690582	472249	562067	987359	959893	1.15868e+06	1.04374e+06	689824	1.01004e+06	2.47993e+06	670223	773696	1.50394e+06	1.13092e+06	355663	1.00544e+06	886888	178920	197770	0.882093	-0.0544856	0.690113	0.16108
PG(18:0_18:1)	PG/BMP	C42 H81 O10 P	0.26	776.557	775.55	18.046	[M-H]-1	2.61274e+06	1.1459e+06	2.04867e+06	8.16504e+06	4.40006e+06	6.9231e+06	7.10366e+06	5.36153e+06	4.81602e+06	7.8174e+06	1.32756e+06	502074	867138	1.88058e+06	332969	5.03941e+06	982065	787763	282102	0.194877	-0.71024	0.00373811	2.42735
PG(18:0_18:1)	PG/BMP	C42 H81 O10 P	-1.1	776.556	775.549	18.687	[M-H]-1	9.15922e+07	1.03961e+08	108086261	5.76386e+07	138765866	1.25096e+08	1.41841e+08	5.77061e+07	7.02349e+06	1.21629e+08	1.07157e+08	1.22829e+08	1.48542e+08	1.1335e+08	8.94587e+07	9.53339e+07	1.16267e+08	1.35454e+07	9.73372e+06	1.21958	0.0862101	0.328322	0.4837
PG(18:0_18:2)	PG/BMP	C42 H79 O10 P	-2.11	774.539	775.547	18.772	[M+H]+1	1.08498e+08	5.44318e+06	289380425	2.59901e+08	5.30985e+08	2.86698e+08	6.47308e+07	2.54363e+08	2.45807e+08	2.30028e+08	2.65381e+08	2.0215e+08	3.4127e+08	3.38012e+08	3.96944e+08	2.27583e+08	3.08751e+08	4.61295e+07	3.38647e+07	1.35665	0.132468	0.269352	0.56968
PG(18:0_20:4)	PG/BMP	C44 H79 O10 P	0.27	798.541	797.534	18.018	[M-H]-1	8.21818e+06	5.31344e+06	496856	2.13823e+07	1.13351e+07	1.72993e+07	1.63576e+07	1.62196e+07	1.4364e+07	2.37093e+07	669174	570410	297040	232371	161248	1.34696e+07	386049	2.27494e+06	99051.4	0.0286608	-1.54271	0.00154136	2.8121
PG(18:0_20:4)	PG cl1	C44 H79 O10 P	0.56	798.542	797.534	17.82	[M-H]-1	3.1055e+08	2.49963e+08	2.53236e+08	3.70443e+08	5.08181e+08	4.30595e+08	4.65756e+08	1.5156e+08	2.97203e+08	7.02368e+08	2.70019e+08	3.75686e+08	7.35102e+08	4.02475e+08	2.74819e+08	3.73985e+08	4.1162e+08	5.02037e+07	8.50826e+07	1.10063	0.0416422	0.691059	0.160485
PG(18:0_22:6)	PG cl1	C46 H79 O10 P	1.29	822.542	821.535	17.492	[M-H]-1	8.56405e+06	7.2111e+06	6.63952e+06	1.58703e+07	1.22383e+07	1.54173e+07	1.22592e+07	9.22754e+06	1.0977e+07	2.51763e+07	7.38673e+06	1.2986e+07	1.67506e+07	1.46677e+07	5.77724e+06	1.23581e+07	1.15137e+07	1.73628e+06	2.11518e+06	0.931673	-0.0307364	0.774423	0.111022
PG(18:1_18:1)	BMP cl1	C42 H79 O10 P	1.14	774.542	773.535	17.08	[M-H]-1	3.39496e+07	2.24574e+07	2.58658e+07	7.07166e+07	3.71342e+07	5.80432e+07	4.8391e+07	4.29707e+07	3.93227e+07	1.69338e+08	158627	106103	260882	257855	112164	5.4819e+07	179126	1.35127e+07	33999.2	0.00326759	-2.48577	0.014864	1.82786
PG(18:1_18:1)	PG cl1	C42 H79 O10 P	0.17	774.541	773.534	17.828	[M-H]-1	172974346	1.18971e+08	119892975	1.97427e+08	3.11063e+08	2.2461e+08	3.04445e+08	1.20332e+08	1.47368e+08	3.06998e+08	1.27137e+08	1.85935e+08	3.83857e+08	1.97302e+08	1.70545e+08	2.02408e+08	2.12955e+08	2.54027e+07	4.43542e+07	1.05211	0.0220598	0.827432	0.0822677
PG(18:1_18:2)	PG cl1	C42 H77 O10 P	0.69	772.526	771.519	16.896	[M-H]-1	2.81056e+06	1.84923e+06	4.25708e+06	2.99087e+06	4.28847e+06	2.81527e+06	4.1677e+06	2.04301e+06	2.69065e+06	4.76415e+06	4.23638e+06	4.07134e+06	7.10977e+06	3.64215e+06	2.4587e+06	3.2677e+06	4.30367e+06	323272	767275	1.31703	0.119597	0.162216	0.789908
PG(18:1_18:2)	BMP cl1	C42 H77 O10 P	1.04	772.526	771.519	15.861	[M-H]-1	1.05007e+07	9.88744e+06	1.61342e+07	1.63633e+07	8.6439e+06	1.08856e+07	1.26408e+07	1.15633e+07	1.24604e+07	3.4107e+07	301837	256509	260685	241880	82147.9	1.43187e+07	228612	2.33599e+06	37945	0.015966	-1.7968	0.0010686	2.97119
PG(18:1_20:2)	PG/BMP	C44 H81 O10 P	0.96	800.558	799.55	18.217	[M-H]-1	3.53005e+07	4.87984e+06	5.1085e+07	598884	3.09278e+06	670938	1.40825e+06	535199	1.86499e+06	1.87338e+07	3.74347e+07	3.71235e+07	4.92121e+07	1.21987e+07	669146	1.1817e+07	2.73276e+07	5.62758e+06	8.99055e+06	2.31257	0.364094	0.150546	0.822331
PG(18:1_20:3)	BMP cl2	C44 H79 O10 P	0.91	798.542	797.535	15.879	[M-H]-1	1.03992e+06	416597	978991	2.11307e+06	674119	1.32802e+06	835732	1.10837e+06	1.56204e+06	5.24983e+06	254622	216384	219907	204044	69297.9	1.53067e+06	192851	439630	32009.5	0.125991	-0.899659	0.0547786	1.26139
PG(18:1_20:4)	BMP cl1	C44 H77 O10 P	0.81	796.526	795.519	15.447	[M-H]-1	1.44916e+07	1.12301e+07	1.28598e+07	2.24636e+07	1.28275e+07	1.80235e+07	1.46259e+07	1.06979e+07	9.02708e+06	4.58509e+07	56542.3	63221.6	76631.4	77068.9	91897.1	1.72098e+07	73072.3	3.40896e+06	6137.15	0.00424597	-2.37202	0.00400396	2.39751
PG(18:1_20:4)	PG cl1	C44 H77 O10 P	1.03	796.526	795.519	16.642	[M-H]-1	1.67476e+07	1.337e+07	1.48086e+07	1.9179e+07	2.29853e+07	1.95926e+07	2.13579e+07	9.55547e+06	13023177	3.79206e+07	1.63803e+07	1.93596e+07	3.14948e+07	2.08887e+07	8.64956e+06	1.8854e+07	1.93546e+07	2.4919e+06	3.69582e+06	1.02655	0.0113803	0.910794	0.0405799
PG(18:1_22:6)	PG cl1	C46 H77 O10 P	0.93	820.526	819.519	16.191	[M-H]-1	1.42615e+07	1.0386e+07	1.40179e+07	1.3664e+07	1.47381e+07	1.55545e+07	1.42526e+07	8.7255e+06	9.3376e+06	3.20278e+07	1.6671e+07	1.84376e+07	2.91258e+07	1.71371e+07	7.29335e+06	1.46966e+07	1.7733e+07	2.0709e+06	3.4696e+06	1.20661	0.081566	0.438972	0.357563
PG(18:1_22:6)	BMP cl1	C46 H77 O10 P	0.73	820.526	819.519	14.915	[M-H]-1	3.3921e+07	2.70515e+07	2.95308e+07	2.36228e+07	3.12613e+07	2.40601e+07	2.781e+07	1.13588e+07	1.27733e+07	5.42445e+07	328742	59802.9	373317	351397	90759.2	2.75634e+07	240804	3.77022e+06	68117	0.00873635	-2.05867	0.000231077	3.63624
PG(18:1D7_15:0)	PG cl1	C39 H68 D7 O10 P	0.97	741.554	742.562	17.17	[M+H]+1	725343	302115	253311	1.14749e+06	1.93113e+06	1.90478e+06	1.88266e+06	2.41211e+06	1.68288e+06	1.17371e+06	133310	533460	1.87864e+06	685493	1.45411e+06	1.34155e+06	937003	234058	318285	0.698446	-0.155867	0.331071	0.480079
PG(18:2_20:4)	PG cl2	C44 H75 O10 P	1.53	794.511	793.504	15.323	[M-H]-1	146402	111732	88339.2	1.40893e+06	138863	1.28899e+06	71323.3	31403.6	31324.4	87844.8	172637	164316	241044	139633	46294.5	340515	152785	168749	31488	0.448687	-0.348056	0.455654	0.341364
PG(18:2_20:4)	BMP cl1	C44 H75 O10 P	0.92	794.511	793.503	13.786	[M-H]-1	4.17123e+06	4.67577e+06	5.21337e+06	4.97882e+06	3.47344e+06	3.70301e+06	3.64759e+06	1.72507e+06	1.94343e+06	8.91788e+06	47293.9	67780.6	63695.2	53155.1	75145.1	4.24496e+06	61414	635926	5009.32	0.0144675	-1.83961	0.000530599	3.27523
PG(18:2_22:6)	PG cl1	C46 H75 O10 P	0.86	818.51	817.503	14.512	[M-H]-1	2.47492e+06	1.96603e+06	2.56283e+06	1.52676e+06	2.29057e+06	1.68265e+06	2.03359e+06	893398	1.01735e+06	3.65102e+06	2.77061e+06	3.11205e+06	4.35303e+06	2.30605e+06	1.30382e+06	2.00991e+06	2.76911e+06	255360	499395	1.37773	0.139163	0.153263	0.814563
PG(18:2_22:6)	BMP cl1	C46 H75 O10 P	0.87	818.51	817.503	13.318	[M-H]-1	3.09125e+07	2.84851e+07	3.44006e+07	2.40157e+07	3.34196e+07	2.27591e+07	3.18192e+07	8.93974e+06	8.84247e+06	4.64011e+07	84125.1	92057.5	122773	75851.1	80119.2	2.69995e+07	90985.2	3.64521e+06	8383.9	0.00336988	-2.47239	0.00019597	3.70781
PG(20:1_18:1)	PG/BMP	C44 H83 O10 P	0.72	802.573	801.566	18.047	[M-H]-1	8.21818e+06	5.31344e+06	496856	2.13823e+07	1.13351e+07	1.7643e+07	1.63576e+07	1.61236e+07	1.93475e+07	2.35742e+07	572849	1.32539e+06	909637	165364	138037	1.39792e+07	622255	2.34856e+06	226124	0.044513	-1.35151	0.00168595	2.77316
PG(20:4_22:6)	PG cl1	C48 H75 O10 P	0.76	842.51	841.503	14.02	[M-H]-1	2.5654e+06	2.18352e+06	2.42178e+06	2.46401e+06	2.52641e+06	2.26091e+06	2.00277e+06	1.16443e+06	1.61958e+06	6.34477e+06	3.57711e+06	3.22568e+06	4.35576e+06	3.34393e+06	1.26615e+06	2.55536e+06	3.15373e+06	443815	511295	1.23416	0.0913721	0.425835	0.370759
PG(20:4_22:6)	BMP cl1	C48 H75 O10 P	0.43	842.51	841.503	12.948	[M-H]-1	3.56785e+07	4.23187e+07	4.19955e+07	4.14116e+07	2.95729e+07	3.9295e+07	3.54141e+07	1.77545e+07	1.34146e+07	1.21611e+08	132051	104437	141480	54061.7	59899	4.18466e+07	98385.7	9.42109e+06	17990.2	0.00235111	-2.62873	0.00886543	2.0523
PG(20:5_22:6)	BMP cl1	C48 H73 O10 P	0.42	840.494	839.487	11.635	[M-H]-1	4.4751e+06	3.94723e+06	3.89938e+06	1.4741e+06	4.03919e+06	1.96044e+06	3.37815e+06	502297	584143	3.96162e+06	39286.9	42488.2	52385.2	43371	69812.9	2.82217e+06	49468.8	485311	5531.59	0.0175287	-1.75625	0.00161732	2.7912
PG(22:4_20:4)	BMP cl1	C48 H79 O10 P	0.57	846.542	845.534	15.055	[M-H]-1	1.65481e+06	2.4539e+06	1.4015e+06	2.88706e+06	1.33724e+06	1.86366e+06	1.61064e+06	1.41727e+06	956911	8.04044e+06	42489.8	48332.5	56033.6	47824.7	68257.6	2.36234e+06	52587.6	655586	4473.15	0.0222608	-1.65246	0.0295058	1.53009
PG(22:4_22:6)	BMP cl1	C50 H79 O10 P	0.54	870.542	869.534	14.543	[M-H]-1	5.00973e+06	5.17634e+06	4.97161e+06	7.80974e+06	4.39559e+06	5.55759e+06	4.19978e+06	3.18091e+06	3.5453e+06	1.77642e+07	43318.6	46680.7	55837.5	47979.3	72114.9	6.16107e+06	53186.2	1.35035e+06	5158.14	0.00863262	-2.06386	0.00784225	2.10556
PG(22:5_22:6)	BMP cl1	C50 H77 O10 P	0.53	868.526	867.519	13.847	[M-H]-1	6.35347e+06	7.60384e+06	7.84723e+06	8.68377e+06	7.11423e+06	7.5136e+06	5.46136e+06	3.96625e+06	4.87737e+06	1.81679e+07	89259.4	564873	583012	357824	68912.4	7.7589e+06	332776	1.24566e+06	110914	0.0428896	-1.36765	0.00117799	2.92886
PG(22:5_22:6)	BMP cl1	C50 H77 O10 P	0.54	868.526	867.519	13.153	[M-H]-1	8.32663e+06	6.8731e+06	6.4481e+06	4.75752e+06	8.4154e+06	4.28506e+06	7.48942e+06	1.09122e+06	1.63596e+06	8.93238e+06	115988	551547	133457	126527	63375.5	5.82548e+06	198179	884111	89196.2	0.0340193	-1.46827	0.000702546	3.15333
PG(22:6_22:6)	BMP cl1	C50 H75 O10 P	0.36	866.51	865.503	12.467	[M-H]-1	5.04616e+08	495003536	4.38994e+08	3.18199e+08	4.34956e+08	3.02783e+08	3.85e+08	9.29584e+07	1.28272e+08	688413911	737189	386729	263038	53112.8	186642	3.7892e+08	325342	5.63648e+07	116322	0.000858605	-3.06621	0.000445761	3.3509
phSM(t18:0_18:1)	phSM	C41 H83 N2 O8 P	-1.8	762.587	763.595	21.309	[M+H]+1	2102071799	3192210688	5054712582	3773603189	4686785773	3391622574	4215250042	2989541184	3709879042	4880740781	4097827644	3157279601	4713584373	4438512465	2544356439	3.79964e+09	3.79031e+09	2.94126e+08	4.07449e+08	0.997545	-0.00106768	0.985577	0.00630956
PI(16:0_20:4)	PI	C45 H79 O13 P	0.6	858.526	857.519	15.708	[M-H]-1	2.6107e+07	9.22665e+06	1.01703e+07	5.94253e+07	1.47173e+08	9.18788e+07	1.11958e+08	4.87537e+07	5.68306e+07	5.56644e+07	1.36255e+07	2.58149e+07	3.84101e+07	3.65658e+07	4.53548e+07	6.17188e+07	3.19542e+07	1.40043e+07	5.55047e+06	0.517739	-0.285889	0.170837	0.767419
PI(16:0_20:5)	PI	C45 H77 O13 P	0.44	856.511	855.503	14.174	[M-H]-1	9.55772e+06	3.85528e+06	725541	1.0379e+07	9.74163e+06	1.46025e+07	5.25238e+06	5.86874e+06	7.7041e+06	1.05741e+07	1.94944e+06	9.79593e+06	1.43312e+07	2.45603e+06	1.01544e+07	7.8261e+06	7.7374e+06	1.26189e+06	2.39741e+06	0.988666	-0.00495056	0.971567	0.0125271
PI(16:0_20:5)	PI	C45 H77 O13 P	-1.82	856.509	857.516	13.872	[M+H]+1	6.69039e+06	3.2427e+06	5.78352e+06	1.96714e+07	3.73784e+07	2.57995e+07	4.11051e+07	1.45819e+07	1.17299e+07	1.5301e+07	4.68129e+06	1.67993e+07	2.82874e+07	1.00648e+07	2.65945e+07	1.81284e+07	1.72855e+07	4.11776e+06	4.57678e+06	0.953503	-0.0206779	0.901802	0.0448888
PI(16:0_22:4)	PI	C47 H83 O13 P	0.13	886.557	885.55	16.713	[M-H]-1	516947	319217	502230	1.18591e+06	902268	798728	1.87273e+06	1.03209e+06	2.01909e+06	598344	664016	611118	367509	1.0937e+06	314689	974756	610206	182130	138364	0.626008	-0.20342	0.213673	0.67025
PI(16:0_22:4)	PI	C47 H83 O13 P	0.73	886.558	885.551	17.009	[M-H]-1	560501	131858	220136	2.93009e+06	3.11007e+06	2.76135e+06	2.73668e+06	1.69024e+06	1.97384e+06	1.7876e+06	142362	560471	470034	758774	1.00247e+06	1.79024e+06	586821	359806	143911	0.32779	-0.484405	0.0400735	1.39714
PI(16:0_22:4)	PI	C47 H83 O13 P	0.11	886.557	885.55	17.389	[M-H]-1	1.16531e+08	4.32846e+07	4.55669e+07	1.8953e+08	7.76704e+08	4.34035e+08	5.45406e+08	1.55832e+08	2.25245e+08	1.74101e+08	5.23719e+07	1.22659e+08	1.71904e+08	1.3112e+08	2.16371e+08	2.70624e+08	1.38885e+08	7.56845e+07	2.7297e+07	0.513204	-0.28971	0.255055	0.593366
PI(16:0_22:6)	PI	C47 H79 O13 P	0.39	882.526	881.519	15.113	[M-H]-1	1.24313e+07	5.46856e+06	4.85675e+06	5.49024e+07	7.39391e+07	7.21052e+07	6.12412e+07	4.08798e+07	4.18679e+07	4.41318e+07	8.88823e+06	1.31713e+07	1.88112e+07	2.77562e+07	2.1681e+07	4.11824e+07	1.80616e+07	8.19941e+06	3.28414e+06	0.438576	-0.357956	0.0767075	1.11516
PI(17:0_20:4)	PI	C46 H81 O13 P	0.66	872.542	871.535	16.689	[M-H]-1	572839	191303	314496	1.5617e+06	5.14129e+06	2.93436e+06	3.58207e+06	1.34127e+06	1.81061e+06	1.4881e+06	239723	612093	870567	915154	1.229e+06	1.8938e+06	773308	496699	165521	0.408336	-0.388982	0.146006	0.83563
PI(18:0_16:1)	PI	C43 H81 O13 P	-2.18	836.54	837.547	17.949	[M+H]+1	3.3991e+07	2.70403e+07	1.69513e+07	1.56884e+08	4.76588e+08	2.64755e+08	3.4476e+08	5.61217e+07	7.95225e+07	1.4304e+08	1.34129e+07	4.00665e+07	1.28078e+08	6.41813e+07	9.71969e+07	1.59965e+08	6.85871e+07	4.90942e+07	2.02913e+07	0.428763	-0.367783	0.227147	0.643693
PI(18:0_20:4)	PI	C47 H83 O13 P	1.53	886.558	885.551	18.305	[M-H]-1	610533	770117	718621	3.5815e+06	1.98846e+06	1.46615e+06	1.96844e+06	2.72331e+06	4.37929e+06	704593	390478	1.22963e+06	612350	1.72995e+06	506975	1.8911e+06	893876	416548	254373	0.472675	-0.325437	0.134422	0.87153
PI(18:0_20:4)	PI	C47 H83 O13 P	1.03	886.558	885.551	18.055	[M-H]-1	2.08626e+06	735963	818849	3.5815e+06	1.86302e+07	7.29996e+06	4.08839e+06	2.72331e+06	4.37929e+06	1.18551e+06	835708	1.22963e+06	1.05331e+06	1.72995e+06	2.21274e+06	4.55292e+06	1.41227e+06	1.68717e+06	248627	0.310189	-0.508374	0.22001	0.657557
PI(18:0_20:4)	PI	C47 H83 O13 P	0.46	886.558	885.55	17.822	[M-H]-1	3.09453e+06	6.26784e+06	3.37171e+06	1.50574e+07	4.09748e+07	1.90214e+07	3.30418e+07	8.60825e+06	1.66072e+07	1.42152e+07	5.25739e+06	1.35075e+07	1.19624e+07	7.57342e+06	1.75326e+07	1.6026e+07	1.11667e+07	3.94843e+06	2.17335e+06	0.696784	-0.156902	0.423378	0.373272
PI(18:0_20:4)	PI	C47 H83 O13 P	0.35	886.557	885.55	17.72	[M-H]-1	2.74187e+07	1.06388e+07	1.13712e+07	2.75362e+07	1.04913e+08	5.45716e+07	6.51293e+07	2.06199e+07	2.88976e+07	4.24159e+07	1.73988e+07	36176842	2.48718e+07	3.20056e+07	6.89439e+07	3.93512e+07	3.58794e+07	9.16108e+06	8.863e+06	0.911774	-0.0401127	0.814637	0.0890357
PI(18:0_22:4)	PI	C49 H87 O13 P	0.01	914.588	913.581	18.12	[M-H]-1	653498	204453	777566	2.44658e+06	4.37667e+06	4.79935e+06	4.34867e+06	2.17011e+06	2.62582e+06	699949	745132	898647	489711	1.11324e+06	1.22868e+06	2.31027e+06	895082	546505	131473	0.387436	-0.4118	0.097534	1.01084
PI(18:0_22:6)	PI	C49 H83 O13 P	0.72	910.558	909.551	17.028	[M-H]-1	1.07817e+07	4.24116e+06	4.8452e+06	4.58918e+07	6.7419e+07	6.6226e+07	6.04231e+07	3.39727e+07	3.43475e+07	3.59702e+07	5.93724e+06	1.19641e+07	1.59462e+07	2.18848e+07	2.13377e+07	3.64119e+07	1.5414e+07	7.61246e+06	2.99128e+06	0.423324	-0.373328	0.0824162	1.08399
PI(18:1_18:1)	PI	C45 H83 O13 P	0.2	862.557	863.565	17.478	[M+H]+1	198913	5.78265e+07	501494	5.51722e+07	266488	248853	6.31905e+07	392358	321764	8.29626e+07	677928	8.4021e+07	1.12136e+06	264036	293750	2.61082e+07	1.72756e+07	1.07745e+07	1.66871e+07	0.661693	-0.179343	0.653525	0.184738
PI(18:1_18:1)	PI	C45 H83 O13 P	0.76	862.558	863.565	17.906	[M+H]+1	2.26645e+06	2.55042e+06	1.98901e+06	3.18727e+06	3.38076e+06	2.76697e+06	2.60469e+06	3.72732e+06	5.51578e+06	760510	2.57204e+06	2.61669e+06	4.63582e+06	1.69779e+06	2.92924e+06	2.87492e+06	2.89032e+06	392569	482006	1.00536	0.00232	0.981564	0.00808154
PI(18:1_20:4)	PI	C47 H81 O13 P	-0.03	884.541	883.534	15.914	[M-H]-1	6.81339e+07	4.13583e+07	4.3525e+07	1.44077e+08	3.46537e+08	2.04812e+08	261726141	1.22273e+08	1.3511e+08	1.1113e+08	4.74221e+07	7.92492e+07	1.2957e+08	1.17775e+08	1.90646e+08	1.47868e+08	1.12933e+08	3.09922e+07	2.42548e+07	0.763738	-0.117055	0.476079	0.322321
PI(18:1_22:6)	PI	C49 H81 O13 P	0.36	908.542	907.535	15.353	[M-H]-1	6.44471e+06	2.39208e+06	2.80366e+06	9.62767e+06	3.23473e+07	1.70534e+07	2.31805e+07	7.88028e+06	8.80792e+06	9.26078e+06	4.49202e+06	6.03904e+06	1.15118e+07	7.4072e+06	8.96974e+06	1.19798e+07	7.68395e+06	3.00479e+06	1.20988e+06	0.641407	-0.192866	0.347529	0.459009
PI(18:1_22:6)	PI	C49 H81 O13 P	-1.33	908.54	909.548	14.951	[M+H]+1	7.82302e+06	4.64018e+06	2.6069e+06	5.01634e+06	3.53999e+07	3.26586e+07	4.28297e+07	1.10661e+07	8.41386e+06	4.22774e+06	6.97148e+06	1.18907e+07	4.04963e+07	1.14772e+07	2.69775e+07	1.54682e+07	1.95627e+07	4.8158e+06	6.22884e+06	1.2647	0.101987	0.622898	0.205583
PI(18:1_22:6)	PI	C49 H81 O13 P	-2	908.54	909.547	15.741	[M+H]+1	628862	624422	477014	463234	2.55638e+06	658886	1.20878e+06	900123	1.45077e+06	541814	389334	716990	1.15097e+06	300118	444471	951029	600378	206070	154233	0.631293	-0.199769	0.285676	0.544127
PI(18:1e_20:4)	PI	C47 H83 O12 P	0.68	870.563	869.556	16.849	[M-H]-1	378586	141369	92012.4	2.21706e+06	2.68574e+06	2.3085e+06	2.41741e+06	1.55018e+06	1.12599e+06	1.30149e+06	324068	600245	1.04672e+06	1.29887e+06	1.44448e+06	1.42183e+06	942878	309517	210884	0.663142	-0.178393	0.325283	0.487738
PI(18:2_20:4)	PI	C47 H79 O13 P	-0.93	882.525	883.532	14.139	[M+H]+1	1.0721e+07	7.50661e+06	1.07176e+07	3.21938e+07	5.35535e+07	2.24533e+06	7.06135e+07	3.15044e+07	1.77335e+07	2.93237e+07	7.45304e+06	2.60109e+07	4.53673e+07	1.53347e+07	4.18389e+07	2.66113e+07	2.7201e+07	6.8857e+06	7.33652e+06	1.02216	0.0095183	0.958459	0.0184265
PI(18:2e_20:4)	PI	C47 H81 O12 P	1.02	868.547	867.54	16.273	[M-H]-1	132655	119591	111754	270023	756564	544467	601404	417679	362086	226487	133646	95667.5	284822	229067	272846	354271	203210	70679.2	37803.9	0.573599	-0.241392	0.174061	0.759299
PI(18:2e_20:4)	PI	C47 H81 O12 P	1.08	868.548	867.54	16.562	[M-H]-1	220049	80617.7	74517.4	1.37972e+06	1.46989e+06	1.86927e+06	1.62834e+06	1.20541e+06	620128	1.5851e+06	96659.8	200703	136034	210966	224566	1.0133e+06	173786	219914	24555.1	0.171504	-0.765726	0.0201935	1.69479
PI(18:2e_20:4)	PI	C47 H81 O12 P	-2.59	868.544	867.537	16.587	[M-H]-1	239200	112244	269926	1.37972e+06	1.46989e+06	1.09625e+06	1.62834e+06	1.24025e+06	1.16012e+06	1.48671e+06	318180	314206	450852	379757	196460	1.00827e+06	331891	182226	42003.1	0.32917	-0.482579	0.0237183	1.62492
PI(18:4_22:4)	PI	C49 H79 O13 P	-2.9	906.523	907.531	15.838	[M+H]+1	4.0826e+06	2.43691e+06	471272	1.60371e+07	4.31714e+07	2.78615e+07	2.39544e+07	4.23707e+06	1.7226e+07	1.13376e+07	3.66609e+06	5.78575e+06	9.07647e+06	1.397e+07	2.99604e+07	1.50816e+07	1.24917e+07	4.298e+06	4.70035e+06	0.828278	-0.0818237	0.716151	0.144995
PI(20:1_20:4)	PI	C49 H85 O13 P	-0.95	912.572	911.565	17.79	[M-H]-1	664119	181547	2.04773e+06	272965	3.0148e+06	721314	1.73585e+06	443026	487008	608322	2.28931e+06	1.60073e+06	1.16409e+06	1.0838e+06	1.16452e+06	1.01767e+06	1.46049e+06	294604	226269	1.43513	0.156892	0.344645	0.462628
PI(20:1_20:4)	PI	C49 H85 O13 P	-0.08	912.573	911.565	17.411	[M-H]-1	1.53545e+06	416004	523847	3.72199e+06	1.20935e+07	7.97817e+06	9.8303e+06	4.25508e+06	4.0893e+06	3.39364e+06	665641	1.40575e+06	2.78949e+06	2.41665e+06	3.89243e+06	4.78373e+06	2.23399e+06	1.25034e+06	558484	0.466998	-0.330685	0.189469	0.722463
PI(20:4_20:4)	PI	C49 H79 O13 P	0.6	906.526	905.519	13.738	[M-H]-1	3.26904e+06	1.248e+06	864298	3.45586e+06	1.07744e+07	6.10893e+06	9.86649e+06	2.03727e+06	3.131e+06	4.193e+06	2.14952e+06	2.02213e+06	3.05627e+06	3.95459e+06	5.05329e+06	4.49483e+06	3.24716e+06	1.08109e+06	570286	0.722422	-0.141209	0.450988	0.345835
PI(20:4_22:6)	PI	C51 H79 O13 P	0.53	930.526	929.519	13.185	[M-H]-1	2.60521e+06	899102	910601	2.43416e+06	9.39618e+06	4.97177e+06	6.90539e+06	1.77317e+06	2.40025e+06	3.60408e+06	1.50661e+06	2.38836e+06	4.38516e+06	3.07013e+06	2.40785e+06	3.58999e+06	2.75162e+06	869580	478021	0.76647	-0.115505	0.528518	0.27694
PI(38:6D3)	PI	C47 H76 D3 O13 P	-0.15	885.545	886.552	15.917	[M+H]+1	1.06407e+07	1.11649e+07	3.72894e+06	6.3678e+07	1.57572e+08	9.00195e+07	112127069	4.37862e+07	3.91132e+07	1.03276e+08	1.58911e+07	1.79365e+07	2.58835e+07	2.17983e+07	1.05834e+08	6.35107e+07	3.74687e+07	1.61894e+07	1.71766e+07	0.589959	-0.229178	0.336363	0.473191
PS(16:0_22:6)	PS	C44 H74 N O10 P	0.92	807.506	806.499	16.062	[M-H]-1	2.92211e+06	1.18294e+06	4.44104e+06	8.685e+06	7.51321e+06	5.54822e+06	7.35464e+06	1.587e+07	6.45503e+07	1.75396e+07	5.5161e+06	8.95165e+06	1.37746e+07	1.24158e+07	3.41656e+06	1.35607e+07	8.81493e+06	5.90077e+06	1.96987e+06	0.650035	-0.187063	0.590789	0.228568
PS(18:0_22:6)	PS	C46 H78 N O10 P	-0.46	835.536	834.529	19.243	[M-H]-1	1.51353e+07	1.29939e+07	6.08828e+06	1.44161e+07	5.73279e+07	4.87421e+07	6.0147e+07	2.23531e+07	2.59416e+07	1.65425e+07	1.14859e+07	1.66319e+07	2.11812e+07	1.49931e+07	3.63489e+07	2.79688e+07	2.01282e+07	6.27739e+06	4.34454e+06	0.719667	-0.142868	0.424834	0.37178
PS(18:0_22:6)	PS	C46 H78 N O10 P	0.48	835.537	834.53	17.821	[M-H]-1	6.06598e+07	6.61263e+06	1.02885e+07	6.56523e+07	1078545815	3.30807e+08	5.74218e+08	6.87213e+07	4.47282e+07	161203596	1.35018e+07	8.5699e+07	1.35995e+08	4.65176e+07	4.80325e+07	2.40144e+08	6.59492e+07	1.08862e+08	2.09115e+07	0.274624	-0.561262	0.288859	0.539314
PS(18:0_22:6)	PS	C46 H78 N O10 P	0.52	835.537	834.53	18.047	[M-H]-1	1.98937e+08	9.37731e+07	5.31178e+07	2.25153e+08	5.71719e+08	4.33193e+08	4.90545e+08	151042661	2.58868e+08	2.14313e+08	8.06756e+07	191484820	3.12282e+08	2.90824e+08	3.92964e+08	2.69066e+08	2.53646e+08	5.46533e+07	5.38575e+07	0.94269	-0.0256312	0.861809	0.064589
PS(18:1_18:1)	PS	C42 H78 N O10 P	0.39	787.537	786.529	18.691	[M-H]-1	1.32435e+06	1.76065e+06	1.25892e+06	6.0612e+06	8.87279e+07	2.52173e+07	3.07644e+07	11198505	5.59692e+06	8.86842e+06	1.14403e+06	2.76715e+06	3.18295e+06	6.39715e+06	1.85151e+07	1.80779e+07	6.40128e+06	8.47577e+06	3.14602e+06	0.354095	-0.45088	0.363555	0.43943
PS(18:1_18:1)	PS	C42 H78 N O10 P	0.53	787.537	786.529	19.232	[M-H]-1	2.04444e+06	3.00592e+06	2.7012e+06	9.12112e+06	7.79645e+07	2.39634e+07	2.68907e+07	11198505	6.42177e+06	1.21467e+07	1.6595e+06	5.27976e+06	9.72877e+06	3.50856e+06	2.63116e+07	1.75458e+07	9.29764e+06	7.23814e+06	4.45903e+06	0.529906	-0.275801	0.461194	0.336116
PS(18:1_18:1)	PS	C42 H78 N O10 P	0.55	787.537	786.53	24.138	[M-H]-1	1.94301e+07	1.57659e+07	1.57447e+07	4.19284e+07	1.08194e+08	76127412	8.93212e+07	3.46906e+07	3.15567e+06	8.48745e+07	1.13184e+07	2.97251e+07	4.08528e+07	1.87185e+06	5.75526e+07	4.89232e+07	2.82641e+07	1.18293e+07	1.00053e+07	0.577724	-0.238279	0.280663	0.551815
PS(18:1_18:1)	PS	C42 H78 N O10 P	1.17	787.537	786.53	24.546	[M-H]-1	2.62867e+07	866519	11756368	4.82016e+06	1.1795e+08	7.06575e+07	8.13819e+07	3.68532e+07	4.29266e+07	7.43551e+07	5.84237e+06	3.20171e+07	5.45626e+07	5.26995e+06	5.5768e+07	4.67854e+07	3.0692e+07	1.21205e+07	1.10999e+07	0.656017	-0.183085	0.412924	0.38413
PS(18:1_18:1)	PS	C42 H78 N O10 P	1.38	787.537	788.545	16.509	[M+H]+1	2.79731e+07	475529	2.1275e+07	3.22357e+07	7.22432e+07	3.88235e+07	4.61173e+07	2.69574e+07	5.03285e+07	7.55364e+07	2.35271e+07	3.11326e+07	6.85916e+07	6.58348e+07	1.86894e+07	3.91966e+07	4.15551e+07	7.24901e+06	1.06699e+07	1.06017	0.0253764	0.855711	0.067673
PS(18:1_18:1)	PS	C42 H78 N O10 P	4.04	787.54	810.529	16.789	[M+Na]+1	1.00789e+07	650805	4.17157e+06	2.76876e+07	1.06749e+08	5.22168e+07	6.91477e+07	3.5488e+07	3.69593e+07	8.43216e+06	1.99368e+06	6.5612e+06	1.52541e+07	2.51212e+07	4.60312e+07	3.51582e+07	1.89923e+07	1.06065e+07	7.82983e+06	0.540195	-0.26745	0.336104	0.473526
PS(18:1_18:2)	PS	C42 H76 N O10 P	0.62	785.521	786.529	17.738	[M+H]+1	1.9731e+06	2.49369e+06	8.30383e+06	1.29001e+06	6.49284e+06	1.31188e+06	7.36633e+06	661607	2.87543e+06	1.64296e+06	1.18217e+07	8.27644e+06	7.66542e+06	4.67223e+06	2.68249e+06	3.44117e+06	7.02366e+06	893550	1.57127e+06	2.04107	0.309858	0.0517243	1.28631
PS(18:1_18:2)	PS	C42 H76 N O10 P	0.74	785.521	786.529	17.344	[M+H]+1	113029	621804	156378	306149	5.15511e+06	852284	1.50696e+06	298626	665160	284336	118327	243583	739392	198457	5.74153e+06	995984	1.40826e+06	480540	1.08878e+06	1.41394	0.15043	0.69072	0.160698
PS(18:1_18:2)	PS	C42 H76 N O10 P	1.47	785.522	786.529	17.543	[M+H]+1	429341	552912	678303	1.0357e+06	2.08337e+06	2.15614e+06	1.59493e+06	956648	923803	788862	1.07558e+06	768490	863564	804918	5.74153e+06	1.12e+06	1.85082e+06	194447	974132	1.65251	0.218145	0.327759	0.484446
PS(18:1_20:3)	PS	C44 H78 N O10 P	3.52	811.539	834.528	16.316	[M+Na]+1	4.10416e+07	1.40973e+07	1.9829e+07	5.63885e+07	2.58045e+08	1.40968e+08	2.29687e+08	6.51589e+07	8.88218e+07	7.55294e+07	2.74777e+07	5.69662e+07	1.02762e+08	6.64965e+07	1.38031e+08	98956721	7.83468e+07	2.67887e+07	1.9162e+07	0.791728	-0.101424	0.621424	0.206612
PS(18:1_20:3)	PS	C44 H78 N O10 P	0.76	811.537	812.544	15.987	[M+H]+1	2.25116e+07	1.20883e+07	2.16712e+07	6.65774e+07	5.05124e+07	5.75467e+07	4.87983e+07	4.029e+07	5.64329e+07	1.12907e+08	2.10652e+07	1.57598e+07	4.3415e+06	6.21376e+07	24671272	4.89335e+07	2.55951e+07	9.07404e+06	9.76007e+06	0.523058	-0.28145	0.135453	0.868212
PS(18:1_20:4)	PS	C44 H76 N O10 P	0.79	809.521	808.514	17.754	[M-H]-1	1.4906e+06	407480	363406	1.74792e+06	1.54849e+07	7.46657e+06	1.05444e+07	1.63166e+06	2.52274e+06	2.88058e+06	454195	3.5928e+06	2.10201e+06	3.77274e+06	2.00245e+06	4.45403e+06	2.38484e+06	1.60289e+06	605766	0.535435	-0.271293	0.393864	0.404654
PS(18:1_20:4)	PS	C44 H76 N O10 P	0.82	809.521	810.529	16.836	[M+H]+1	1.00789e+07	769288	478290	2.76876e+07	1.06749e+08	5.22168e+07	6.91477e+07	3.5488e+07	3.69593e+07	8.43216e+06	1.99368e+06	6.5612e+06	1.52541e+07	2.51212e+07	4.60312e+07	3.48007e+07	1.89923e+07	1.07279e+07	7.82983e+06	0.545744	-0.263011	0.351252	0.454381
PS(18:1_20:4)	PS	C44 H76 N O10 P	0.63	809.521	810.528	17.488	[M+H]+1	306995	294917	200370	1.14266e+06	1.4142e+07	3.86195e+06	2.91169e+06	1.59412e+06	1.26131e+06	813025	343694	3.2531e+06	1.27866e+06	823661	2.1301e+06	2.65291e+06	1.56584e+06	1.33054e+06	514401	0.590237	-0.228974	0.586508	0.231726
PS(18:1_22:6)	PS	C46 H76 N O10 P	0.92	833.521	834.529	16.27	[M+H]+1	4.10416e+07	1.40973e+07	1.9829e+07	5.63885e+07	2.58045e+08	1.40968e+08	2.29687e+08	6.51589e+07	8.88218e+07	7.55294e+07	2.74777e+07	5.69662e+07	1.02762e+08	6.64965e+07	1.38031e+08	98956721	7.83468e+07	2.67887e+07	1.9162e+07	0.791728	-0.101424	0.621424	0.206612
PS(18:1_22:6)	PS	C46 H76 N O10 P	1.14	833.522	834.529	16.776	[M+H]+1	4.82475e+07	1.21459e+06	2.36695e+07	8.25913e+06	5.28969e+07	24972290	3.71512e+07	1.45385e+07	8.88218e+07	1.30841e+07	2.83806e+06	1.2072e+07	2.36412e+07	5.27938e+06	1.39361e+08	3.12855e+07	3.66383e+07	8.32912e+06	2.59328e+07	1.17109	0.0685914	0.805673	0.0938412
PS(18:2e_22:6)	PS	C46 H76 N O9 P	0.77	817.526	816.519	15.892	[M-H]-1	5.61308e+06	3.79763e+06	7.18505e+06	4.99233e+06	5.06688e+06	3.26549e+06	3.85682e+06	940747	976989	3.61909e+06	6.8173e+06	4.47399e+06	3.62787e+06	2.4762e+06	540135	3.93141e+06	3.5871e+06	615234	1.04261e+06	0.912421	-0.0398049	0.766385	0.115553
PS(20:1_22:6)	PS	C48 H80 N O10 P	0.58	861.552	860.545	18.043	[M-H]-1	2.14287e+06	1.08729e+06	1.77052e+06	6.50959e+06	2.39378e+07	1.17955e+07	1.14336e+07	6.14529e+06	4.11067e+06	3.61639e+06	1.80698e+06	2.04623e+06	4.0792e+06	3.28484e+06	6.06282e+06	7.25495e+06	3.45601e+06	2.1999e+06	772008	0.476366	-0.322059	0.258304	0.58787
PS(20:1_22:6)	PS	C48 H80 N O10 P	-0.26	861.552	862.559	17.819	[M+H]+1	3.81465e+06	1.61957e+06	1.25815e+06	3.46165e+06	2.47181e+07	8.274e+06	1.09542e+07	1.3895e+06	3.13095e+06	3.03265e+06	4.5118e+06	3.53272e+06	4.49719e+06	3.56181e+06	5.82287e+06	6.16535e+06	4.38528e+06	2.28764e+06	418339	0.711278	-0.147961	0.599709	0.222059
PS(20:2_20:4)	PS	C46 H78 N O10 P	0.32	835.537	836.544	13.317	[M+H]+1	1.84768e+07	1.99923e+07	2.55889e+07	2.26372e+07	3.74889e+07	2.32735e+07	3.43004e+07	1.43178e+07	5.60317e+06	3.762e+07	110009	127323	262956	140465	2.23712e+06	2.39299e+07	575574	3.26117e+06	416260	0.0240525	-1.61884	0.00026068	3.58389
PS(20:2e_22:6)	PS	C48 H80 N O9 P	0.55	845.558	846.565	17.412	[M+H]+1	1.22973e+07	1.09872e+07	1.04294e+07	2.64466e+07	3.6583e+07	1.6368e+07	2.80102e+07	4.12854e+06	5.31401e+06	1.08733e+07	1.57208e+07	1.82146e+07	1.75335e+07	1.04283e+07	7.18205e+06	1.61438e+07	1.38159e+07	3.38007e+06	2.14804e+06	0.855802	-0.0676268	0.654662	0.183983
PS(20:2e_22:6)	PS	C48 H80 N O9 P	0.26	845.557	846.564	17.717	[M+H]+1	1.40868e+06	1.62992e+06	2.23349e+06	2.9768e+06	3.6583e+07	2.00714e+06	2.80102e+07	682658	920180	1.46559e+06	2.41736e+06	1.23777e+06	1.31202e+06	2.60427e+06	1.2073e+06	7.79176e+06	1.75575e+06	4.13891e+06	310138	0.225334	-0.647174	0.330322	0.481062
PS(20:3_22:6)	PS	C48 H76 N O10 P	-2.46	857.519	856.511	17.803	[M-H]-1	845272	769308	555672	1.73752e+06	3.0502e+07	5.22563e+06	7.14332e+06	1.14331e+06	2.10214e+06	2.35153e+06	4.00895e+06	670539	3.45148e+06	746008	938260	5.23757e+06	1.96305e+06	2.88728e+06	728118	0.374801	-0.426199	0.448536	0.348203
PS(20:3_22:6)	PS	C48 H76 N O10 P	-2.15	857.519	856.512	18.005	[M-H]-1	1.61558e+07	2.48276e+07	9.91763e+06	1.99324e+07	2.98786e+07	2.25652e+07	2.73877e+07	1.85221e+07	2.21986e+07	1.5026e+07	7.12855e+06	1.11587e+07	2.01147e+07	2.06494e+07	3.04612e+07	2.06412e+07	1.79025e+07	1.90361e+06	4.07257e+06	0.867321	-0.0618201	0.494524	0.305813
PS(20:3_22:6)	PS	C48 H76 N O10 P	2.03	857.522	858.527	15.637	[M+H]+1	3.56404e+06	719644	348842	1.3179e+07	3.04824e+07	2.28227e+07	2.79677e+07	1.82551e+07	1.6932e+06	8.85331e+06	38547.3	5.23235e+06	9.8324e+06	796284	1.55078e+07	1.27886e+07	6.28147e+06	3.64888e+06	2.89738e+06	0.491178	-0.308762	0.267343	0.572931
PS(20:3_22:6)	PS	C48 H76 N O10 P	0.35	857.521	858.528	15.041	[M+H]+1	1.58189e+06	1.03911e+06	1.68378e+06	3.97511e+06	1.1391e+07	7.97723e+06	1.30546e+07	5.41636e+06	2.73465e+06	3.52006e+06	927788	1.37019e+06	6.54728e+06	1.96256e+06	7.1319e+06	5.23738e+06	3.58794e+06	1.33723e+06	1.34078e+06	0.685065	-0.164268	0.452887	0.34401
PS(20:3e_18:1)	PS	C44 H80 N O9 P	0.7	797.558	798.564	16.845	[M+H]+1	262653	279107	257393	208344	197826	181077	205474	145594	478812	986235	647940	300163	300335	447441	296152	320251	398406	79456.3	68701.3	1.24404	0.0948351	0.538319	0.26896
PS(20:4_20:4)	PS	C46 H74 N O10 P	0.86	831.506	830.498	14.947	[M-H]-1	113690	71361.9	71599.4	254380	384809	207746	232883	2.42737e+06	161042	191467	121854	97419.6	194752	66322.5	251518	411635	146373	225921	33765.2	0.35559	-0.449051	0.43102	0.365503
PS(20:4_20:4)	PS	C46 H74 N O10 P	0.99	831.506	832.513	14.47	[M+H]+1	2.51507e+06	4.78131e+06	774120	1.0678e+07	1.30255e+07	9.72465e+06	1.92738e+07	4.36831e+06	5.58473e+06	1.1136e+07	1.50883e+06	5.1702e+06	1.06407e+07	4.48772e+06	1.54199e+07	8.18615e+06	7.44546e+06	1.77535e+06	2.47961e+06	0.90952	-0.0411877	0.812715	0.0900618
PS(20:4_22:6)	PS	C48 H74 N O10 P	0.46	855.505	854.498	13.894	[M-H]-1	1.5424e+07	7.00867e+06	6.78138e+06	1.75872e+07	4.20843e+07	2.22974e+07	2.90219e+07	8.64184e+06	1.23347e+07	1.76549e+07	1.15305e+07	1.67826e+07	2.37975e+07	1.48821e+07	1.382e+07	1.78836e+07	1.61625e+07	3.48509e+06	2.08878e+06	0.903761	-0.0439465	0.74683	0.126778
PS(22:4_22:6)	PS	C50 H78 N O10 P	0.82	883.537	882.53	16.191	[M-H]-1	1.12122e+07	3.67804e+07	3.31878e+06	2.17554e+07	2.81832e+07	2.45404e+07	2.29739e+07	1.71616e+07	1.97716e+07	2.15698e+07	1.05809e+07	7.51756e+06	1.79585e+07	1.76795e+06	8.91076e+07	2.07267e+07	2.53865e+07	2.87106e+06	1.61429e+07	1.22482	0.0880719	0.697421	0.156505
PS(22:4_22:6)	PS	C50 H78 N O10 P	0.47	883.537	884.544	15.673	[M+H]+1	1.53745e+08	7.14177e+07	1.16772e+08	5.52127e+08	7.25237e+08	6.50728e+08	6.75541e+08	617735316	6.60384e+08	5.59256e+08	1.21761e+08	2.86511e+08	4.60942e+08	3.98045e+08	4.46047e+08	4.78294e+08	3.42661e+08	8.13638e+07	6.31254e+07	0.716423	-0.14483	0.297065	0.527149
PS(22:4_22:6)	PS	C50 H78 N O10 P	-0.24	883.536	884.543	16.799	[M+H]+1	3.11701e+06	1.03554e+06	3.04159e+06	4.55232e+06	8.46255e+06	4.704e+06	9.68722e+06	8.40301e+06	1.32574e+07	1.15754e+07	1.32533e+06	8.74917e+06	1.25293e+07	9.82247e+06	4.79182e+06	6.78361e+06	7.44362e+06	1.28467e+06	1.97095e+06	1.09729	0.0403231	0.777244	0.109443
PS(22:5_22:6)	PS	C50 H76 N O10 P	0.16	881.521	880.514	15.302	[M-H]-1	215418	205826	248029	575177	1.06508e+06	679011	779367	879496	410387	869026	709535	8.2681e+06	430913	770341	820376	592682	2.19985e+06	98228.9	1.51856e+06	3.71169	0.569572	0.146721	0.833507
PS(22:5_22:6)	PS	C50 H76 N O10 P	0.28	881.521	882.528	14.121	[M+H]+1	2.00175e+07	1.41728e+07	1.76907e+07	5.76405e+07	9.73684e+07	7.75739e+07	1.18303e+08	5.46992e+07	3.25204e+07	7.05993e+07	1.34265e+07	4.61615e+07	8.09578e+07	2.80451e+07	7.17114e+07	5.60586e+07	4.80604e+07	1.12245e+07	1.27384e+07	0.857326	-0.0668541	0.670012	0.173917
PS(22:5_22:6)	PS	C50 H76 N O10 P	-0.29	881.52	882.528	14.838	[M+H]+1	7.32942e+06	2.59873e+06	5.47615e+06	1.58842e+07	2.46052e+07	2.43099e+07	2.64203e+07	1.6581e+07	1.13025e+07	1.47266e+07	4.20781e+06	1.73042e+07	2.50386e+07	8.18127e+06	2.12131e+07	1.49234e+07	1.5189e+07	2.64504e+06	3.92092e+06	1.0178	0.00766065	0.955328	0.0198476
PS(22:6_22:6)	PS	C50 H74 N O10 P	-1.99	879.503	878.496	16.456	[M-H]-1	1.22331e+07	1.09164e+07	1.03378e+07	7.1445e+06	1.3444e+07	8.29618e+06	9.06836e+06	4.83324e+06	8.02795e+06	8.19293e+06	1.33256e+07	1.16075e+07	1.19618e+07	1.05338e+07	5.91458e+06	9.24945e+06	1.06687e+07	802381	1.2695e+06	1.15344	0.0619943	0.343162	0.464501
PS(22:6_22:6)	PS	C50 H74 N O10 P	0.49	879.505	880.513	13.248	[M+H]+1	3.83096e+08	2.22824e+08	3.02052e+08	6.17211e+08	1598865141	8.70786e+08	1314493937	5.13487e+08	4.41924e+08	6.61611e+08	2.39028e+08	686710101	1199287004	4.15801e+08	8.3602e+08	6.92635e+08	6.75369e+08	1.41829e+08	1.67062e+08	0.975072	-0.0109633	0.942253	0.0258325
PS(38:6D3)	PS	C44 H71 D3 N O10 P	1.85	810.525	809.518	17.77	[M-H]-1	1.46421e+06	400266	4.51473e+06	685200	4.94373e+06	1.52187e+06	4.67805e+06	932364	625547	1.66611e+06	5.04734e+06	3.5292e+06	1.74979e+06	3.64881e+06	654023	2.14321e+06	2.92583e+06	576390	772391	1.36516	0.135185	0.440021	0.356527
PS(38:6D3)	PS	C44 H71 D3 N O10 P	1.44	810.525	809.518	16.949	[M-H]-1	3.48932e+06	1.59124e+06	1.67091e+06	6.176e+06	1.89325e+07	1.06901e+07	1.40282e+07	5.16414e+06	4.00404e+06	6.40397e+06	2.22695e+06	3.01991e+06	7.25981e+06	1.47417e+06	4.51039e+06	7.21504e+06	3.69825e+06	1.78976e+06	1.02263e+06	0.512575	-0.290243	0.210734	0.676265
PS(38:6D3)	PS	C44 H71 D3 N O10 P	2.24	810.526	811.533	17.396	[M+H]+1	386846	393400	378684	566630	1.62424e+06	1.05762e+06	1.11861e+06	504925	553661	444781	192409	425207	751306	412157	1.98168e+06	702940	752553	133124	319965	1.07058	0.0296188	0.866763	0.0620996
PS(38:7D5)	PS	C44 H67 D5 N O10 P	-2.41	810.519	809.511	17.304	[M-H]-1	2.32755e+06	575592	1.14069e+06	8.03128e+06	8.59952e+06	9.57935e+06	9.9956e+06	1.3052e+07	1.79655e+07	1.17854e+07	1.76142e+06	2.95593e+06	4.78594e+06	6.82045e+06	5.18273e+06	8.30526e+06	4.3013e+06	1.762e+06	883712	0.5179	-0.285754	0.148882	0.827156
SM(d20:1_16:1)	SM	C41 H81 N2 O6 P	0.54	728.584	729.591	19.581	[M+H]+1	1.16472e+08	4.15025e+07	7.17544e+07	2.93727e+08	4.31416e+08	225768441	3.21663e+08	1.95876e+08	2.73677e+08	403964385	1.12958e+08	147891927	3.5976e+08	3.21307e+08	3.81379e+07	2.37582e+08	1.96011e+08	4.20677e+07	6.19071e+07	0.825024	-0.0835333	0.582749	0.234518
SPH(d15:0)	SPH	C15 H33 N O2	0.33	259.251	260.258	2.547	[M+H]+1	128263	228446	1.01914e+06	83644.3	238870	428813	168022	1.72051e+06	176190	88270.2	602823	171397	479002	165891	173854	428017	318593	168340	92857.8	0.744348	-0.128224	0.669621	0.174171
SPH(d18:1)	SPH	C18 H37 N O2	0.26	299.283	300.29	4.109	[M+H]+1	1.44852e+06	1.87777e+06	3.73262e+06	1.61858e+06	2.33593e+06	1.42026e+06	1.77598e+06	2.3909e+06	1.81816e+06	1.26442e+06	2.95183e+06	2.13347e+06	1.80717e+06	3.72268e+06	1.98773e+06	1.96831e+06	2.52058e+06	228098	358731	1.28058	0.107406	0.200185	0.698569
SPH(d19:1)	SPH	C19 H39 N O2	0.31	313.298	314.305	2.733	[M+H]+1	521618	375122	837839	492987	681918	366763	537006	163229	174162	428927	557567	524497	1.29094e+06	1.26014e+06	185007	457957	763629	65779.3	218978	1.66747	0.222058	0.106769	0.971554
SPH(d19:2)	SPH	C19 H37 N O2	0.3	311.283	312.29	2.748	[M+H]+1	93122	93720.1	78867.2	282651	69856.8	860341	210447	1.5161e+06	3.20742e+06	186325	85031.5	42679.1	533269	1.44108e+06	338234	659885	488058	319013	254316	0.739612	-0.130996	0.732052	0.135458
SPH(d22:0)	SPH	C22 H47 N O2	0.93	357.361	358.368	15.08	[M+H]+1	3.69497e+06	2.30904e+06	5.36309e+06	4.57192e+06	2.61727e+06	4.67905e+06	3.24821e+06	4.18165e+06	3.08765e+06	3.26125e+06	3.72757e+06	6.03358e+06	3.83667e+06	4.47771e+06	1.38404e+06	3.70141e+06	3.89191e+06	309036	749979	1.05147	0.021796	0.782751	0.106376
SPH(d23:1)	SPH	C23 H47 N O2	0.82	369.361	370.368	5.997	[M+H]+1	170036	179556	570511	478091	276204	323225	221225	260981	166842	444410	509040	375927	263011	668559	180310	309108	399370	45077.7	87069.2	1.29201	0.111265	0.322997	0.490802
SPH(d23:2)	SPH	C23 H45 N O2	1.26	367.345	368.353	5.773	[M+H]+1	1.12957e+06	961900	1.32036e+06	1.03889e+06	962795	1.13025e+06	835157	1.62766e+06	3.03997e+06	1.90693e+06	2.68979e+06	1.74298e+06	2.92759e+06	2.97062e+06	1.07081e+06	1.39535e+06	2.28036e+06	210366	375152	1.63426	0.213321	0.0436375	1.36014
SPH(d24:0)	SPH	C24 H51 N O2	1.46	385.393	386.4	17.489	[M+H]+1	3.87453e+07	2.0324e+07	5.28272e+07	3.91854e+07	2.96048e+07	4.49292e+07	2.79096e+07	3.98224e+07	3.82377e+07	3.14587e+07	4.4029e+07	4.77585e+07	3.35506e+07	4.77479e+07	1.36093e+07	3.63044e+07	3.73391e+07	2.92873e+06	6.47735e+06	1.0285	0.012204	0.86787	0.0615454
SPH(m21:0)	SPH	C21 H45 N O	0.43	327.35	328.358	5.271	[M+H]+1	1.72134e+06	1.11857e+06	2.72942e+06	1.85707e+06	2.38024e+06	2.20098e+06	1.57703e+06	1.93248e+06	3.01127e+06	768546	2.44733e+06	2.09809e+06	1.78906e+06	3.24374e+06	1.08299e+06	1.92969e+06	2.13224e+06	217696	357393	1.10496	0.0433476	0.618217	0.208859
TG(18:0_16:0_20:4)	TG	C57 H102 O6	-4.18	882.764	883.771	19.902	[M+H]+1	595329	5.92822e+06	1.79913e+06	7.24848e+06	1.03974e+07	1.04593e+07	1.1724e+07	6.82101e+06	7.18027e+06	1.44372e+06	2.00869e+06	1.09458e+06	2.72202e+06	3.10009e+06	8.77683e+06	6.35968e+06	3.54044e+06	1.25583e+06	1.353e+06	0.556701	-0.254378	0.18821	0.725358
TG(18:1e_16:0_22:6)	TG	C59 H102 O5	0	890.773	913.762	19.936	[M+Na]+1	714638	967511	2.55762e+06	638459	890573	671704	626226	350089	363784	1.73305e+06	2.01752e+06	1.31395e+06	2.18067e+06	783915	453617	951365	1.34993e+06	217043	336218	1.41894	0.151965	0.32222	0.491848
TG(22:2_12:1_12:1)	TG	C49 H86 O6	-4.61	770.639	793.628	9.334	[M+Na]+1	748871	297752	564099	176472	196009	1.24784e+06	364657	742232	93846.9	611223	826626	564948	129372	76620.2	208412	504300	361196	111427	144258	0.716232	-0.144946	0.460424	0.336842
TG(22:2_12:1_12:1)	TG	C49 H86 O6	-4.31	770.639	793.628	8.85	[M+Na]+1	485924	259492	500862	244328	99783	1.3839e+06	336773	267631	93846.9	151423	893961	278510	237391	20928.8	353240	382396	356806	119892	145216	0.933079	-0.0300815	0.899629	0.0459367
TG(51:11)	TG	C54 H82 O6	1.21	826.612	825.605	19.11	[M-H]-1	1.95737e+06	3.57977e+07	1.01229e+06	346075	1.02941e+06	821700	1.88457e+06	567069	482813	771686	2.51806e+06	1.35056e+06	2.40194e+07	2.4988e+06	508494	4.46707e+06	6.17905e+06	3.48543e+06	4.47601e+06	1.38325	0.140899	0.775222	0.110574
TG(51:11)	TG	C54 H82 O6	0.77	826.612	825.605	19.237	[M-H]-1	2.21308e+07	3.57977e+07	2.92023e+07	2.31903e+07	2.2142e+07	3.49038e+07	2.14501e+07	1.50155e+07	1.54923e+07	3.76582e+07	4.3893e+07	3.35624e+07	2.40194e+07	4.42161e+07	9.35731e+06	2.56983e+07	3.10096e+07	2.60353e+06	6.57494e+06	1.20668	0.081592	0.379143	0.421196
TG(56:12)	TG	C59 H90 O6	0.54	894.674	893.667	19.829	[M-H]-1	8.64703e+06	1.70052e+07	6.85424e+06	1.28192e+07	7.91827e+06	1.31578e+07	9.73914e+06	8.77343e+06	5.25394e+06	9.06828e+06	9.54262e+06	7.61202e+06	9.74445e+06	2.15975e+07	4.64708e+06	9.92365e+06	1.06287e+07	1.09524e+06	2.89099e+06	1.07105	0.02981	0.784012	0.105677

## Sheet: Table S1B
Lipid annotation	Lipid class	Chemical formula	Annotation delta mass (ppm)	Calculated molecular weight	m/z	Retention time (min)	Reference ion	Normalized area: Heart1 (Cln5+/- 1)	Normalized area: Heart4 (Cln5+/- 2)	Normalized area: Heart5 (Cln5+/- 3)	Normalized area: Heart9 (Cln5+/- 4)	Normalized area: Heart10 (Cln5+/- 5)	Normalized area: Heart11 (Cln5+/- 6)	Normalized area: Heart12 (Cln5+/- 7)	Normalized area: Heart18 (Cln5+/- 8)	Normalized area: Heart21 (Cln5+/- 9)	Normalized area: Heart29 (Cln5+/- 10)	Normalized area: Heart3 (Cln5-/- 1)	Normalized area: Heart6 (Cln5-/- 2)	Normalized area: Heart7 (Cln5-/- 3)	Normalized area: Heart14 (Cln5-/- 4)	Normalized area: Heart17 (Cln5-/- 5)	Mean area: Cln5+/-	Mean area: Cln5-/-	SEM: Cln5+/-	SEM: Cln5-/-	Fold change: Cln5-/- / Cln5+/-	Log10 fold change: Cln5-/- / Cln5+/-	p-value: Cln5+/- vs Cln5-/-	-Log10 p-value: Cln5+/- vs Cln5-/-
AcCa(10:0)	AcCa	C17 H33 N O4	0.91	315.241	316.249	1.603	[M+H]+1	2.60681e+06	7.20169e+06	1.86222e+07	1.2224e+07	1.94625e+07	4.66063e+07	2.2068e+07	521105	4.08699e+07	1.95627e+07	2.36154e+06	1.1484e+07	2.063e+07	2.93131e+07	1.5951e+06	1.89745e+07	1.30768e+07	4.76772e+06	5.33785e+06	0.689174	-0.161671	0.461326	0.335992
AcCa(10:0)	AcCa	C17 H33 N O4	0.33	315.241	316.248	1.874	[M+H]+1	178200	94004.1	282442	206705	425408	751464	367084	229639	488103	441370	82987.4	171304	288885	1.05303e+06	149418	346442	349124	60468.4	179086	1.00774	0.00334919	0.985974	0.00613466
AcCa(10:0)	AcCa	C17 H33 N O4	-0.62	315.241	316.248	2.146	[M+H]+1	61830.4	89054.8	282442	69004.8	104318	498781	197118	20187.1	238421	441370	14462.8	60616.1	166288	422622	15090.1	200253	135816	52266.1	76857.8	0.678221	-0.168629	0.494413	0.30591
AcCa(10:1)	AcCa	C17 H31 N O4	0.21	313.225	314.233	1.448	[M+H]+1	537766	1.06312e+06	3.11119e+06	9.05433e+06	8.64969e+06	1.04765e+07	6.47614e+06	846354	5.98628e+06	6.36008e+06	541483	828977	3.29349e+06	3.7519e+06	1.50523e+06	5.25615e+06	1.98422e+06	1.15627e+06	651322	0.377504	-0.423079	0.0801588	1.09605
AcCa(10:2)	AcCa	C17 H29 N O4	0.3	311.21	312.217	1.323	[M+H]+1	107056	169278	252871	2.08342e+06	1.68617e+06	1.59392e+06	1.0822e+06	337878	843090	1.25792e+06	78366.9	58736.3	625545	634253	522264	941379	383833	224721	130249	0.407735	-0.389622	0.120686	0.918342
AcCa(10:3)	AcCa	C17 H27 N O4	0.47	309.194	310.201	1.254	[M+H]+1	508054	1.13194e+06	1.39415e+06	1.18812e+07	1.4417e+07	1.04755e+07	7.50202e+06	8.40396e+06	1.582e+07	1.11045e+07	560347	1.04112e+06	1.07095e+07	1.46943e+07	1.46351e+07	8.26382e+06	8.32807e+06	1.76324e+06	3.15765e+06	1.00777	0.00336345	0.984879	0.006617
AcCa(11:0)	AcCa	C18 H35 N O4	-0.28	329.257	330.264	1.867	[M+H]+1	399857	344358	528058	463819	561130	2.2577e+06	763817	515280	1.07193e+06	311191	493245	326190	345784	400982	335274	721715	380295	184711	31089.3	0.526933	-0.278245	0.223405	0.650908
AcCa(12:0)	AcCa	C19 H37 N O4	0.76	343.273	344.28	2.237	[M+H]+1	1.60936e+07	5.3605e+07	1.21496e+08	4.10571e+07	5.1875e+07	1.21831e+08	7.45827e+07	1.93063e+06	1.17046e+08	4.67091e+07	1.97476e+07	5.79349e+07	5.75158e+07	6.54248e+07	5.1631e+06	6.46226e+07	4.11572e+07	1.36627e+07	1.20249e+07	0.636886	-0.195938	0.290968	0.536155
AcCa(12:0)	AcCa	C19 H37 N O4	-0.33	343.272	344.279	2.776	[M+H]+1	147438	730527	2.43051e+06	517981	945988	2.57301e+06	1.16959e+06	32920.1	1.88535e+06	862712	225467	1.01212e+06	898850	1.14505e+06	112664	1.1296e+06	678830	281942	212478	0.600946	-0.221165	0.314892	0.501838
AcCa(12:1)	AcCa	C19 H35 N O4	0.61	341.257	342.264	1.812	[M+H]+1	3.32331e+06	1.13523e+07	2.53527e+07	1.10867e+07	1.85083e+07	4.64458e+07	2.4819e+07	526947	3.65172e+07	1.28558e+07	3.44434e+06	1.68056e+07	1.84051e+07	2.30617e+07	1.74568e+06	1.90788e+07	1.26925e+07	4.57091e+06	4.25696e+06	0.665267	-0.177004	0.390833	0.408008
AcCa(12:1)	AcCa	C19 H35 N O4	-3.13	341.256	342.263	2.258	[M+H]+1	233929	127151	376625	289620	407110	201168	1.31961e+06	1.3062e+06	690765	380583	166853	308971	361451	363666	1.74568e+06	533277	589324	138585	291297	1.1051	0.0434015	0.84508	0.0731022
AcCa(12:2)	AcCa	C19 H33 N O4	0.04	339.241	340.248	1.552	[M+H]+1	168144	742369	1.64895e+06	1.40568e+06	1.7985e+06	3.60612e+06	1.55164e+06	243249	3.10261e+06	1.62567e+06	94000.1	849389	1.17838e+06	1.83094e+06	350001	1.58929e+06	860540	349449	307493	0.541461	-0.266433	0.204267	0.689802
AcCa(12:3)	AcCa	C19 H31 N O4	-0.55	337.225	338.232	1.39	[M+H]+1	109219	320226	672445	1.05669e+06	1.12369e+06	1.72378e+06	846024	300449	1.34414e+06	921296	129569	336857	857855	1.14289e+06	630741	841796	619583	159606	180388	0.736025	-0.133107	0.409309	0.387949
AcCa(12:4)	AcCa	C19 H29 N O4	-0.28	335.21	336.217	1.295	[M+H]+1	96714	143564	140273	882531	1.41141e+06	1.04232e+06	599182	573182	719865	800021	100148	154700	603186	966000	948155	640906	554438	135203	186137	0.865084	-0.0629415	0.715706	0.145265
AcCa(13:0)	AcCa	C20 H39 N O4	0.15	357.288	358.295	2.661	[M+H]+1	395371	2.25172e+06	4.40788e+06	2.12545e+06	2.52952e+06	7.51696e+06	3.99819e+06	124784	5.51049e+06	1.7401e+06	1.09866e+06	2.51482e+06	1.92749e+06	2.58283e+06	225880	3.06005e+06	1.66994e+06	729020	448619	0.545722	-0.263028	0.226093	0.645713
AcCa(14:0)	AcCa	C21 H41 N O4	0.96	371.304	372.311	3.126	[M+H]+1	7.09081e+07	3.42747e+08	7.15423e+08	2.48629e+08	2.17688e+08	5.1794e+08	3.95484e+08	1.06511e+07	5.7293e+08	2.1287e+08	1.52983e+08	2.82137e+08	2.89927e+08	3.41429e+08	2.68964e+07	3.30527e+08	2.18674e+08	7.06637e+07	5.71259e+07	0.661593	-0.179409	0.323449	0.490194
AcCa(14:1)	AcCa	C21 H39 N O4	0.84	369.288	370.296	2.572	[M+H]+1	3.46903e+07	1.10344e+08	2.98625e+08	8.92405e+07	1.02058e+08	2.7872e+08	2.1564e+08	3.65271e+06	2.61961e+08	9.32361e+07	4.66777e+07	1.35078e+08	1.27111e+08	1.4852e+08	7.62917e+06	1.48817e+08	9.30033e+07	3.34974e+07	2.77944e+07	0.624952	-0.204154	0.30118	0.521174
AcCa(14:1)	AcCa	C21 H39 N O4	-1.02	369.288	370.295	3.366	[M+H]+1	464600	754875	3.06343e+06	359734	1.35115e+06	2.54933e+06	3.31692e+06	537345	1.68036e+06	1.68422e+06	272272	1.70548e+06	2.43424e+06	2.9711e+06	667894	1.5762e+06	1.6102e+06	345307	510792	1.02157	0.00926873	0.956159	0.0194698
AcCa(14:2)	AcCa	C21 H37 N O4	1.27	367.273	368.28	2.103	[M+H]+1	7.06533e+06	3.10709e+07	7.49081e+07	2.99838e+07	3.61608e+07	1.01634e+08	4.92806e+07	1.07794e+06	7.75802e+07	3.01211e+07	1.12634e+07	4.04644e+07	3.97148e+07	4.53229e+07	1.38226e+06	4.38883e+07	2.76296e+07	1.01415e+07	8.88992e+06	0.629544	-0.200974	0.322649	0.49127
AcCa(14:2)	AcCa	C21 H37 N O4	0.46	367.272	368.28	1.85	[M+H]+1	2.0071e+06	2.40973e+06	3.80661e+06	6.95099e+06	3.09397e+07	3.01928e+07	1.10701e+07	1.91547e+06	2.20197e+06	4.92738e+06	605186	584545	658269	351303	343753	9.64218e+06	508611	3.60114e+06	66863.3	0.0527486	-1.27779	0.101929	0.991704
AcCa(14:2)	AcCa	C21 H37 N O4	0.33	367.272	368.28	2.707	[M+H]+1	70252.3	155320	987776	764741	423366	1.39389e+06	752559	102163	493045	312944	495929	244451	1.06789e+06	516819	1.96612e+06	545605	858242	135512	307891	1.57301	0.196731	0.294447	0.530992
AcCa(14:3)	AcCa	C21 H35 N O4	0.4	365.257	366.264	1.745	[M+H]+1	212838	1.14537e+06	4.02877e+06	1.29897e+06	1.96763e+06	5.28371e+06	1.78786e+06	315531	2.8555e+06	1.22444e+06	226382	1.40566e+06	1.77723e+06	1.26139e+06	282478	2.01206e+06	990628	511315	312238	0.492345	-0.30773	0.205723	0.686717
AcCa(14:3)	AcCa	C21 H35 N O4	0.59	365.257	366.264	2.023	[M+H]+1	209760	660292	452970	374074	1.14908e+06	658211	323358	199214	1.12522e+06	779920	199250	407559	571417	265971	839382	593210	456716	109463	115039	0.769906	-0.113562	0.452029	0.344834
AcCa(15:0)	AcCa	C22 H43 N O4	0.18	385.319	386.327	3.621	[M+H]+1	4.34438e+06	1.09925e+07	2.01291e+07	7.64644e+06	6.30387e+06	3.26482e+07	1.57465e+07	746014	1.32959e+07	9.89005e+06	4.88296e+06	1.16443e+07	1.17927e+07	8.19061e+06	1.39079e+06	1.21743e+07	7.58026e+06	2.88669e+06	2.00272e+06	0.622645	-0.20576	0.31303	0.504414
AcCa(15:0)	AcCa	C22 H43 N O4	-0.4	385.319	386.326	3.165	[M+H]+1	62296.9	81461.3	548329	120784	210938	506149	194378	45329.6	444826	137579	135069	6.19594e+06	94755.2	440670	44050	235207	1.3821e+06	60540.6	1.20545e+06	5.87608	0.769088	0.187109	0.727905
AcCa(16:0)	AcCa	C23 H45 N O4	1.03	399.335	400.343	4.225	[M+H]+1	3.63813e+08	9.12621e+08	1.76289e+09	5.28321e+08	7.06476e+08	1.35999e+09	9.17659e+08	7.42514e+07	1.55388e+09	6.75159e+08	5.38248e+08	8.09657e+08	6.62877e+08	8.53412e+08	1.51626e+08	8.85507e+08	6.03164e+08	1.69234e+08	1.25883e+08	0.681151	-0.166757	0.294472	0.530956
AcCa(16:0)	AcCa	C23 H45 N O4	0.22	399.335	400.342	6.201	[M+H]+1	2.10059e+06	4.98542e+06	8.53452e+06	3.69105e+06	3.52295e+06	6.87777e+06	5.22022e+06	749495	7.44429e+06	4.58528e+06	2.96609e+06	3.73092e+06	4.01501e+06	4.60535e+06	1.80494e+06	4.77116e+06	3.42446e+06	760547	483225	0.717743	-0.144031	0.260295	0.584534
AcCa(16:1)	AcCa	C23 H43 N O4	0.81	397.32	398.327	3.395	[M+H]+1	6.34674e+07	2.82455e+08	7.02782e+08	1.59669e+08	1.89085e+08	7.07087e+08	4.0012e+08	7.57814e+06	6.80188e+08	2.45453e+08	8.46147e+07	2.94803e+08	2.62277e+08	4.44365e+08	1.7348e+07	3.43788e+08	2.20681e+08	8.43329e+07	7.65235e+07	0.641911	-0.192525	0.368673	0.433359
AcCa(16:1)	AcCa	C23 H43 N O4	0.23	397.319	398.327	3.937	[M+H]+1	3.37023e+07	5.11512e+07	6.20479e+07	4.67389e+07	6.20696e+07	7.88004e+07	5.21662e+07	1.57024e+07	8.61731e+07	5.72875e+07	3.88675e+07	3.56656e+07	4.19276e+07	3.5341e+07	3.59131e+07	5.45839e+07	3.7543e+07	6.43804e+06	1.26508e+06	0.687802	-0.162536	0.09045	1.04359
AcCa(17:0)	AcCa	C24 H47 N O4	-0.15	413.35	414.358	4.873	[M+H]+1	5.09718e+06	2.92978e+07	4.73425e+07	1.70473e+07	1.82387e+07	6.17887e+07	1.94866e+07	1.37338e+06	3.3019e+07	1.27456e+07	1.84201e+07	1.42294e+07	1.75346e+07	2.87617e+07	4.65931e+06	2.45437e+07	1.6721e+07	5.94153e+06	3.87441e+06	0.681277	-0.166676	0.398371	0.399713
AcCa(17:1)	AcCa	C24 H45 N O4	-0.01	411.335	412.342	3.894	[M+H]+1	1.55774e+06	5.55117e+06	1.00891e+07	4.43679e+06	5.56005e+06	1.82079e+07	6.70733e+06	192383	1.25204e+07	8.48974e+06	1.9857e+06	6.73146e+06	5.0451e+06	6.92385e+06	549275	7.33126e+06	4.24708e+06	1.67845e+06	1.27988e+06	0.579311	-0.237088	0.251601	0.599288
AcCa(17:1)	AcCa	C24 H45 N O4	0.03	411.335	412.342	4.269	[M+H]+1	1.65806e+06	3.25346e+06	4.56226e+06	2.11155e+06	3.92847e+06	2.56557e+06	5.27439e+06	126613	1.15346e+06	1.2663e+06	4.14502e+06	5.00459e+06	3.94423e+06	2.37535e+06	169236	2.59001e+06	3.12769e+06	519717	852729	1.2076	0.0819214	0.579823	0.236704
AcCa(17:1)	AcCa	C24 H45 N O4	-0.25	411.335	412.342	3.628	[M+H]+1	788214	1.50257e+06	3.85685e+06	672911	2.17554e+06	1.27242e+06	3.01121e+06	131643	297124	515218	1.18652e+06	1.67697e+06	341837	1.59515e+06	169364	1.42237e+06	993968	391099	313865	0.698811	-0.155641	0.489704	0.310067
AcCa(18:0)	AcCa	C25 H49 N O4	0.52	427.366	428.374	5.704	[M+H]+1	2.9096e+08	9.19715e+08	1.67238e+09	5.46465e+08	6.62037e+08	1.12061e+09	9.73562e+08	4.46533e+07	1.34384e+09	6.03028e+08	6.48213e+08	7.73374e+08	6.07204e+08	6.89842e+08	9.90457e+07	8.17724e+08	5.63536e+08	1.54657e+08	1.19334e+08	0.689151	-0.161685	0.303325	0.518092
AcCa(18:1)	AcCa	C25 H47 N O4	0.68	425.351	426.358	4.459	[M+H]+1	2.5178e+08	9.16546e+08	1.72779e+09	5.56838e+08	6.49912e+08	1.66688e+09	1.08667e+09	6.25699e+07	1.90076e+09	7.9681e+08	4.42172e+08	8.45998e+08	8.74868e+08	1.19991e+09	1.08444e+08	9.61655e+08	6.94279e+08	1.99566e+08	1.8948e+08	0.721962	-0.141485	0.411486	0.385645
AcCa(18:1)	AcCa	C25 H47 N O4	-0.31	425.35	426.358	5.323	[M+H]+1	2.75014e+07	9.35688e+07	1.18506e+08	8.52116e+07	1.02452e+08	1.28929e+08	9.85278e+07	1.12794e+07	1.15899e+08	5.87978e+07	7.31892e+07	6.45175e+07	5.98421e+07	5.65012e+07	2.77084e+07	8.40673e+07	5.63517e+07	1.24664e+07	7.69033e+06	0.670316	-0.17372	0.16235	0.789547
AcCa(18:1)	AcCa	C25 H47 N O4	-0.49	425.35	426.358	6.052	[M+H]+1	3.56025e+06	1.22355e+07	1.8988e+07	1.05174e+07	3.5892e+06	1.52922e+07	1.60849e+07	1.10197e+06	2.47532e+07	1.64996e+07	9.44341e+06	9.74111e+06	1.43219e+07	1.77037e+07	2.65378e+06	1.22622e+07	1.07728e+07	2.40728e+06	2.54345e+06	0.878533	-0.0562421	0.706968	0.1506
AcCa(18:2)	AcCa	C25 H45 N O4	0.71	423.335	424.342	3.657	[M+H]+1	1.07574e+08	5.20628e+08	1.1362e+09	3.42133e+08	3.66022e+08	1.36651e+09	5.85806e+08	3.49654e+07	1.26416e+09	5.77859e+08	1.28563e+08	5.41865e+08	5.06212e+08	7.63286e+08	7.92208e+07	6.30186e+08	4.03829e+08	1.4896e+08	1.30363e+08	0.64081	-0.193271	0.347485	0.459063
AcCa(18:2)	AcCa	C25 H45 N O4	-0.09	423.335	424.342	4.183	[M+H]+1	2.16339e+07	9.19774e+07	1.16477e+08	7.80452e+07	1.18528e+08	1.68006e+08	1.05278e+08	2.12989e+07	1.80223e+08	1.02679e+08	6.04659e+07	5.5832e+07	6.69979e+07	7.5875e+07	5.05119e+07	1.00415e+08	6.19365e+07	1.65295e+07	4.41503e+06	0.616808	-0.20985	0.133029	0.876052
AcCa(18:3)	AcCa	C25 H43 N O4	-0.23	421.319	422.326	3.128	[M+H]+1	5.05695e+06	4.18383e+07	9.65644e+07	1.37908e+07	1.86602e+07	1.01394e+08	3.01763e+07	1.48516e+06	1.1356e+08	2.53648e+07	3.66671e+06	4.28236e+07	3.70558e+07	5.92009e+07	3.35568e+06	4.4789e+07	2.92205e+07	1.34624e+07	1.11069e+07	0.652403	-0.185484	0.46785	0.329893
AcCa(18:3)	AcCa	C25 H43 N O4	-0.31	421.319	422.326	3.43	[M+H]+1	5.6311e+06	2.1526e+07	3.097e+07	2.24409e+07	3.64223e+07	5.65698e+07	2.46503e+07	9.82115e+06	6.2995e+07	2.98124e+07	1.01804e+07	1.44407e+07	1.69069e+07	2.43693e+07	2.48471e+07	3.00839e+07	1.81489e+07	5.76905e+06	2.84911e+06	0.603275	-0.219485	0.185472	0.731722
AcCa(18:4)	AcCa	C25 H41 N O4	-0.19	419.303	420.311	2.636	[M+H]+1	313666	3.30022e+06	8.04836e+06	510475	1.20949e+06	2.01205e+06	2.80268e+06	218889	6.53575e+06	530638	111513	2.21371e+06	1.67782e+06	1.50491e+06	387190	2.54822e+06	1.17903e+06	866050	399510	0.462688	-0.334712	0.303237	0.518218
AcCa(18:4)	AcCa	C25 H41 N O4	-0.69	419.303	420.311	2.881	[M+H]+1	330421	1.37449e+06	2.98605e+06	898515	2.04787e+06	2.88312e+06	1.34957e+06	287681	3.15585e+06	1.38308e+06	742009	1.10945e+06	1.39212e+06	1.01693e+06	387190	1.66966e+06	929539	335443	170777	0.556722	-0.254361	0.160412	0.794762
AcCa(19:0)	AcCa	C26 H51 N O4	-0.54	441.382	442.389	6.483	[M+H]+1	4.6831e+06	9.13789e+06	2.50419e+07	8.05167e+06	1.85756e+07	2.16037e+07	1.69395e+07	1.14902e+06	2.53728e+07	9.74134e+06	8.08496e+06	1.52585e+07	1.13098e+07	9.01086e+06	2.52629e+06	1.40296e+07	9.23808e+06	2.72388e+06	2.08527e+06	0.658468	-0.181465	0.271601	0.566069
AcCa(19:1)	AcCa	C26 H49 N O4	-0.17	439.366	440.373	5.167	[M+H]+1	2.22724e+06	8.43764e+06	1.3866e+07	4.88227e+06	6.47439e+06	1.76891e+07	9.30667e+06	246686	1.32429e+07	5.55544e+06	2.03367e+06	7.02382e+06	5.60612e+06	6.34683e+06	700477	8.19283e+06	4.34218e+06	1.72809e+06	1.25297e+06	0.529998	-0.275726	0.167203	0.776756
AcCa(19:1)	AcCa	C26 H49 N O4	-0.53	439.366	440.373	5.751	[M+H]+1	3.052e+06	2.98249e+06	3.70089e+06	5.39853e+06	6.86068e+06	3.46247e+06	7.83712e+06	107221	955895	2.19242e+06	5.49359e+06	3.16226e+06	2.13159e+06	4.41181e+06	292859	3.65497e+06	3.09842e+06	772244	901993	0.847728	-0.0717436	0.668529	0.17488
AcCa(19:1)	AcCa	C26 H49 N O4	-0.97	439.366	440.373	4.795	[M+H]+1	1.06654e+06	1.05292e+06	2.31244e+06	523143	2.55547e+06	1.05165e+06	3.5143e+06	246686	286394	631802	1.28519e+06	971217	582615	1.13127e+06	700477	1.32413e+06	934154	347413	130698	0.705483	-0.151514	0.456819	0.340256
AcCa(20:0)	AcCa	C27 H53 N O4	0.38	455.398	456.405	7.287	[M+H]+1	1.00335e+08	1.47623e+08	2.54102e+08	1.25459e+08	1.44153e+08	1.98704e+08	2.35909e+08	5.57335e+06	1.49817e+08	1.13557e+08	1.37504e+08	1.60075e+08	9.69601e+07	1.16919e+08	1.60889e+07	1.47523e+08	1.05509e+08	2.25646e+07	2.46985e+07	0.715205	-0.145569	0.271597	0.566075
AcCa(20:0)	AcCa	C27 H53 N O4	0.24	455.398	456.405	8.244	[M+H]+1	3.51442e+06	5.02144e+06	6.61721e+06	2.47441e+06	4.36214e+06	6.02934e+06	6.9715e+06	238979	4.78564e+06	2.17404e+06	2.63098e+06	4.84917e+06	3.0105e+06	3.55859e+06	170536	4.21891e+06	2.84396e+06	676206	766546	0.674097	-0.171278	0.235329	0.628325
AcCa(20:1)	AcCa	C27 H51 N O4	0.49	453.382	454.389	5.893	[M+H]+1	2.0835e+08	5.21236e+08	1.05617e+09	3.57863e+08	4.63898e+08	1.16135e+09	9.72395e+08	9.07915e+06	8.58952e+08	6.12126e+08	3.69645e+08	4.91679e+08	4.00884e+08	5.81688e+08	2.79761e+07	6.22141e+08	3.74374e+08	1.20652e+08	9.41956e+07	0.601751	-0.220583	0.204066	0.690229
AcCa(20:1)	AcCa	C27 H51 N O4	-0.62	453.382	454.389	6.906	[M+H]+1	1.11588e+07	1.3139e+07	3.60527e+07	2.40123e+07	2.94034e+07	3.12336e+07	3.19877e+07	1.6036e+06	3.07753e+07	2.46692e+07	1.47631e+07	1.35142e+07	1.70981e+07	1.62477e+07	4.44889e+06	2.34036e+07	1.32144e+07	3.52427e+06	2.27603e+06	0.564631	-0.248235	0.0771839	1.11247
AcCa(20:2)	AcCa	C27 H49 N O4	0.54	451.366	452.374	4.807	[M+H]+1	1.64264e+08	4.54987e+08	1.09573e+09	3.60445e+08	3.92694e+08	1.42553e+09	9.48763e+08	1.19357e+07	1.05204e+09	5.49887e+08	1.79391e+08	4.50213e+08	3.43027e+08	6.75811e+08	3.14024e+07	6.45628e+08	3.35969e+08	1.4499e+08	1.10876e+08	0.520375	-0.283683	0.186649	0.728975
AcCa(20:2)	AcCa	C27 H49 N O4	0.32	451.366	452.374	5.521	[M+H]+1	2.41036e+07	4.25789e+07	7.73672e+07	5.68519e+07	8.04492e+07	1.03559e+08	8.62599e+07	2.10564e+06	6.27907e+07	7.09708e+07	4.63862e+07	4.03931e+07	3.72725e+07	4.07405e+07	4.86828e+06	6.07036e+07	3.39321e+07	9.6515e+06	7.41306e+06	0.55898	-0.252604	0.0935039	1.02917
AcCa(20:2)	AcCa	C27 H49 N O4	0.04	451.366	452.373	6.122	[M+H]+1	2.52785e+06	9.64799e+06	1.42592e+07	4.61631e+06	1.00325e+07	2.9196e+07	1.5515e+07	642399	2.10617e+07	1.26827e+07	5.2062e+06	8.42227e+06	8.1969e+06	1.25779e+07	1.54703e+06	1.20182e+07	7.19006e+06	2.74546e+06	1.83494e+06	0.598266	-0.223106	0.265397	0.576103
AcCa(20:3)	AcCa	C27 H47 N O4	0.37	449.351	450.358	4.034	[M+H]+1	1.40587e+07	5.5387e+07	1.39812e+08	3.50188e+07	4.05789e+07	1.65306e+08	6.66824e+07	1.78095e+06	1.30967e+08	4.82411e+07	1.16986e+07	7.00939e+07	4.95612e+07	8.7183e+07	3.51359e+06	6.97832e+07	4.44101e+07	1.7715e+07	1.62146e+07	0.6364	-0.19627	0.3781	0.422393
AcCa(20:3)	AcCa	C27 H47 N O4	-0.41	449.35	450.358	4.474	[M+H]+1	1.53274e+07	3.99546e+07	4.86384e+07	6.5386e+07	9.06069e+07	9.42917e+07	6.89094e+07	821983	5.67361e+07	5.14587e+07	2.70845e+07	2.80258e+07	2.9552e+07	3.02273e+07	1.64729e+06	5.32131e+07	2.33074e+07	9.35275e+06	5.44321e+06	0.438001	-0.358525	0.0519263	1.28461
AcCa(20:4)	AcCa	C27 H45 N O4	0.15	447.335	448.342	3.571	[M+H]+1	2.40448e+07	9.94536e+07	2.79142e+08	5.64025e+07	8.46018e+07	1.05665e+08	6.25271e+07	7.19175e+06	1.26842e+08	2.69823e+07	3.39381e+07	1.02425e+08	9.45465e+07	5.99048e+07	1.13912e+07	8.72852e+07	6.04412e+07	2.46045e+07	1.73701e+07	0.692456	-0.159608	0.485273	0.314014
AcCa(20:4)	AcCa	C27 H45 N O4	-0.9	447.334	448.342	4.173	[M+H]+1	1.75223e+06	777372	1.29189e+06	465076	828220	948056	542030	56169.5	1.31509e+06	588972	659457	364961	558281	602943	116412	856510	460411	155701	99236.9	0.537543	-0.269587	0.114737	0.940295
AcCa(20:5)	AcCa	C27 H43 N O4	-0.35	445.319	446.326	3.033	[M+H]+1	881623	7.42818e+06	2.71939e+07	4.93129e+06	7.96887e+06	8.87122e+06	4.92326e+06	397106	1.94551e+07	2.06945e+06	1.33925e+06	8.81453e+06	7.84357e+06	4.51381e+06	616167	8.412e+06	4.62547e+06	2.71118e+06	1.65515e+06	0.549865	-0.259744	0.368666	0.433367
AcCa(20:5)	AcCa	C27 H43 N O4	-1.65	445.318	446.326	3.482	[M+H]+1	79393.5	677013	1.36196e+06	186983	930385	1.00886e+06	263187	205876	745190	209537	290197	626956	569823	473788	1.69661e+06	566839	731474	138876	247958	1.29044	0.110739	0.540026	0.267586
AcCa(21:0)	AcCa	C28 H55 N O4	2.51	469.414	470.42	8.167	[M+H]+1	3.61124e+06	3.79544e+06	6.47211e+06	3.10978e+06	5.43878e+06	7.70239e+06	5.30537e+06	1.09445e+06	7.59135e+06	2.57925e+06	3.88226e+06	4.60985e+06	4.51207e+06	2.51304e+06	1.90073e+06	4.67002e+06	3.48359e+06	694805	544636	0.745948	-0.127291	0.286524	0.542838
AcCa(21:1)	AcCa	C28 H53 N O4	-0.45	467.397	468.405	6.668	[M+H]+1	2.71835e+06	4.42222e+06	7.12468e+06	4.17105e+06	6.09205e+06	6.17393e+06	7.20943e+06	189534	6.07314e+06	3.73009e+06	4.06441e+06	4.26161e+06	2.99331e+06	3.17701e+06	631755	4.79045e+06	3.02562e+06	696493	646580	0.631594	-0.199562	0.131238	0.881939
AcCa(22:0)	AcCa	C29 H57 N O4	-0.05	483.429	484.436	8.938	[M+H]+1	1.39943e+07	1.09752e+07	1.84362e+07	1.23688e+07	1.70688e+07	1.76829e+07	2.26204e+07	1.5715e+06	1.48077e+07	1.01011e+07	1.06761e+07	1.06322e+07	9.35194e+06	7.3449e+06	3.08125e+06	1.39627e+07	8.21728e+06	1.82297e+06	1.41959e+06	0.588516	-0.230242	0.0607717	1.2163
AcCa(22:1)	AcCa	C29 H55 N O4	0.43	481.413	482.421	7.353	[M+H]+1	1.19261e+08	8.98545e+07	1.75771e+08	1.27248e+08	1.85429e+08	2.42754e+08	3.20564e+08	2.88577e+06	1.10623e+08	1.44384e+08	1.39163e+08	1.36452e+08	8.28772e+07	1.03187e+08	8.19897e+06	1.51877e+08	9.39756e+07	2.7464e+07	2.3887e+07	0.61876	-0.208478	0.198945	0.701268
AcCa(22:1)	AcCa	C29 H55 N O4	-0.88	481.413	482.42	8.221	[M+H]+1	4.30348e+06	4.09648e+06	4.47862e+06	2.51544e+06	6.4429e+06	7.94161e+06	9.88658e+06	254612	3.84636e+06	2.35038e+06	5.04513e+06	4.55837e+06	744232	3.1865e+06	897715	4.61165e+06	2.88639e+06	892698	896923	0.625891	-0.203501	0.247094	0.607137
AcCa(22:1)	AcCa	C29 H55 N O4	-0.01	481.413	482.42	8.952	[M+H]+1	267301	173882	1.03122e+06	552176	562365	345379	460675	102215	209464	257171	256185	520395	167791	188518	62038.4	396185	238985	86191	76945.8	0.603216	-0.219527	0.26438	0.577772
AcCa(22:2)	AcCa	C29 H53 N O4	0.45	479.398	480.405	6.268	[M+H]+1	1.88048e+08	2.27173e+08	3.94477e+08	3.44341e+08	4.20896e+08	6.41787e+08	6.28222e+08	4.00252e+06	3.29257e+08	3.81229e+08	2.22338e+08	2.73027e+08	1.59916e+08	3.1083e+08	8.71063e+06	3.55943e+08	1.94964e+08	6.07056e+07	5.30032e+07	0.54774	-0.261426	0.112617	0.948397
AcCa(22:2)	AcCa	C29 H53 N O4	0.87	479.398	480.405	6.876	[M+H]+1	1.08742e+07	1.21977e+07	2.07742e+07	1.86319e+07	2.56104e+07	4.0291e+07	4.16169e+07	670894	1.71351e+07	2.2993e+07	1.42934e+07	1.40174e+07	1.26756e+07	1.39016e+07	2.19597e+06	2.10795e+07	1.14168e+07	3.99478e+06	2.32186e+06	0.541606	-0.266316	0.129497	0.887741
AcCa(22:3)	AcCa	C29 H51 N O4	-0.4	477.382	478.389	5.292	[M+H]+1	1.67481e+07	4.16108e+07	1.13845e+08	4.08541e+07	4.68195e+07	9.83824e+07	7.4481e+07	2.30727e+06	5.42688e+07	3.12066e+07	2.45312e+07	4.95919e+07	2.81028e+07	4.64932e+07	1.61163e+06	5.20524e+07	3.00662e+07	1.10001e+07	8.64655e+06	0.577613	-0.238363	0.216015	0.665515
AcCa(22:3)	AcCa	C29 H51 N O4	-0.61	477.382	478.389	5.898	[M+H]+1	1.06497e+07	1.40925e+07	2.10356e+07	3.12207e+07	3.7585e+07	4.39192e+07	3.69754e+07	4.41676e+06	2.12361e+07	2.45511e+07	1.26586e+07	1.42435e+07	1.05813e+07	1.50073e+07	1.21458e+06	2.45682e+07	1.07411e+07	4.04862e+06	2.49925e+06	0.437194	-0.359325	0.0404599	1.39297
AcCa(22:4)	AcCa	C29 H49 N O4	-0.57	475.366	476.373	4.453	[M+H]+1	9.44356e+06	4.86117e+07	1.80259e+08	1.9736e+07	2.67754e+07	5.38088e+07	4.62557e+07	614596	6.15884e+07	1.72465e+07	9.88312e+06	4.90813e+07	3.45512e+07	3.73434e+07	516217	4.6434e+07	2.6275e+07	1.6199e+07	9.06461e+06	0.565858	-0.247292	0.418827	0.377966
AcCa(22:4)	AcCa	C29 H49 N O4	-0.4	475.366	476.373	4.959	[M+H]+1	791637	701827	9.3545e+06	5.10123e+06	6.68477e+06	7.82572e+06	3.59963e+06	100147	2.58358e+06	1.60346e+06	1.20307e+06	1.90403e+06	2.56418e+06	2.659e+06	327432	3.83465e+06	1.73154e+06	1.03142e+06	437837	0.451551	-0.345293	0.188656	0.724329
AcCa(22:4)	AcCa	C29 H49 N O4	0.34	475.366	476.374	5.321	[M+H]+1	338232	701827	2.29028e+06	973837	1.15124e+06	1.71006e+06	1.20353e+06	465327	1.51432e+06	1.00968e+06	427621	779070	291320	530003	194781	1.13583e+06	444559	186394	101330	0.391394	-0.407386	0.0269493	1.56945
AcCa(22:5)	AcCa	C29 H47 N O4	-0.14	473.35	474.358	3.772	[M+H]+1	1.44554e+06	1.02105e+07	4.99748e+07	5.12738e+06	9.87543e+06	1.32898e+07	6.80263e+06	148967	2.60127e+07	3.80638e+06	1.29459e+06	1.43775e+07	1.05064e+07	7.75339e+06	248935	1.26694e+07	6.83616e+06	4.75694e+06	2.69522e+06	0.53958	-0.267944	0.425858	0.370736
AcCa(22:5)	AcCa	C29 H47 N O4	-0.18	473.35	474.358	4.252	[M+H]+1	420152	2.12157e+06	5.64259e+06	1.8079e+06	3.37618e+06	3.67731e+06	1.44989e+06	148967	3.00097e+06	531045	990357	1.97192e+06	1.8576e+06	936338	115127	2.21766e+06	1.17427e+06	547096	340250	0.529509	-0.276127	0.226383	0.645155
AcCa(22:6)	AcCa	C29 H45 N O4	-0.77	471.334	472.342	3.453	[M+H]+1	473312	2.47541e+06	9.01967e+06	2.49562e+06	3.972e+06	3.51636e+06	1.37553e+06	1.51277e+06	7.92083e+06	912855	1.67073e+06	2.22631e+06	2.33582e+06	1.61485e+06	2.71215e+06	3.36744e+06	2.11197e+06	921551	207994	0.627175	-0.202611	0.364353	0.438477
AcCa(24:0)	AcCa	C31 H61 N O4	-0.77	511.46	512.467	10.714	[M+H]+1	4.36997e+06	6.07869e+06	8.91566e+06	2.9842e+06	7.60303e+06	5.97019e+06	6.03576e+06	2.99903e+06	9.66603e+06	6.28383e+06	5.80737e+06	4.30802e+06	5.47065e+06	3.01051e+06	5.34331e+06	6.09064e+06	4.78797e+06	709266	510067	0.78612	-0.104511	0.248953	0.603882
AcCa(24:1)	AcCa	C31 H59 N O4	-0.39	509.444	510.451	8.94	[M+H]+1	1.4831e+07	7.23788e+06	1.53837e+07	9.27002e+06	1.56729e+07	1.49215e+07	2.09056e+07	1.23678e+06	9.76177e+06	9.49217e+06	1.06863e+07	1.076e+07	6.54658e+06	5.61083e+06	3.75099e+06	1.18713e+07	7.47094e+06	1.75724e+06	1.40194e+06	0.629326	-0.201124	0.127852	0.893292
AcCa(24:2)	AcCa	C31 H57 N O4	0.17	507.429	508.436	7.732	[M+H]+1	3.13736e+07	7.46681e+06	1.41228e+07	2.47897e+07	3.89612e+07	4.21319e+07	6.7214e+07	608824	9.05128e+06	2.16211e+07	1.7809e+07	1.78805e+07	6.6253e+06	1.63046e+07	1.61374e+06	2.57341e+07	1.20466e+07	6.31765e+06	3.34369e+06	0.468119	-0.329643	0.168403	0.77365
AcCa(24:2)	AcCa	C31 H57 N O4	0.42	507.429	508.436	8.223	[M+H]+1	2.13103e+06	1.00729e+06	1.25413e+06	1.60756e+06	2.4532e+06	3.24908e+06	3.71119e+06	608824	675865	1.64541e+06	1.35695e+06	1.35797e+06	209066	924898	146870	1.83436e+06	799150	332445	265791	0.435657	-0.360856	0.0642682	1.192
AcCa(6:0)	AcCa	C13 H25 N O4	0.47	259.178	260.186	1.191	[M+H]+1	133177	373580	515941	3.24572e+07	1.7373e+07	2.2888e+07	1.75824e+07	272327	1.33953e+07	1.17359e+07	206345	403605	1.4641e+07	1.15775e+07	176272	1.16727e+07	5.40093e+06	3.56439e+06	3.18419e+06	0.462699	-0.334702	0.280838	0.551544
AcCa(8:0)	AcCa	C15 H29 N O4	2.73	287.21	288.217	1.302	[M+H]+1	225720	781413	1.87709e+06	1.6694e+07	1.12522e+07	2.43972e+07	1.45912e+07	170720	1.46123e+07	9.12398e+06	346117	970184	1.01072e+07	1.61592e+07	273686	9.37258e+06	5.57129e+06	2.65822e+06	3.23432e+06	0.594425	-0.225903	0.40498	0.392567
AcCa(9:0)	AcCa	C16 H31 N O4	0.29	301.225	302.233	1.423	[M+H]+1	34967.6	50232.2	71214.4	284698	333081	927571	280145	32585.6	337295	261184	26146.8	63050.1	193073	411543	42382.5	261297	147239	84325.2	72354.5	0.563493	-0.249112	0.400041	0.397895
Cer(d14:0_23:1)	Cer	C37 H73 N O3	-1.22	579.558	580.566	16.674	[M+H]+1	2.11467e+06	3.56368e+06	2.03441e+06	843983	593782	576032	743187	859483	686692	1.04082e+06	3.19765e+06	937587	829959	740423	525104	1.30567e+06	1.24614e+06	307412	492567	0.954408	-0.020266	0.916252	0.0379849
Cer(d15:0_26:2)	Cer	C41 H79 N O3	0.77	633.606	634.614	17.662	[M+H]+1	2.76507e+07	5.88699e+07	4.67045e+07	2.07833e+07	2.43802e+07	1.67286e+07	1.96059e+07	2.38944e+07	4.78471e+07	3.785e+07	5.9295e+07	3.91003e+07	4.52754e+07	3.18468e+07	2.81372e+07	3.24315e+07	4.0731e+07	4.56682e+06	5.50212e+06	1.25591	0.0989579	0.292747	0.533507
Cer(d15:0_26:2)	Cer	C41 H79 N O3	1.85	633.607	634.614	18.016	[M+H]+1	409430	569454	551152	551381	747335	378330	397485	351514	655017	918706	685921	651871	596782	506166	439668	552980	576081	57551.4	45680.5	1.04178	0.0177741	0.798285	0.0978418
Cer(d18:0_24:1)	Cer	C42 H83 N O3	1.16	649.638	650.645	18.39	[M+H]+1	2.23348e+07	4.9672e+07	3.77358e+07	1.08593e+07	2.95172e+06	3.56983e+06	1.91326e+06	4.76408e+06	2.05638e+06	2.83283e+06	7.03234e+07	1.8411e+07	7.8192e+06	2.24631e+06	2.80398e+06	1.3869e+07	2.03208e+07	5.42078e+06	1.2833e+07	1.46519	0.165895	0.590889	0.228494
Cer(d18:0_24:1)	Cer	C42 H83 N O3	0.1	649.637	650.645	18.071	[M+H]+1	4.1318e+06	4.16796e+06	3.29107e+06	2.83081e+06	1.60312e+06	3.72735e+06	2.41401e+06	4.04468e+06	817248	1.58769e+06	7.0589e+06	3.05966e+06	1.76403e+06	2.36247e+06	2.40399e+06	2.86157e+06	3.32981e+06	383564	954558	1.16363	0.0658145	0.591979	0.227693
Cer(d18:0_24:1)	Cer	C42 H83 N O3	1.72	649.638	650.646	18.549	[M+H]+1	584201	1.27283e+06	976351	122486	107416	219474	171797	430720	130722	83458.1	1.67939e+06	236669	378580	81001.8	756079	409946	626343	131144	286039	1.52787	0.184086	0.439044	0.357492
Cer(d18:1_18:0)	Cer	C36 H71 N O3	0	565.543	566.551	16.032	[M+H]+1	3.69986e+06	1.01717e+07	8.61474e+06	2.41178e+06	992567	894044	1.50137e+06	4.44032e+06	1.71086e+06	2.60273e+06	1.17674e+07	4.86313e+06	3.48666e+06	4.02521e+06	1.75726e+06	3.70399e+06	5.17993e+06	1.01895e+06	1.72352e+06	1.39847	0.145654	0.44604	0.350626
Cer(d18:1_20:0)	Cer	C38 H75 N O3	-0.58	593.574	594.582	17.16	[M+H]+1	3.41097e+07	5.91693e+07	4.46807e+07	1.54073e+07	6.39357e+06	5.02444e+06	6.01791e+06	1.21488e+07	3.7515e+06	9.17979e+06	6.86541e+07	1.99619e+07	1.19127e+07	4.24416e+06	5.79373e+06	1.95883e+07	2.21133e+07	6.15493e+06	1.1959e+07	1.1289	0.0526574	0.836986	0.0772818
Cer(d18:1_21:0)	Cer	C39 H77 N O3	-0.14	607.59	608.598	17.547	[M+H]+1	6.97483e+06	1.40124e+07	1.14657e+07	3.14493e+06	1.70709e+06	1.28877e+06	1.29658e+06	2.28966e+06	1.20653e+06	2.41787e+06	1.69493e+07	5.45431e+06	3.50838e+06	1.27743e+06	1.22707e+06	4.58043e+06	5.6833e+06	1.47326e+06	2.92383e+06	1.24078	0.0936939	0.710576	0.14839
Cer(d18:1_22:0)	Cer	C40 H79 N O3	0.98	621.607	622.614	17.871	[M+H]+1	4.85374e+07	8.90478e+07	7.54922e+07	1.72385e+07	6.56346e+06	4.84491e+06	5.42021e+06	9.19742e+06	3.79668e+06	6.71933e+06	1.279e+08	2.94428e+07	1.5014e+07	5.30699e+06	5.98172e+06	2.66858e+07	3.67291e+07	1.022e+07	2.32051e+07	1.37635	0.13873	0.649264	0.187579
Cer(d18:1_23:0)	Cer	C41 H81 N O3	0.76	635.622	636.629	18.152	[M+H]+1	2.04494e+07	4.79283e+07	3.70099e+07	7.23018e+06	3.00096e+06	2.12606e+06	2.06153e+06	3.72271e+06	2.10544e+06	2.46496e+06	6.47354e+07	1.72465e+07	7.6417e+06	1.60509e+06	2.51844e+06	1.281e+07	1.87494e+07	5.3109e+06	1.18274e+07	1.46366	0.16544	0.601527	0.220745
Cer(d18:1_24:1)	Cer	C42 H81 N O3	0.88	647.622	648.629	17.977	[M+H]+1	4.75075e+07	9.465e+07	7.68514e+07	4.67784e+07	4.20145e+07	3.00559e+07	3.29465e+07	4.73336e+07	6.82937e+07	5.58669e+07	1.00065e+08	6.81992e+07	7.17503e+07	5.02746e+07	5.64098e+07	5.42298e+07	6.93399e+07	6.39517e+06	8.60768e+06	1.27863	0.106745	0.189562	0.72225
Cer(d18:1_24:1)	Cer	C42 H81 N O3	0.9	647.622	648.63	17.849	[M+H]+1	3.75987e+07	5.55727e+07	5.6615e+07	2.51119e+07	1.39614e+07	1.95763e+07	2.63742e+07	4.15402e+07	1.55734e+07	3.29393e+07	6.45071e+07	3.35053e+07	3.27765e+07	3.66457e+07	3.63196e+07	3.24863e+07	4.07508e+07	4.84323e+06	5.98722e+06	1.2544	0.0984362	0.324958	0.488173
Cer(d18:1_24:1)	Cer	C42 H81 N O3	0.97	647.622	648.63	18.46	[M+H]+1	480769	539537	1.4209e+06	324936	324449	890870	188552	512860	797954	384868	640169	443288	512219	656550	698605	586570	590166	114915	48122.3	1.00613	0.00265468	0.983326	0.00730262
Cer(d18:1_24:1)	Cer	C42 H81 N O3	0.63	647.622	648.629	17.593	[M+H]+1	401774	734783	469260	410775	317859	652455	461074	814515	289242	553703	1.06995e+06	352491	406949	995456	491120	510544	663192	55449.8	152914	1.29899	0.113606	0.265075	0.576631
Cer(d18:1_26:1)	Cer	C44 H85 N O3	1.97	675.654	676.661	18.425	[M+H]+1	592958	1.08089e+06	855194	438471	257721	286711	199628	545523	528684	449638	1.30001e+06	569699	729563	287160	279327	523542	633152	86302.5	187474	1.20936	0.0825565	0.548706	0.26066
Cer(d18:2_20:0)	Cer	C38 H73 N O3	-0.27	591.559	592.566	16.295	[M+H]+1	2.91029e+07	3.37031e+07	3.13579e+07	1.78415e+07	2.05331e+07	2.19715e+07	2.30485e+07	2.82588e+07	2.969e+07	4.31586e+07	3.5332e+07	2.70067e+07	2.29667e+07	3.83357e+07	3.51393e+07	2.78666e+07	3.17561e+07	2.35078e+06	2.89252e+06	1.13958	0.0567429	0.338787	0.470074
Cer(d18:2_22:0)	Cer	C40 H77 N O3	1.09	619.591	620.598	17.301	[M+H]+1	8.72295e+07	1.28103e+08	1.02152e+08	5.29901e+07	5.92105e+07	5.24132e+07	5.17351e+07	6.24947e+07	1.09505e+08	1.13131e+08	1.32206e+08	8.95223e+07	1.00039e+08	8.89154e+07	7.81084e+07	8.18965e+07	9.77581e+07	9.3198e+06	9.28437e+06	1.19368	0.0768876	0.304541	0.516354
Cer(d18:2_24:1)	Cer	C42 H79 N O3	0.6	645.606	646.614	17.288	[M+H]+1	3.2506e+07	4.11244e+07	3.75618e+07	2.38243e+07	2.17232e+07	2.62794e+07	3.44772e+07	4.06766e+07	2.8918e+07	3.79318e+07	3.92746e+07	2.96495e+07	3.31774e+07	4.69553e+07	4.35588e+07	3.25023e+07	3.85231e+07	2.21913e+06	3.19642e+06	1.18524	0.0738079	0.14335	0.843602
Cer(d18:2_24:2)	Cer	C42 H77 N O3	0.62	643.591	644.598	16.541	[M+H]+1	1.44341e+06	1.45118e+06	2.19984e+06	1.05319e+06	909665	1.05217e+06	3.10909e+06	2.39944e+06	951905	1.39135e+06	1.2144e+06	1.06972e+06	992118	4.64974e+06	3.27785e+06	1.59612e+06	2.24077e+06	232427	736972	1.40388	0.14733	0.304024	0.517092
Cer(d18:2_25:0)	Cer	C43 H83 N O3	0.44	661.638	662.645	18.228	[M+H]+1	2.03154e+06	4.3741e+06	2.07229e+06	2.49255e+06	1.8195e+06	2.61925e+06	1.58795e+06	1.39361e+06	5.09225e+06	3.08436e+06	4.83366e+06	4.73484e+06	5.40753e+06	1.53717e+06	1.91058e+06	2.65674e+06	3.68475e+06	383891	810877	1.38695	0.142059	0.210673	0.67639
Cer(d18:2_25:1)	Cer	C43 H81 N O3	0.47	659.622	660.629	17.641	[M+H]+1	1.15832e+06	1.78888e+06	1.68182e+06	826031	850759	781446	730446	958840	1.71606e+06	1.76108e+06	1.6423e+06	1.51394e+06	1.58536e+06	1.25056e+06	1.30773e+06	1.22537e+06	1.45998e+06	144184	77107.4	1.19146	0.076079	0.293474	0.53243
Cer(d36:1)	Cer	C36 H71 N O3	-0.16	565.543	566.551	17.213	[M+H]+1	1.31825e+06	8.35278e+06	5.10546e+06	3.46113e+06	1.38575e+06	2.20639e+07	3.68158e+06	9.97581e+06	2.77643e+06	3.62766e+06	2.10108e+06	5.78208e+06	2.77881e+06	2.58121e+07	9.10442e+06	6.17488e+06	9.1157e+06	1.97467e+06	4.35456e+06	1.47625	0.169161	0.486408	0.312999
Cer(d38:0)	Cer	C38 H77 N O3	0.08	595.59	596.598	17.47	[M+H]+1	436371	3.36443e+06	1.71504e+06	675789	154939	1.1539e+06	83099.8	673012	66500.9	137638	1.02431e+06	1.02216e+06	340806	520782	128523	846072	607315	326398	180795	0.717805	-0.143994	0.631537	0.199602
Cer(d38:2)	Cer	C38 H73 N O3	-0.3	591.559	592.566	17.318	[M+H]+1	167701	2.67596e+06	2.1363e+06	929578	355233	2.63028e+07	1.47613e+06	4.85286e+06	860415	526000	591844	2.37436e+06	660884	2.29867e+07	5.83474e+06	4.0283e+06	6.4897e+06	2.51452e+06	4.23247e+06	1.61103	0.207103	0.603645	0.219218
Cer(d39:2)	Cer	C39 H75 N O3	-0.33	605.574	606.582	16.861	[M+H]+1	9.50021e+06	1.30028e+07	1.20495e+07	6.0213e+06	7.81679e+06	5.89287e+06	7.06962e+06	8.49244e+06	1.60427e+07	1.48786e+07	1.49744e+07	9.4929e+06	1.27767e+07	1.0863e+07	8.79524e+06	1.00767e+07	1.13805e+07	1.16451e+06	1.1265e+06	1.12939	0.0528423	0.492138	0.307913
Cer(d40:0)	Cer	C40 H81 N O3	0.7	623.622	624.629	18.04	[M+H]+1	1.76499e+06	3.29116e+06	3.48431e+06	1.75962e+06	3.61774e+06	2.4684e+06	1.9277e+06	5.11669e+06	2.15566e+06	3.21141e+06	1.36412e+06	3.47675e+06	3.67538e+06	1.05922e+06	1.43021e+06	2.87977e+06	2.20113e+06	338142	565662	0.764344	-0.116711	0.294024	0.531617
Cer(d42:0)	Cer	C42 H85 N O3	-0.04	651.653	652.66	18.576	[M+H]+1	2.31281e+06	2.241e+06	2.11292e+06	414384	943469	443680	261537	390940	553310	568867	4.70148e+06	812851	455692	225206	482575	1.02429e+06	1.33556e+06	267780	846678	1.30389	0.11524	0.66056	0.180088
Cer(d43:1)	Cer	C43 H85 N O3	0.52	663.653	664.661	18.604	[M+H]+1	1.86212e+06	4.30277e+06	3.6326e+06	855904	882208	518604	261107	713727	517383	531929	5.62303e+06	1.70199e+06	1.00591e+06	210583	451241	1.40784e+06	1.79855e+06	450496	989978	1.27753	0.106371	0.682791	0.165712
Cer(d44:3)	Cer	C44 H83 N O3	0.55	673.638	674.645	17.941	[M+H]+1	287713	823912	664039	453565	490277	379504	329851	442100	589810	530802	706115	651023	694038	639528	445547	499157	627250	51096.2	47123.4	1.25662	0.0992034	0.134665	0.870744
Cer(m18:0_18:0)	Cer	C36 H73 N O2	-0.52	551.564	552.571	17.166	[M+H]+1	595382	1.05414e+06	1.52965e+06	436571	545568	608169	1.17251e+06	664658	765204	1.40862e+06	2.26421e+06	1.59226e+06	1.98555e+06	1.4763e+06	602745	878047	1.58421e+06	122032	282706	1.80424	0.256295	0.0177932	1.74975
Cer(m18:0_20:0)	Cer	C38 H77 N O2	-0.09	579.595	580.603	17.882	[M+H]+1	1.3233e+06	2.7434e+06	2.84376e+06	1.43446e+06	1.14049e+06	611258	740515	1.42332e+06	1.0592e+06	1.80085e+06	3.63975e+06	1.53077e+06	1.89892e+06	1.17976e+06	1.2286e+06	1.51206e+06	1.89556e+06	239732	454561	1.25363	0.0981695	0.422826	0.373838
Cer(m18:0_24:1)	Cer	C42 H83 N O2	-0.25	633.642	634.649	18.438	[M+H]+1	1.27414e+06	2.46044e+06	2.82282e+06	1.41362e+06	1.58659e+06	1.87887e+06	1.35457e+06	1.42168e+06	2.93006e+06	2.32788e+06	2.76749e+06	2.38156e+06	2.63953e+06	4.0332e+06	1.91828e+06	1.94707e+06	2.74801e+06	201131	352605	1.41136	0.149637	0.0528525	1.27693
Cer(m18:1_20:0)	Cer	C38 H75 N O2	-0.04	577.58	578.587	17.277	[M+H]+1	3.13889e+06	4.0771e+06	4.01873e+06	2.92117e+06	3.47904e+06	3.02295e+06	2.68363e+06	2.60456e+06	3.94102e+06	4.71669e+06	4.6274e+06	3.84626e+06	4.12025e+06	3.22568e+06	3.78032e+06	3.46038e+06	3.91998e+06	221685	228860	1.13282	0.0541605	0.218336	0.660874
Cer(m18:1_22:0)	Cer	C40 H79 N O2	-0.02	605.611	606.618	17.963	[M+H]+1	3.1479e+06	5.20634e+06	5.34158e+06	3.48271e+06	5.0113e+06	3.26411e+06	3.04354e+06	2.80324e+06	6.49888e+06	5.55644e+06	7.94476e+06	6.42841e+06	7.1089e+06	4.62794e+06	3.88107e+06	4.33561e+06	5.99822e+06	417675	760517	1.38348	0.140972	0.0562288	1.25004
Cer(m18:1_24:1)	Cer	C42 H81 N O2	0.98	631.627	632.635	18.395	[M+H]+1	5.43862e+06	1.23429e+07	9.82876e+06	2.71206e+06	817412	1.87887e+06	1.35457e+06	1.30927e+06	2.28275e+06	2.32788e+06	1.75506e+07	4.94653e+06	2.57697e+06	4.0332e+06	760596	4.02931e+06	5.97358e+06	1.2557e+06	2.9796e+06	1.48253	0.171004	0.486615	0.312815
Cer(m18:1_24:1)	Cer	C42 H81 N O2	1.54	631.628	632.635	17.956	[M+H]+1	205160	280780	978694	278339	230340	312073	604150	119146	294913	163681	659073	425823	165227	1.2038e+06	694614	346728	629707	81475.8	172042	1.81614	0.25915	0.11138	0.953193
Cer(t17:0_25:0)	Cer	C42 H85 N O4	0.38	667.648	668.655	18.163	[M+H]+1	965784	1.85807e+06	2.20352e+06	396161	301917	459358	375036	159270	1.57688e+06	1.98437e+06	2.06673e+06	1.4344e+06	1.84104e+06	2.22127e+06	166862	1.02804e+06	1.54606e+06	252135	369369	1.50389	0.177217	0.261812	0.582011
Cer(t17:0_25:1)	Cer	C42 H83 N O4	0.13	665.632	666.64	17.519	[M+H]+1	1.1679e+06	1.72642e+06	2.05024e+06	772549	627110	596099	496181	1.24089e+06	355987	824001	3.3403e+06	1.29411e+06	657130	478802	718961	985738	1.29786e+06	175384	528587	1.31664	0.119467	0.489787	0.309993
Cer(t18:0_23:0)	Cer	C41 H83 N O4	1.51	653.633	654.64	17.82	[M+H]+1	457920	746750	700839	228137	126073	125530	283745	189466	194626	138342	1.02967e+06	313789	168043	2.03299e+06	155320	319143	739963	74319.5	360997	2.31859	0.365225	0.139854	0.854325
Cer(t18:0_23:0)	Cer	C41 H83 N O4	1.84	653.633	652.626	18.404	[M-H]-1	491600	819306	680528	410564	250029	150321	193842	225663	334182	415555	1.2061e+06	562169	418633	260599	288759	397159	547252	68737.4	173181	1.37792	0.139223	0.346936	0.459751
Cer(t35:0)	Cer	C35 H71 N O4	-0.63	569.538	570.545	17.513	[M+H]+1	919423	1.45338e+06	1.28717e+06	971691	809337	953020	714508	851444	1.14233e+06	1.08735e+06	2.0883e+06	1.10251e+06	1.05332e+06	1.53165e+06	907109	1.01897e+06	1.33658e+06	71627.3	214779	1.3117	0.117835	0.0989587	1.00455
Cer(t38:1)	Cer	C38 H75 N O4	0.73	609.57	610.577	17.556	[M+H]+1	2.31306e+06	4.76447e+06	4.80124e+06	3.73572e+06	6.28387e+06	2.79847e+06	1.73976e+06	1.03869e+07	5.8018e+06	5.76142e+06	3.79495e+06	5.82995e+06	2.9186e+06	1.12725e+07	1.82468e+06	4.83867e+06	5.12814e+06	788939	1.6706e+06	1.05982	0.0252335	0.859786	0.0656095
ChE(20:4)	ChE	C47 H76 O2	-1.42	672.584	673.591	20.004	[M+H]+1	951199	3.18261e+06	2.11067e+06	929747	1.19743e+06	2.94767e+06	1.49011e+06	3.10327e+06	978843	3.19061e+06	1.14742e+06	1.66794e+06	1.00618e+06	1.98442e+06	2.24145e+06	2.00822e+06	1.60948e+06	318595	236733	0.801449	-0.096124	0.427216	0.369353
CL(18:2_16:1_18:2_18:2)	CL	C79 H140 O17 P2	1.2	1422.96	1421.95	18.839	[M-H]-1	522787	246525	330392	1.44888e+06	1.01825e+06	780407	1.24108e+06	1.55342e+06	306256	1.65063e+06	97059.1	392809	827102	362027	77666.1	909863	351333	172615	135599	0.386138	-0.413257	0.055259	1.2576
CL(18:2_18:1_18:1_18:2)	CL	C81 H146 O17 P2	-3.37	1453	1451.99	19.242	[M-H]-1	2.01767e+06	1.91373e+06	2.69291e+06	3.6689e+06	2.31289e+06	2.7168e+06	2.53584e+06	2.15737e+06	1.19555e+06	7.61253e+06	864742	1.45478e+06	4.20733e+06	1.10663e+06	219929	2.88242e+06	1.57068e+06	563301	689332	0.544918	-0.263669	0.18503	0.732759
CL(18:2_18:1_18:2_18:2)	CL	C81 H144 O17 P2	-0.53	1450.99	1449.98	19.115	[M-H]-1	5.30877e+06	3.69764e+06	6.82391e+06	2.86292e+07	5.1354e+06	6.89366e+06	6.64178e+06	4.24175e+07	1.18299e+07	1.87518e+07	5.68639e+06	3.92401e+06	1.13088e+07	3.00962e+06	3.43132e+06	1.3613e+07	5.47203e+06	4.03286e+06	1.5287e+06	0.401972	-0.395804	0.191197	0.71852
CL(18:2_18:2_18:2_18:2)	CL	C81 H142 O17 P2	0.55	1448.97	1449.98	18.859	[M+H]+1	8.00379e+06	7.95654e+06	7.52337e+06	1.8217e+07	1.68297e+07	1.29727e+07	1.18328e+07	3.7835e+07	8.7451e+06	3.35942e+07	5.2167e+06	8.82299e+06	3.28638e+07	6.24518e+06	4.37779e+06	1.6351e+07	1.15053e+07	3.44859e+06	5.39164e+06	0.703643	-0.152648	0.446595	0.350086
CL(18:2_18:2_18:2_18:2)	CL	C81 H142 O17 P2	2.79	1448.98	1447.97	19.462	[M-H]-1	229670	181341	300994	293602	619519	297371	255365	217128	272704	771509	163333	173808	659446	78414.8	53550	343920	225710	60901	110916	0.656286	-0.182907	0.32547	0.487489
CL(18:2_18:2_18:2_20:3)	CL	C83 H144 O17 P2	0.97	1474.99	1473.98	18.943	[M-H]-1	2.93719e+06	1.47662e+06	1.9342e+06	345110	4.88807e+06	4.28637e+06	5.28254e+06	7.91168e+06	2.39201e+06	1.01497e+07	814626	2.19285e+06	5.43379e+06	2.07555e+06	734361	4.16035e+06	2.25024e+06	960827	852282	0.540877	-0.266901	0.22543	0.646989
CL(18:2_18:2_18:2_20:4)	CL	C83 H142 O17 P2	-2.21	1472.97	1471.97	18.832	[M-H]-1	1.46532e+06	805774	1.23659e+06	2.2304e+06	438858	2.06866e+06	2.09963e+06	4.29743e+06	1.29955e+06	4.67982e+06	358544	1.35584e+06	2.73169e+06	1.22852e+06	345381	2.0622e+06	1.204e+06	443613	436436	0.58384	-0.233706	0.244946	0.61093
CL(18:2_18:2_18:2_22:6)	CL	C85 H142 O17 P2	0.68	1496.97	1495.97	18.678	[M-H]-1	8.69311e+06	6.07713e+06	9.51817e+06	1.19252e+07	1.09049e+07	1.35606e+07	1.25358e+07	1.62273e+07	6.03487e+06	2.96674e+07	3.25098e+06	8.72869e+06	1.53179e+07	8.83493e+06	1.81263e+06	1.25144e+07	7.58903e+06	2.1578e+06	2.39554e+06	0.606422	-0.217225	0.183955	0.735289
CL(18:3_18:2_18:2_18:2)	CL	C81 H140 O17 P2	0.76	1446.96	1445.95	18.637	[M-H]-1	851547	687906	749331	1.58894e+06	1.17889e+06	959752	1.14928e+06	2.46956e+06	837110	3.08753e+06	227665	614591	1.79317e+06	565985	144686	1.35599e+06	669219	255206	295551	0.49353	-0.306687	0.125188	0.902438
CL(20:2_18:2_18:2_18:2)	CL	C83 H146 O17 P2	0.37	1477	1476	19.163	[M-H]-1	787691	1.06659e+06	997816	1.52893e+06	821384	490217	594013	4.28674e+06	1.70325e+06	7.06122e+06	233794	1.72143e+06	4.14115e+06	661271	146174	1.93379e+06	1.38076e+06	667515	744755	0.714021	-0.146289	0.619424	0.208012
CL(20:5_18:2_18:2_18:2)	CL	C83 H140 O17 P2	-1	1470.96	1469.95	18.884	[M-H]-1	2.91907e+06	1.52993e+06	1.76017e+06	5.39973e+06	1.79063e+06	3.48569e+06	2.52201e+06	4.40446e+06	1.16156e+06	5.46307e+06	847146	1.82659e+06	2.12841e+06	1.60395e+06	374251	3.04363e+06	1.35607e+06	503218	324216	0.445543	-0.35111	0.0442811	1.35378
Co(Q10)	Co	C59 H90 O4	-0.19	862.684	863.691	19.251	[M+H]+1	7.67364e+07	1.6813e+08	1.48729e+08	1.33901e+08	1.4273e+08	8.55714e+07	5.45781e+07	1.02936e+08	9.05601e+07	1.7567e+08	1.40638e+08	1.37998e+08	1.77819e+08	4.48187e+07	1.17048e+08	1.17954e+08	1.23664e+08	1.30826e+07	2.20076e+07	1.04841	0.0205312	0.81612	0.0882461
Co(Q10)	Co	C59 H90 O4	4.4	862.688	863.695	18.791	[M+H]+1	4.01486e+06	6.21736e+06	1.0072e+07	9.77867e+06	9.35597e+06	7.29062e+06	9.28649e+06	6.37699e+06	4.37358e+06	9.37032e+06	7.93869e+06	5.18719e+06	1.14856e+07	1.04867e+07	9.20988e+06	7.61368e+06	8.86161e+06	720210	1.09546e+06	1.16391	0.0659177	0.346353	0.460482
Co(Q6)	Co	C39 H58 O4	-0.42	590.433	591.441	18.769	[M+H]+1	1.52829e+07	2.83487e+07	2.65543e+07	3.78198e+07	2.82805e+07	2.50794e+07	1.99033e+07	2.10202e+07	2.92906e+07	3.50539e+07	3.03512e+07	2.83828e+07	3.42236e+07	1.78891e+07	3.32256e+07	2.66633e+07	2.88145e+07	2.15201e+06	2.92085e+06	1.08068	0.0336959	0.569055	0.244846
Co(Q7)	Co	C44 H66 O4	-0.33	658.496	659.503	18.764	[M+H]+1	1.72712e+07	3.29879e+07	1.96556e+07	3.56807e+07	2.75444e+07	2.06908e+07	2.07773e+07	2.36458e+07	2.85223e+07	3.72367e+07	2.86522e+07	1.5788e+07	3.81909e+07	1.7743e+07	3.00626e+07	2.64013e+07	2.60873e+07	2.24449e+06	4.1508e+06	0.988109	-0.00519535	0.942792	0.025584
Co(Q8)	Co	C49 H74 O4	0.58	726.559	727.566	18.06	[M+H]+1	4.1501e+07	8.28068e+07	7.00804e+07	1.14991e+08	1.4106e+08	7.96694e+07	6.26598e+07	4.44022e+07	1.26002e+08	1.1001e+08	9.89786e+07	8.53578e+07	1.2259e+08	4.15106e+07	1.00405e+08	8.73181e+07	8.97685e+07	1.08476e+07	1.34602e+07	1.02806	0.0120197	0.894448	0.0484449
Co(Q8)	Co	C49 H74 O4	1.45	726.56	727.567	18.771	[M+H]+1	2.64798e+06	5.69931e+06	5.5082e+06	7.4519e+06	7.956e+06	8.38675e+06	7.0098e+06	4.8136e+06	8.29277e+06	386439	5.99243e+06	1.10874e+07	3.65584e+06	7.91576e+06	6.95197e+06	5.81527e+06	7.12068e+06	830353	1.21806e+06	1.22448	0.0879515	0.385906	0.413518
Co(Q8)	Co	C49 H74 O4	-1.61	726.558	727.565	18.202	[M+H]+1	1.84748e+06	2.05062e+06	1.88454e+06	1.62354e+06	2.02858e+06	2.38195e+06	1.4615e+06	712136	8.19003e+06	2.34519e+06	2.1236e+06	4.30587e+06	3.81516e+06	1.3979e+06	2.09366e+06	2.45256e+06	2.74724e+06	655437	557072	1.12015	0.0492774	0.776696	0.109749
Co(Q9)	Co	C54 H82 O4	-0.17	794.621	795.628	18.754	[M+H]+1	1.62509e+09	2.26218e+09	2.17841e+09	2.64726e+09	2.57036e+09	1.85489e+09	1.85261e+09	2.06334e+09	2.40905e+09	3.07023e+09	2.66387e+09	2.45814e+09	2.89742e+09	1.52886e+09	2.42425e+09	2.25334e+09	2.39451e+09	1.37561e+08	2.32353e+08	1.06265	0.0263889	0.586957	0.231394
Co(Q9)	Co	C54 H82 O4	-0.67	794.621	795.628	18.237	[M+H]+1	3.83736e+07	2.89829e+07	3.5836e+07	1.89892e+07	6.53446e+07	4.78804e+07	2.9223e+07	711515	1.60306e+07	2.15786e+07	1.55142e+07	4.19531e+07	3.13509e+07	1.11352e+07	2.9255e+06	3.0295e+07	2.05758e+07	5.69504e+06	7.06882e+06	0.67918	-0.168015	0.325381	0.487608
Co(Q9)	Co	C54 H82 O4	0.14	794.621	795.629	18.323	[M+H]+1	2.12798e+07	2.51775e+07	1.74235e+07	2.07958e+07	5.07155e+07	1.79685e+07	1.0654e+07	3.0979e+07	4.73243e+07	2.23993e+07	3.13168e+07	3.26129e+07	2.52518e+07	1.35162e+07	3.84566e+07	2.64717e+07	2.82308e+07	4.11598e+06	4.23489e+06	1.06645	0.0279418	0.793784	0.100297
Co(Q9)	Co	C54 H82 O4	0.79	794.622	795.629	16.791	[M+H]+1	8.7456e+06	7.80961e+06	3.06324e+06	4.2031e+06	2.19863e+07	5.00593e+06	5.66909e+06	767625	3.43926e+06	2.02203e+06	3.78222e+06	3.93798e+06	3.95215e+06	629997	906761	6.27118e+06	2.64182e+06	1.91006e+06	766660	0.421264	-0.375446	0.217683	0.662175
Co(Q9)	Co	C54 H82 O4	-0.1	794.621	795.629	19.277	[M+H]+1	3.70467e+06	1.6714e+07	1.14935e+07	1.666e+07	1.41569e+07	8.89379e+06	8.02375e+06	3.94525e+06	1.11126e+07	2.32511e+06	1.10702e+07	3.27628e+06	1.48659e+07	2.35173e+06	5.14614e+06	9.70294e+06	7.34205e+06	1.66541e+06	2.41623e+06	0.756682	-0.121086	0.431448	0.365071
Co(Q9)	Co	C54 H82 O4	-0.15	794.621	795.628	20.074	[M+H]+1	2.29854e+06	2.73152e+06	6.79244e+06	2.37953e+06	3.62326e+06	1.28624e+06	1.55788e+06	2.05885e+06	2.04075e+06	4.07513e+06	3.38046e+06	2.72925e+06	2.16331e+06	3.57381e+06	3.80209e+06	2.88442e+06	3.12978e+06	511697	300541	1.08507	0.0354566	0.753557	0.122884
Co(Q9)	Co	C54 H82 O4	-0.21	794.621	795.628	20.891	[M+H]+1	1.25714e+06	1.08101e+06	2.52574e+06	2.77286e+06	2.62106e+06	1.53897e+06	395714	1.40192e+06	7.32897e+06	3.02482e+06	2.82023e+06	2.40785e+06	3.33427e+06	1.11877e+06	4.12664e+06	2.39482e+06	2.76155e+06	611820	500937	1.15314	0.0618804	0.704277	0.152257
Co(Q9)	Co	C54 H82 O4	0.3	794.622	795.629	20.42	[M+H]+1	2.68509e+06	1.68434e+06	967863	6.38811e+06	5.55461e+06	757762	2.27345e+06	546301	2.04075e+06	2.10685e+06	2.43682e+06	4.71358e+06	2.42102e+06	564200	4.72653e+06	2.50051e+06	2.97243e+06	621505	790537	1.18873	0.0750826	0.658808	0.181241
Co(Q9)	Co	C54 H82 O4	0.71	794.622	795.629	17.75	[M+H]+1	1.09027e+06	2.13416e+06	1.17743e+06	1.16812e+06	1.28262e+06	2.11905e+06	1.43641e+06	1.19193e+06	925682	2.11616e+06	3.03153e+06	1.28944e+06	769297	1.09759e+06	1.8363e+06	1.46418e+06	1.60483e+06	149456	396480	1.09606	0.0398335	0.69005	0.161119
Co(Q9)	Co	C54 H82 O4	4.81	794.625	793.618	17.968	[M-H]-1	2.61139e+06	5.29573e+06	4.37923e+06	2.39677e+06	1.67727e+06	1.36389e+06	278414	382966	512047	400935	4.32859e+06	1.75523e+06	884260	363201	406485	1.92986e+06	1.54755e+06	556408	738986	0.801898	-0.0958808	0.692705	0.159452
DG(16:0_16:0)	DG	C35 H68 O5	0.69	568.507	569.514	17.421	[M+H]+1	497933	2.20403e+06	197855	171634	160403	1.56348e+06	109205	118895	104794	1.56317e+06	1.7928e+06	1.27241e+06	118628	309899	107437	669139	720236	250500	343594	1.07636	0.0319582	0.907206	0.0422941
DG(16:0_16:1)	DG	C35 H66 O5	0	566.491	589.48	15.938	[M+Na]+1	251660	184807	156605	216974	182813	214458	2.11466e+06	186717	222603	278811	255332	229240	284746	3.08431e+06	214298	401011	813585	190740	567807	2.02883	0.307246	0.399547	0.398433
DG(18:0_18:1)	DG	C39 H74 O5	0.51	622.554	645.543	17.814	[M+Na]+1	707854	1.38193e+06	1.75883e+06	1.45045e+06	1.36124e+06	1.89379e+06	1.65925e+06	2.29713e+06	2.51876e+06	2.47172e+06	1.15137e+06	1.28248e+06	2.04217e+06	3.25138e+06	2.53678e+06	1.7501e+06	2.05283e+06	179587	392232	1.17298	0.0692921	0.429764	0.36677
DG(18:0_20:4)	DG	C41 H72 O5	-2.48	644.536	645.544	17.801	[M+H]+1	707854	1.38193e+06	1.75883e+06	1.45045e+06	1.36124e+06	1.89379e+06	1.65925e+06	2.29713e+06	2.51876e+06	2.47172e+06	1.15137e+06	1.28248e+06	2.04217e+06	3.25138e+06	2.53678e+06	1.7501e+06	2.05283e+06	179587	392232	1.17298	0.0692921	0.429764	0.36677
DG(18:0_22:3)	DG	C43 H78 O5	-3.4	674.583	675.59	18.769	[M+H]+1	8.7202e+06	1.24862e+07	1.16433e+07	1.7624e+07	1.10822e+07	1.16822e+07	9.76416e+06	1.35926e+07	1.15512e+07	2.05489e+07	2.3915e+07	1.5444e+07	2.41481e+07	1.10261e+07	1.25718e+07	1.28695e+07	1.7421e+07	1.13995e+06	2.79056e+06	1.35367	0.131512	0.0927558	1.03266
DG(18:0_22:5)	DG	C43 H74 O5	0.04	670.554	693.543	17.235	[M+Na]+1	645374	3.14362e+06	2.40418e+06	3.00708e+06	1.54812e+06	2.53042e+06	2.90024e+06	2.65546e+06	2.41929e+06	2.33161e+06	735177	1.45504e+06	3.39582e+06	749454	1.88817e+06	2.35854e+06	1.64473e+06	236791	489405	0.697351	-0.156548	0.157966	0.801436
DG(18:0_22:5)	DG	C43 H74 O5	-2.91	670.552	671.559	17.927	[M+H]+1	580296	487037	595022	640780	556852	1.12433e+06	764717	936127	587541	1.88398e+06	478152	645886	732405	799680	1.443e+06	815669	819824	133972	164831	1.00509	0.00220674	0.98543	0.00637425
DG(18:0_22:6)	DG	C43 H72 O5	-0.09	668.538	691.527	16.985	[M+Na]+1	1.35514e+06	6.51034e+06	6.05558e+06	4.92255e+06	3.61943e+06	4.34281e+06	4.57505e+06	5.67079e+06	6.94951e+06	5.2127e+06	4.26421e+06	6.57826e+06	8.17615e+06	6.76801e+06	3.86157e+06	4.92139e+06	5.92964e+06	510325	813048	1.20487	0.0809405	0.292889	0.533297
DG(18:0_22:6)	DG	C43 H72 O5	-3.43	668.536	669.543	17.45	[M+H]+1	1.19001e+06	606449	560237	5.90122e+06	3.64598e+06	3.9976e+06	3.31135e+06	3.37043e+06	346091	7.19033e+06	1.50268e+06	2.92835e+06	1.16524e+06	2.27201e+06	1.71999e+06	3.01197e+06	1.91765e+06	742533	310199	0.636677	-0.196081	0.334	0.476253
DG(18:1_16:0)	DG	C37 H70 O5	0.08	594.522	617.512	17.073	[M+Na]+1	4.37488e+06	6.74067e+06	7.03783e+06	7.90805e+06	6.86442e+06	7.251e+06	2.31425e+07	1.24127e+07	1.07607e+07	1.02154e+07	9.45857e+06	4.7515e+06	1.16334e+07	2.91983e+07	9.68713e+06	9.67082e+06	1.29458e+07	1.66964e+06	4.21778e+06	1.33864	0.126665	0.397317	0.400863
DG(18:1_16:1)	DG	C37 H68 O5	-0.47	592.506	593.514	16.281	[M+H]+1	864826	1.58447e+06	1.43465e+06	1.81212e+06	1.61294e+06	3.3351e+06	8.82555e+06	2.74042e+06	3.31011e+06	1.28413e+06	2.1885e+06	1.00449e+06	2.18938e+06	1.66292e+07	4.97801e+06	2.68043e+06	5.39791e+06	733968	2.88284e+06	2.01382	0.304021	0.243824	0.612923
DG(18:1_16:1)	DG	C37 H68 O5	-0.72	592.506	615.496	16.109	[M+Na]+1	274130	312383	381778	279654	410051	279783	3.30094e+06	257794	314241	646795	463770	935689	2.3627e+06	3.66269e+06	230895	645755	1.53115e+06	297263	648825	2.3711	0.374949	0.173394	0.760965
DG(18:1_18:1)	DG	C39 H72 O5	0.56	620.538	643.528	17.302	[M+Na]+1	3.55859e+06	1.19413e+07	1.03599e+07	1.20737e+07	7.38182e+06	9.34902e+06	8.86893e+06	1.76251e+07	1.08809e+07	1.72127e+07	5.32646e+06	8.67717e+06	1.42027e+07	2.68615e+07	8.43855e+06	1.09252e+07	1.27013e+07	1.33595e+06	3.81785e+06	1.16257	0.0654187	0.59175	0.227862
DG(18:1_18:1)	DG	C39 H72 O5	-0.01	620.538	621.545	17.177	[M+H]+1	666109	2.77139e+06	2.90249e+06	1.16775e+06	1.1526e+06	2.22134e+06	6.58271e+06	1.881e+06	2.63147e+06	2.67487e+06	5.20445e+06	1.40117e+06	2.82576e+06	1.60103e+07	2.60182e+06	2.46517e+06	5.6087e+06	520195	2.67251e+06	2.27517	0.357014	0.133536	0.874402
DG(18:1_18:2)	DG	C39 H70 O5	0.08	618.522	619.53	16.433	[M+H]+1	1.48865e+06	2.86705e+06	2.79863e+06	4.38602e+06	3.42148e+06	4.53046e+06	1.24997e+07	5.76504e+06	6.19672e+06	4.60251e+06	3.90294e+06	2.98003e+06	4.91664e+06	2.59324e+07	1.10385e+07	4.85563e+06	9.75412e+06	960482	4.28319e+06	2.00883	0.302942	0.152408	0.816991
DG(18:1_20:3)	DG	C41 H72 O5	-0.03	644.538	645.545	17.183	[M+H]+1	8.30265e+06	3.77955e+07	4.19955e+07	3.39709e+07	2.31363e+07	3.77459e+07	1.76673e+07	1.09927e+07	4.7049e+07	3.83076e+07	3.41838e+07	4.62144e+07	4.53999e+07	1.77042e+07	1.80448e+07	2.96963e+07	3.23094e+07	4.3082e+06	6.26503e+06	1.08799	0.0366262	0.734046	0.134277
DG(18:1_20:3)	DG	C41 H72 O5	0.96	644.539	667.528	17.446	[M+Na]+1	135242	406172	280317	220812	192048	420664	559357	274892	2.3628e+06	687467	341479	249397	488799	273629	159197	553977	302500	208151	54961.8	0.546052	-0.262766	0.420485	0.376249
DG(18:1_20:3)	DG	C41 H72 O5	-1.31	644.537	667.526	16.945	[M+Na]+1	302631	441472	347103	436249	342022	576693	322395	441984	813829	418911	294493	300986	655734	885516	486394	444329	524625	48263.3	112220	1.18071	0.072144	0.450463	0.346341
DG(18:1_22:3)	DG	C43 H76 O5	-0.24	672.569	673.576	17.711	[M+H]+1	167744	116965	211205	449592	243979	675950	150382	199173	404878	577254	206746	153053	156548	255799	286995	319712	211828	61668.2	26570.4	0.662559	-0.178775	0.255471	0.592658
DG(18:2_18:2)	DG	C39 H68 O5	0.49	616.507	617.514	15.317	[M+H]+1	1.45626e+06	2.65869e+06	2.39835e+06	3.65645e+06	3.0501e+06	4.00653e+06	7.19481e+06	4.33394e+06	5.12891e+06	2.83743e+06	3.4571e+06	2.00886e+06	4.47298e+06	1.43626e+07	1.03919e+07	3.67215e+06	6.93869e+06	513429	2.34034e+06	1.88955	0.276357	0.0852574	1.06927
DG(20:1_18:1)	DG	C41 H76 O5	1.57	648.57	671.56	17.84	[M+Na]+1	580296	487037	595022	640780	556852	1.12749e+06	764800	936127	432408	1.88398e+06	478152	645886	519317	892219	1.443e+06	800479	795714	137835	177197	0.994047	-0.00259288	0.983945	0.00702933
DG(20:1_18:2)	DG	C41 H74 O5	0.29	646.554	669.543	17.335	[M+Na]+1	1.19001e+06	606449	560237	5.90122e+06	954055	1.40328e+06	1.51848e+06	2.80528e+06	346091	1.84626e+06	561196	401610	1.16524e+06	1.69158e+06	1.71999e+06	1.71314e+06	1.10792e+06	518085	275349	0.646721	-0.189283	0.445798	0.350862
DG(20:1_18:2)	DG	C41 H74 O5	0.07	646.554	647.561	17.509	[M+H]+1	664701	2.1031e+06	2.39503e+06	3.82362e+06	1.93138e+06	2.50986e+06	1.30945e+06	1.03206e+06	2.386e+06	2.9146e+06	2.19687e+06	2.44106e+06	2.89124e+06	1.04735e+06	1.50408e+06	2.10698e+06	2.01612e+06	294859	330135	0.956876	-0.0191446	0.852933	0.0690851
DG(20:3_18:2)	DG	C41 H70 O5	-0.45	642.522	643.529	16.218	[M+H]+1	858027	1.45935e+06	1.00722e+06	1.15261e+06	1.3038e+06	2.06743e+06	2.24921e+06	860039	1.76525e+06	1.24883e+06	1.11024e+06	1.30442e+06	1.86799e+06	1.05454e+06	1.34198e+06	1.39718e+06	1.33583e+06	154069	143915	0.956094	-0.0194993	0.804338	0.0945616
DG(20:4_16:0)	DG	C39 H68 O5	-0.39	616.506	617.514	16.104	[M+H]+1	434562	1.80875e+06	2.13498e+06	1.68646e+06	1.85626e+06	2.63675e+06	1.96463e+06	1.12502e+06	2.69906e+06	2.31071e+06	1.25025e+06	1.99096e+06	2.35617e+06	2.34789e+06	2.18066e+06	1.86572e+06	2.02518e+06	216065	204885	1.08547	0.035618	0.647861	0.188518
DG(22:6_16:0)	DG	C41 H68 O5	0.92	640.507	641.515	15.76	[M+H]+1	480823	2.02898e+06	2.32616e+06	1.56012e+06	2.09627e+06	1.38788e+06	1.66501e+06	913577	2.2842e+06	980087	1.03728e+06	2.17569e+06	2.06534e+06	2.00838e+06	1.67419e+06	1.57231e+06	1.79218e+06	199358	206425	1.13984	0.0568423	0.503719	0.297812
DG(26:4e)	DG	C29 H50 O4	-0.6	462.371	463.378	8.555	[M+H]+1	776075	1.19149e+06	1.3999e+06	1.79941e+06	1.49266e+06	1.41638e+06	1.33284e+06	1.71469e+06	2.34172e+06	1.37119e+06	2.87818e+06	1.14986e+06	2.00966e+06	2.6328e+06	7.04715e+06	1.48363e+06	3.14353e+06	130060	1.02054e+06	2.1188	0.326091	0.0378657	1.42175
DG(26:4e)	DG	C29 H50 O4	-0.21	462.371	463.378	8.314	[M+H]+1	971927	519230	253903	334650	4.49555e+06	4.84526e+06	222978	7.91276e+06	4.55974e+06	4.86696e+06	670233	3.34734e+06	4.69059e+06	447511	1.11616e+06	2.8983e+06	2.05437e+06	870607	836644	0.708819	-0.149465	0.55065	0.259124
DG(26:4e)	DG	C29 H50 O4	-0.65	462.371	463.378	9.827	[M+H]+1	1.14615e+06	2.56768e+06	2.21492e+06	1.87523e+06	2.59754e+06	2.2439e+06	1.92498e+06	1.24433e+06	1.21818e+06	3.16153e+06	1.77825e+06	1.73601e+06	1.8762e+06	1.44903e+06	3.08487e+06	2.01944e+06	1.98487e+06	212469	284039	0.982881	-0.0074992	0.925359	0.0336897
DG(26:4e)	DG	C29 H50 O4	-0.87	462.371	463.378	9.412	[M+H]+1	131746	347140	283163	459441	645107	200008	349001	466309	93075.7	98347.5	63680.9	208896	165576	379581	325933	307334	228733	57574.8	56492.2	0.74425	-0.128281	0.40549	0.39202
DG(26:4e)	DG	C29 H50 O4	-1	462.37	463.378	10.436	[M+H]+1	118744	53538.4	47723.7	66659.6	61716.3	39946.9	130392	43851.4	96106.1	53542.3	77203.1	90337.7	115531	100687	173416	71222	111435	10216.8	16719.6	1.56462	0.194408	0.0498109	1.30268
DG(26:5e)	DG	C29 H48 O4	0.69	460.356	461.363	7.782	[M+H]+1	490868	460528	480065	292730	249400	282518	1.02919e+06	1.03323e+06	505248	184989	519314	162296	214968	615610	965609	500877	495559	95378.1	145897	0.989384	-0.00463528	0.975444	0.0107975
DG(26:5e)	DG	C29 H48 O4	-0.61	460.355	461.362	7.946	[M+H]+1	490868	460528	71303.2	148581	198364	92126.8	180841	71297	228516	123627	164535	98734.3	230810	299816	469704	206605	252720	47896.4	63744.9	1.2232	0.0874983	0.581086	0.23576
DG(26:5e)	DG	C29 H48 O4	0.36	460.355	461.362	8.827	[M+H]+1	25618.8	62972.9	78022.9	78713	116671	90269.7	56361.1	98586.4	100924	68881.9	87581.1	36635.3	105861	102740	223602	77702.2	111284	8243.44	30701.8	1.43219	0.156	0.18521	0.732335
DG(26:5e)	DG	C29 H48 O4	0.13	460.355	461.363	8.674	[M+H]+1	133388	209028	57819.8	113597	89897.7	66274.6	77970.2	96059.9	148163	54345.9	220967	84886	83348.4	198718	194389	104654	156462	15236.5	29877.8	1.49503	0.174651	0.106818	0.971355
DG(26:5e)	DG	C29 H48 O4	0.36	460.355	461.363	8.326	[M+H]+1	97292.9	74355	81958.5	119906	95308.5	48627.7	93261.3	147275	131327	73058.2	78191	54741.8	50667.2	98615.1	155967	96237.1	87636.4	9365.35	19141	0.91063	-0.0406579	0.653886	0.184498
DG(32:3e)	DG	C35 H64 O4	0.1	548.481	549.488	15.927	[M+H]+1	347001	270661	295646	299174	307263	397223	3.12573e+06	257455	509843	384438	478991	559754	392621	4.47758e+06	588530	619444	1.2995e+06	279482	795254	2.09784	0.321773	0.331316	0.479758
DG(32:3e)	DG	C35 H64 O4	-0.09	548.48	549.488	16.067	[M+H]+1	273861	360245	327085	355762	521646	270485	4.00721e+06	237818	509843	822820	468057	475296	337557	3.90047e+06	588530	768678	1.15398e+06	364024	687771	1.50126	0.176455	0.592673	0.227184
DG(34:1e)	DG	C37 H72 O4	0.68	580.543	581.551	17.825	[M+H]+1	218923	640846	1.40342e+06	80913.9	73337.5	872966	170287	113706	64213.5	83024.6	268666	1.17188e+06	841342	1.22008e+06	91803.1	372163	718755	144148	231012	1.93129	0.285847	0.205994	0.686146
DG(34:3e)	DG	C37 H68 O4	-0.29	576.512	577.519	12.21	[M+H]+1	6.89359e+07	3.99856e+07	4.02112e+07	2.26466e+08	1.43649e+08	1.43866e+08	1.85373e+08	2.15049e+08	1.63009e+08	3.78843e+08	1.75539e+07	2.09118e+07	3.66142e+08	2.12131e+08	6.5919e+07	1.60539e+08	1.36532e+08	3.22427e+07	6.74337e+07	0.850459	-0.0703464	0.718862	0.143355
DG(34:3e)	DG	C37 H68 O4	-0.02	576.512	577.519	17.082	[M+H]+1	3.05328e+06	5.61491e+06	6.06623e+06	6.8202e+06	5.58411e+06	8.54761e+06	2.28355e+07	7.08795e+06	8.7708e+06	7.59774e+06	1.0816e+07	5.17536e+06	7.83288e+06	4.85311e+07	1.14661e+07	8.19783e+06	1.67643e+07	1.70852e+06	8.02078e+06	2.04497	0.310686	0.17557	0.755551
DG(34:4e)	DG	C37 H66 O4	0.32	574.496	575.504	11.24	[M+H]+1	2.78384e+07	2.32832e+07	2.81974e+07	1.25546e+08	1.40312e+08	1.02948e+08	1.00504e+08	6.26834e+07	7.98852e+07	1.99639e+08	1.2167e+07	2.79781e+07	1.29965e+08	5.86498e+07	6.77317e+07	8.90835e+07	5.92983e+07	1.79717e+07	2.03318e+07	0.665649	-0.176755	0.328751	0.483133
DG(34:4e)	DG	C37 H66 O4	-0.33	574.496	575.503	19.796	[M+H]+1	2.67441e+06	2.8744e+06	6.81495e+06	7.70119e+06	2.67589e+06	8.13245e+06	2.49767e+07	3.89117e+06	7.98564e+06	6.85978e+06	7.50521e+06	2.60318e+06	3.65098e+06	2.06638e+07	7.80153e+06	7.45866e+06	8.44494e+06	2.07619e+06	3.22263e+06	1.13223	0.053936	0.794396	0.0999629
DG(34:4e)	DG	C37 H66 O4	-0.69	574.496	575.503	10.725	[M+H]+1	86124	125669	76787.8	518547	368136	383533	424754	939770	101752	782568	207585	260089	451981	176497	616693	380764	342569	95286.4	83581.9	0.899688	-0.0459081	0.801175	0.0962726
DG(36:2e)	DG	C39 H74 O4	0.43	606.559	607.566	17.985	[M+H]+1	5.51543e+06	1.31226e+07	4.52785e+07	3.93264e+06	4.42544e+06	1.88224e+07	2.69118e+06	1.71016e+06	4.47337e+06	2.74629e+06	4.31968e+06	3.94566e+07	2.33941e+07	712612	3.12902e+06	1.02718e+07	1.42024e+07	4.24881e+06	7.49841e+06	1.38266	0.140715	0.62991	0.200722
DG(36:3e)	DG	C39 H72 O4	-0.34	604.543	605.55	13.765	[M+H]+1	1.78227e+06	2.82848e+06	1.48511e+06	7.75299e+06	5.31666e+06	4.50001e+06	6.1791e+06	6.96002e+06	5.06192e+06	1.34325e+07	1.91822e+06	1.4838e+06	1.14035e+07	5.27762e+06	2.56344e+06	5.52991e+06	4.52933e+06	1.09994e+06	1.84082e+06	0.81906	-0.0866843	0.628478	0.20171
DG(36:3e)	DG	C39 H72 O4	0.52	604.543	605.551	17.835	[M+H]+1	586210	1.1958e+06	1.35256e+06	854384	816636	1.95275e+06	1.4657e+06	1.40454e+06	1.49937e+06	1.11464e+06	1.24368e+06	1.17979e+06	990817	7.44218e+06	1.95274e+06	1.22426e+06	2.56184e+06	126339	1.23094e+06	2.09256	0.320679	0.142092	0.847431
DG(36:3e)	DG	C39 H72 O4	0.05	604.543	605.55	17.54	[M+H]+1	302592	645463	2.31902e+06	160347	497171	2.23868e+06	129935	245289	463761	174818	315923	2.05515e+06	1.36423e+06	130987	290102	717708	831278	265461	376216	1.15824	0.0637985	0.808886	0.0921126
DG(36:4e)	DG	C39 H70 O4	-0.04	602.527	603.535	17.261	[M+H]+1	3.23954e+06	8.80464e+06	5.26384e+06	6.78964e+06	5.65671e+06	8.83788e+06	1.23964e+07	4.56914e+06	1.04371e+07	8.9336e+06	8.81515e+06	9.16085e+06	1.00476e+07	3.33767e+07	1.24159e+07	7.49285e+06	1.47632e+07	905490	4.69562e+06	1.97031	0.294535	0.0548658	1.2607
DG(36:4e)	DG	C39 H70 O4	-0.2	602.527	603.535	12.723	[M+H]+1	3.03596e+06	3.66471e+06	3.52931e+06	2.12768e+07	1.10623e+07	8.13493e+06	1.7444e+07	2.79336e+07	7.96663e+06	3.61547e+07	4.04686e+06	3.80642e+06	2.63924e+07	8.27109e+06	3.47862e+06	1.40203e+07	9.19907e+06	3.5992e+06	4.38646e+06	0.656126	-0.183013	0.434772	0.361739
DG(36:4e)	DG	C39 H70 O4	0.47	602.528	603.535	12.162	[M+H]+1	1.02818e+06	1.27703e+06	880352	988648	1.33054e+06	1.03832e+06	1.05353e+06	4.47536e+06	1.59703e+06	1.88837e+06	979934	2.92965e+06	5.94307e+06	830045	1.57078e+06	1.55574e+06	2.4507e+06	338968	948419	1.57526	0.197354	0.288424	0.539968
DG(36:5e)	DG	C39 H68 O4	-0.57	600.511	601.519	11.424	[M+H]+1	5.32885e+06	7.78265e+06	7.85785e+06	8.43542e+06	7.77969e+06	7.5647e+06	6.72521e+06	4.87665e+06	7.67019e+06	1.72968e+07	6.74807e+06	7.71942e+06	1.47441e+07	5.933e+06	6.28425e+06	8.1318e+06	8.28576e+06	1.08206e+06	1.6422e+06	1.01893	0.00814563	0.937225	0.0281561
DG(38:2e)	DG	C41 H78 O4	0.48	634.59	635.598	18.494	[M+H]+1	1.1524e+06	5.18636e+06	1.68102e+07	1.15703e+06	1.11362e+06	4.42935e+06	440212	221883	2.22075e+06	463372	1.64921e+06	1.52366e+07	7.40918e+06	364593	737605	3.31952e+06	5.07943e+06	1.59236e+06	2.84115e+06	1.53017	0.18474	0.567321	0.246171
DG(38:3e)	DG	C41 H76 O4	0.4	632.575	633.582	17.983	[M+H]+1	138966	679134	2.4338e+06	111663	114362	718766	95280.9	119309	305156	134462	153404	2.67903e+06	1.08161e+06	108376	88730.1	485090	822229	229189	500495	1.69501	0.229171	0.489517	0.310232
DG(38:3e)	DG	C41 H76 O4	0.45	632.575	633.582	18.146	[M+H]+1	99369.2	379077	1.04251e+06	104581	60354.3	455201	62144.6	63823.4	102564	86607.2	112481	903876	585469	76920.7	65836.6	245623	348917	99154	169404	1.42054	0.152452	0.583034	0.234306
DG(38:6e)	DG	C41 H70 O4	-0.09	626.527	627.535	16.923	[M+H]+1	1.00109e+06	3.79882e+06	4.9175e+06	1.79135e+06	2.09911e+06	2.46533e+06	6.06488e+06	2.46241e+06	3.44957e+06	1.57857e+06	4.90278e+06	3.79244e+06	4.0966e+06	2.41539e+07	2.81068e+06	2.96286e+06	7.95128e+06	502882	4.06447e+06	2.68365	0.428726	0.104134	0.982408
DG(38:6e)	DG	C41 H70 O4	-0.09	626.527	627.535	17.188	[M+H]+1	1.29505e+06	4.88294e+06	5.23787e+06	4.50855e+06	3.73883e+06	4.36789e+06	2.15816e+06	1.51276e+06	6.88528e+06	4.25581e+06	4.68147e+06	5.86248e+06	6.3102e+06	2.73233e+06	2.79226e+06	3.88431e+06	4.47575e+06	557036	748472	1.15226	0.0615511	0.544451	0.264041
DG(38:7e)	DG	C41 H68 O4	0.23	624.512	625.519	10.801	[M+H]+1	211371	95043.2	109774	3.32523e+06	1.31058e+06	2.04427e+06	1.68054e+06	2.29146e+06	610062	2.33997e+06	75932.3	221808	1.62498e+06	921936	297532	1.40183e+06	628438	354196	288041	0.448299	-0.348433	0.180654	0.743152
DG(38:7e)	DG	C41 H68 O4	-0.97	624.511	625.518	11.04	[M+H]+1	211371	149063	120608	148715	1.31058e+06	181943	214997	176502	157444	178934	131214	221808	128549	144191	167266	285015	158605	114315	17220.6	0.556481	-0.25455	0.457719	0.339401
DG(40:1e)	DG	C43 H84 O4	-1.4	664.636	665.643	19.232	[M+H]+1	2.09116e+06	5.71474e+06	2.09606e+06	5.36438e+06	3.63377e+06	3.40407e+06	7.58513e+06	4.45971e+06	3.21926e+06	5.2157e+06	3.45598e+06	4.87874e+06	5.90556e+06	6.31336e+06	5.76387e+06	4.2784e+06	5.2635e+06	547080	508919	1.23025	0.0899937	0.273144	0.563608
DG(40:3e)	DG	C43 H80 O4	0.71	660.606	661.613	18.468	[M+H]+1	550258	2.45097e+06	8.36738e+06	493744	681085	1.92596e+06	223378	105734	1.19464e+06	407299	1.13496e+06	7.97143e+06	3.43407e+06	109473	326400	1.64004e+06	2.59527e+06	785258	1.46742e+06	1.58244	0.199326	0.537475	0.269642
DG(40:6e)	DG	C43 H74 O4	2.13	654.56	655.567	17.719	[M+H]+1	758869	5.20804e+06	1.32516e+07	1.78377e+06	1.36101e+06	3.84739e+06	3.84377e+07	1.09953e+06	4.18471e+06	975538	2.38269e+07	6.42787e+06	5.22924e+06	1.88598e+08	3.42265e+06	7.09082e+06	4.5501e+07	3.67798e+06	3.59623e+07	6.41689	0.807325	0.148413	0.828529
FA(20:4)	FA	C20 H32 O2	0.15	304.24	303.233	6.728	[M-H]-1	7.01162e+06	7.96778e+06	9.03734e+06	5.60246e+06	8.4335e+06	9.08418e+06	7.41993e+06	9.30719e+06	1.06057e+07	8.43543e+06	7.80724e+06	1.02118e+07	6.95943e+06	1.87275e+07	2.43483e+07	8.29051e+06	1.36108e+07	439013	3.39816e+06	1.64174	0.215304	0.0446028	1.35064
FA(22:6)	FA	C22 H32 O2	0.14	328.24	327.233	6.469	[M-H]-1	1.30879e+07	1.13995e+07	1.28964e+07	8.92539e+06	1.45801e+07	1.12892e+07	1.16506e+07	1.60871e+07	1.71227e+07	1.26487e+07	1.14124e+07	1.26695e+07	7.3898e+06	1.79313e+07	4.49545e+07	1.29688e+07	1.88715e+07	767877	6.73477e+06	1.45515	0.162908	0.231939	0.634627
Hex1Cer(d18:2_16:0)	Hex1Cer	C40 H75 N O8	0.4	697.55	698.557	11.429	[M+H]+1	1.16859e+07	1.5234e+07	1.53812e+07	1.71238e+07	1.52282e+07	1.55775e+07	1.53211e+07	1.04183e+07	1.50139e+07	1.77088e+07	1.68312e+07	1.51103e+07	1.39946e+07	1.28071e+07	1.27631e+07	1.48693e+07	1.43012e+07	701920	766400	0.961799	-0.0169158	0.62593	0.203474
Hex1Cer(d38:1)	Hex1Cer	C44 H85 N O8	-0.77	755.627	756.634	15.788	[M+H]+1	526452	1.985e+06	1.18019e+06	593703	458420	579424	471762	538717	553352	846624	3.67085e+06	1.30437e+06	569640	866987	515431	773364	1.38545e+06	151416	588255	1.79146	0.253208	0.201853	0.694965
Hex1Cer(d40:2)	Hex1Cer	C46 H87 N O8	-2.25	781.641	782.648	16.083	[M+H]+1	500004	115906	163129	115524	129325	119169	130365	118608	199375	410369	428830	394521	519524	730318	120089	200177	438656	43821.2	98776.5	2.19134	0.340709	0.022514	1.64755
LPC(14:0)	LPC	C22 H46 N O7 P	-0.86	467.301	468.308	3.378	[M+H]+1	2.4717e+06	2.76034e+06	2.99385e+06	5.70614e+06	7.09144e+06	1.37538e+07	4.52848e+06	5.82258e+06	9.35068e+06	6.85668e+06	1.6929e+06	3.60291e+06	3.52257e+06	6.21567e+06	1.01858e+07	6.13357e+06	5.04397e+06	1.0922e+06	1.47364e+06	0.822355	-0.0849409	0.569149	0.244774
LPC(15:0)	LPC	C23 H48 N O7 P	-0.45	481.317	482.324	3.896	[M+H]+1	3.84816e+06	3.78376e+06	3.1124e+06	1.35618e+07	1.61472e+07	2.89576e+07	9.00244e+06	9.63875e+06	1.09331e+07	1.53213e+07	5.61096e+06	8.08654e+06	5.44797e+06	1.41796e+07	1.9922e+07	1.14306e+07	1.06494e+07	2.45772e+06	2.80582e+06	0.931656	-0.0307445	0.849005	0.0710899
LPC(16:0)	LPC	C24 H50 N O7 P	0.55	495.333	496.34	4.519	[M+H]+1	1.82572e+09	1.84818e+09	1.98878e+09	4.0215e+09	4.54505e+09	6.85729e+09	3.33614e+09	2.78467e+09	3.02649e+09	3.66678e+09	2.40244e+09	2.77873e+09	2.32991e+09	4.26667e+09	4.52258e+09	3.39006e+09	3.26007e+09	4.84432e+08	4.71148e+08	0.961655	-0.0169808	0.8682	0.0613803
LPC(16:0)	LPC	C24 H50 N O7 P	-0.67	495.332	496.339	5.321	[M+H]+1	7.3058e+07	8.39093e+07	8.51516e+07	1.27483e+08	1.37032e+08	1.86191e+08	1.03796e+08	9.02729e+07	1.12628e+08	1.03721e+08	1.07922e+08	8.60163e+07	8.17957e+07	1.47484e+08	1.39636e+08	1.10324e+08	1.12571e+08	1.0529e+07	1.34635e+07	1.02036	0.00875495	0.901038	0.045257
LPC(16:0)	LPC	C24 H50 N O7 P	-0.51	495.332	496.34	6.078	[M+H]+1	3.78576e+07	4.47721e+07	2.79941e+07	8.92487e+07	6.56029e+07	1.2209e+08	4.18625e+07	5.38076e+07	5.86715e+07	7.11133e+07	5.07393e+07	4.5312e+07	4.60606e+07	6.63059e+07	8.46813e+07	6.1302e+07	5.86198e+07	8.79661e+06	7.53395e+06	0.956246	-0.0194304	0.847495	0.0718627
LPC(16:0)	LPC	C24 H50 N O7 P	0.05	495.333	496.34	6.899	[M+H]+1	7.42727e+06	7.8203e+06	7.83487e+06	1.47846e+07	1.64268e+07	3.4657e+07	1.59563e+07	1.82165e+07	1.18596e+07	1.4797e+07	1.04489e+07	9.84354e+06	9.83157e+06	1.86767e+07	9.46818e+06	1.4978e+07	1.16538e+07	2.51633e+06	1.76277e+06	0.778058	-0.108988	0.399846	0.398107
LPC(16:0)	LPC	C24 H50 N O7 P	0	495.332	496.34	7.785	[M+H]+1	9.47318e+06	1.2894e+07	8.25484e+06	1.8999e+07	1.55416e+07	3.29275e+07	1.77942e+07	1.48892e+07	2.00553e+07	2.00412e+07	1.36154e+07	1.23707e+07	1.21712e+07	1.96352e+07	8.78609e+06	1.7087e+07	1.33157e+07	2.19442e+06	1.77125e+06	0.77929	-0.108301	0.285226	0.54481
LPC(16:0)	LPC	C24 H50 N O7 P	0.12	495.333	496.34	6.716	[M+H]+1	2.98949e+06	2.7801e+06	3.27413e+06	5.54152e+06	5.99987e+06	9.16893e+06	4.55315e+06	1.82165e+07	5.24828e+06	5.42852e+06	4.32311e+06	3.91846e+06	4.248e+06	7.56568e+06	9.46818e+06	6.32005e+06	5.90469e+06	1.44651e+06	1.11015e+06	0.934279	-0.0295234	0.854269	0.0684051
LPC(16:0)	LPC	C24 H50 N O7 P	-0.03	495.332	496.34	9.366	[M+H]+1	2.05502e+06	769513	1.2229e+06	3.56645e+06	8.08459e+06	9.53686e+06	2.04791e+06	2.0813e+06	5.93196e+06	2.66228e+06	921980	5.2062e+06	1.00745e+06	4.20787e+06	6.15868e+06	3.79588e+06	3.50044e+06	954855	1.08027e+06	0.922168	-0.0351901	0.852675	0.0692167
LPC(16:0e)	LPC	C24 H52 N O6 P	-0.29	481.353	482.36	5.408	[M+H]+1	9.45396e+06	9.43805e+06	1.03807e+07	1.76265e+07	2.04721e+07	3.31481e+07	1.61138e+07	1.27801e+07	2.09106e+07	1.39365e+07	1.21788e+07	1.23533e+07	7.92364e+06	2.17682e+07	2.38823e+07	1.6426e+07	1.56212e+07	2.28795e+06	3.06443e+06	0.951005	-0.0218173	0.839689	0.0758816
LPC(16:1)	LPC	C24 H48 N O7 P	-0.32	493.317	494.324	3.589	[M+H]+1	1.94e+07	1.75797e+07	1.75763e+07	4.88877e+07	5.86098e+07	1.04355e+08	3.09232e+07	4.24746e+07	3.82787e+07	6.05682e+07	2.76832e+07	2.29897e+07	2.17512e+07	5.01147e+07	6.61848e+07	4.38653e+07	3.77447e+07	8.40757e+06	8.76525e+06	0.860468	-0.0652652	0.65777	0.181926
LPC(16:1e)	LPC	C24 H50 N O6 P	-0.68	479.337	480.345	5.284	[M+H]+1	1.05425e+07	7.11575e+06	6.91874e+06	1.08382e+07	1.7122e+07	1.52063e+07	8.50226e+06	1.07806e+07	1.23575e+07	6.8648e+06	8.49328e+06	9.68899e+06	8.17932e+06	1.55906e+07	2.14558e+07	1.06249e+07	1.26816e+07	1.11042e+06	2.57116e+06	1.19358	0.0768511	0.40103	0.396823
LPC(16:1e)	LPC	C24 H50 N O6 P	-0.96	479.337	480.344	6.075	[M+H]+1	527176	704618	919094	1.68759e+06	3.40481e+06	6.39602e+06	487742	3.59168e+06	4.06794e+06	2.93866e+06	1.02407e+06	794713	679937	2.48211e+06	4.76336e+06	2.47253e+06	1.94884e+06	616051	774700	0.788194	-0.103367	0.620366	0.207352
LPC(17:0)	LPC	C25 H52 N O7 P	-0.69	509.348	510.355	5.321	[M+H]+1	2.37225e+07	3.16977e+07	3.10361e+07	5.45757e+07	7.65066e+07	1.18151e+08	4.99815e+07	3.16081e+07	6.0503e+07	5.27561e+07	3.75557e+07	5.02923e+07	3.77085e+07	6.54996e+07	7.08685e+07	5.30539e+07	5.23849e+07	8.89204e+06	6.90405e+06	0.987391	-0.00551074	0.961648	0.0169839
LPC(17:0)	LPC	C25 H52 N O7 P	-2.83	509.347	510.354	4.888	[M+H]+1	347703	252527	1.14857e+06	564014	693490	4.60996e+06	109062	181959	1.55349e+06	1.8429e+06	585796	1.14806e+06	253878	1.93898e+06	523421	1.13037e+06	890027	429883	299877	0.787379	-0.103816	0.718412	0.143626
LPC(17:0)	LPC	C25 H52 N O7 P	0.86	509.349	508.341	6.103	[M-H]-1	5.15654e+06	6.03637e+06	5.57695e+06	7.41266e+06	7.464e+06	9.53962e+06	6.1955e+06	4.67343e+06	6.68768e+06	7.01609e+06	6.0701e+06	6.49386e+06	5.54076e+06	7.37214e+06	9.81167e+06	6.57588e+06	7.05771e+06	441544	750921	1.07327	0.0307094	0.564804	0.248102
LPC(17:0)	LPC	C25 H52 N O7 P	0.88	509.349	508.341	6.662	[M-H]-1	217156	187755	177375	236636	271037	167358	195453	174335	285824	267464	103654	404676	83526.9	502453	365823	218039	292027	14044.5	84074.8	1.33933	0.126887	0.243786	0.612992
LPC(17:1)	LPC	C25 H50 N O7 P	-0.6	507.332	508.339	4.192	[M+H]+1	1.69852e+06	1.21434e+06	1.28171e+06	2.8829e+06	3.3661e+06	7.44151e+06	2.25349e+06	1.94604e+06	3.43568e+06	5.21514e+06	1.90276e+06	2.31103e+06	2.15979e+06	2.9142e+06	1.9791e+06	3.07354e+06	2.25338e+06	618425	179851	0.733153	-0.134805	0.378513	0.421919
LPC(17:1)	LPC	C25 H50 N O7 P	-1.72	507.332	508.339	3.87	[M+H]+1	161042	148235	1.28171e+06	394889	863120	1.21669e+06	417046	248779	787383	908286	265298	460410	281742	582367	656390	642718	449241	134241	78309.9	0.698971	-0.155541	0.3525	0.452841
LPC(18:0)	LPC	C26 H54 N O7 P	0.22	523.364	524.371	6.097	[M+H]+1	1.56656e+09	2.53639e+09	2.40167e+09	3.44406e+09	3.21174e+09	4.64505e+09	2.32072e+09	2.14256e+09	3.84082e+09	2.46394e+09	2.67959e+09	2.63559e+09	2.76835e+09	3.95837e+09	4.33564e+09	2.85735e+09	3.27551e+09	2.89892e+08	3.61386e+08	1.14634	0.0593152	0.403814	0.393818
LPC(18:0)	LPC	C26 H54 N O7 P	0.34	523.364	524.371	6.846	[M+H]+1	8.14334e+07	1.24952e+08	1.23252e+08	1.51117e+08	1.43062e+08	2.10264e+08	2.02165e+08	1.33915e+08	2.91114e+08	1.22092e+08	1.3609e+08	1.25345e+08	1.44699e+08	3.50006e+08	1.22679e+08	1.58337e+08	1.75764e+08	1.90619e+07	4.37375e+07	1.11006	0.0453481	0.673775	0.171485
LPC(18:0)	LPC	C26 H54 N O7 P	0.01	523.364	524.371	7.766	[M+H]+1	1.52846e+07	3.49287e+07	3.70508e+07	5.07681e+07	5.85337e+07	6.40114e+07	4.05846e+07	3.49638e+07	6.78315e+07	3.79906e+07	3.97366e+07	3.46756e+07	3.67861e+07	7.60753e+07	8.46645e+07	4.41948e+07	5.43876e+07	5.06583e+06	1.0724e+07	1.23064	0.0901293	0.341064	0.467164
LPC(18:0)	LPC	C26 H54 N O7 P	-0.33	523.364	524.371	9.372	[M+H]+1	8.01791e+06	4.88685e+06	3.73723e+06	1.37945e+07	1.54703e+07	3.09002e+07	1.16983e+07	1.22445e+07	1.81662e+07	2.4447e+07	1.24234e+07	1.18522e+07	1.55172e+07	1.77593e+07	2.32452e+07	1.43363e+07	1.61595e+07	2.67857e+06	2.06991e+06	1.12717	0.0519897	0.664509	0.177499
LPC(18:0e)	LPC	C26 H56 N O6 P	-0.45	509.384	510.392	7.134	[M+H]+1	2.58406e+06	2.64087e+06	1.32614e+06	3.9608e+06	4.16735e+06	5.88426e+06	3.3388e+06	2.54597e+06	4.244e+06	2.84606e+06	3.49627e+06	3.82986e+06	2.92234e+06	4.43536e+06	8.07815e+06	3.35383e+06	4.5524e+06	399288	914855	1.35737	0.132699	0.180554	0.743393
LPC(18:1)	LPC	C26 H52 N O7 P	0.08	521.348	522.355	4.806	[M+H]+1	1.7762e+08	2.09782e+08	1.99558e+08	3.73465e+08	4.36057e+08	8.20053e+08	3.19087e+08	2.73674e+08	4.02316e+08	4.6629e+08	3.32964e+08	3.05411e+08	2.80617e+08	4.87555e+08	4.69183e+08	3.6779e+08	3.75146e+08	5.97022e+07	4.30446e+07	1.02	0.00860008	0.936719	0.0283906
LPC(18:1)	LPC	C26 H52 N O7 P	-0.11	521.348	522.355	4.496	[M+H]+1	1.11315e+08	1.11825e+08	1.08776e+08	2.0182e+08	1.82494e+08	2.3984e+08	1.33483e+08	1.896e+08	2.72059e+08	2.06325e+08	1.64868e+08	1.45463e+08	1.59527e+08	2.25975e+08	2.19131e+08	1.75754e+08	1.82993e+08	1.81797e+07	1.6494e+07	1.04119	0.0175295	0.803435	0.0950491
LPC(18:1)	LPC	C26 H52 N O7 P	-0.48	521.348	522.355	5.281	[M+H]+1	1.78412e+07	2.14869e+07	1.87306e+07	3.24474e+07	3.51473e+07	6.00688e+07	2.61985e+07	3.01027e+07	3.88096e+07	4.07194e+07	3.34145e+07	2.82467e+07	2.88181e+07	4.15863e+07	4.22146e+07	3.21552e+07	3.4856e+07	4.00617e+06	3.01383e+06	1.08399	0.0350263	0.666537	0.176176
LPC(18:1)	LPC	C26 H52 N O7 P	-0.48	521.348	522.355	5.651	[M+H]+1	4.30675e+06	5.85119e+06	9.4034e+06	8.26064e+06	8.53902e+06	1.62912e+07	7.56852e+06	4.75059e+06	1.113e+07	1.11035e+07	8.29357e+06	7.21852e+06	7.49675e+06	1.07094e+07	8.10834e+06	8.72049e+06	8.36531e+06	1.127e+06	617873	0.959271	-0.0180585	0.835608	0.0779976
LPC(18:1)	LPC	C26 H52 N O7 P	1.44	521.349	522.356	6.729	[M+H]+1	2.35507e+06	2.76668e+06	367648	4.10046e+06	4.0818e+06	7.0849e+06	638531	4.34933e+06	4.59758e+06	5.44152e+06	4.34391e+06	3.54439e+06	4.04572e+06	740696	932645	3.57835e+06	2.72147e+06	658559	780594	0.760538	-0.118879	0.44474	0.351894
LPC(18:1D7)	LPC	C26 H45 D7 N O7 P	-0.46	528.392	529.399	4.771	[M+H]+1	4.99894e+07	5.97018e+07	5.50568e+07	9.19569e+07	1.06617e+08	9.26723e+07	9.23541e+07	8.83361e+07	7.46026e+07	7.43561e+07	4.8015e+07	4.74645e+07	5.36598e+07	7.55789e+07	5.82388e+07	7.85643e+07	5.65914e+07	5.97152e+06	5.14145e+06	0.72032	-0.142475	0.034203	1.46594
LPC(18:1D7)	LPC	C26 H45 D7 N O7 P	-2.39	528.391	529.398	5.718	[M+H]+1	362550	845074	1.09898e+06	1.24243e+06	276902	1.1893e+06	655435	588169	1.05429e+06	583231	1.02494e+06	488363	471875	514982	172435	789636	534518	109548	137486	0.676917	-0.169465	0.187642	0.726669
LPC(18:1e)	LPC	C26 H54 N O6 P	-0.61	507.369	508.376	5.714	[M+H]+1	2.33777e+06	2.18722e+06	2.55234e+06	2.57062e+06	2.93534e+06	6.28232e+06	2.52824e+06	2.74241e+06	5.35282e+06	2.89746e+06	3.73748e+06	3.72385e+06	3.06613e+06	9.33974e+06	8.27813e+06	3.23865e+06	5.62907e+06	441303	1.31459e+06	1.73809	0.240072	0.048214	1.31683
LPC(18:1e)	LPC	C26 H54 N O6 P	-0.19	507.369	508.376	6.904	[M+H]+1	1.14096e+06	1.21004e+06	1.30705e+06	1.6947e+06	1.98777e+06	1.84025e+06	1.48421e+06	1.38073e+06	1.52686e+06	1.4051e+06	1.02085e+06	1.60547e+06	569585	2.58093e+06	3.10809e+06	1.49777e+06	1.77698e+06	86020.9	473135	1.18642	0.0742393	0.432254	0.364261
LPC(18:2)	LPC	C26 H50 N O7 P	0.3	519.333	520.34	3.905	[M+H]+1	2.63534e+08	4.11929e+08	3.24651e+08	8.79559e+08	8.79986e+08	2.09762e+09	6.32808e+08	6.46295e+08	7.62193e+08	1.18675e+09	4.85067e+08	6.0166e+08	4.38365e+08	1.05798e+09	1.14386e+09	8.08533e+08	7.45386e+08	1.68746e+08	1.48185e+08	0.921899	-0.0353167	0.814134	0.0893039
LPC(18:2)	LPC	C26 H50 N O7 P	0.32	519.333	520.34	3.683	[M+H]+1	2.07379e+08	3.4597e+08	3.73006e+08	7.12395e+08	6.07754e+08	1.09916e+09	4.25446e+08	4.84312e+08	7.47333e+08	6.49487e+08	3.53517e+08	4.48975e+08	3.63348e+08	6.26241e+08	6.80278e+08	5.65225e+08	4.94472e+08	8.08278e+07	6.74606e+07	0.874824	-0.0580795	0.581547	0.235415
LPC(18:2)	LPC	C26 H50 N O7 P	-0.56	519.332	520.339	4.475	[M+H]+1	1.90927e+07	3.3512e+07	2.72707e+07	4.9991e+07	6.30218e+07	8.90043e+07	4.81228e+07	5.4208e+07	5.39263e+07	7.75488e+07	3.53971e+07	3.85199e+07	3.20989e+07	1.71317e+08	6.91716e+07	5.15698e+07	6.9301e+07	6.83583e+06	2.63518e+07	1.34383	0.128344	0.401279	0.396553
LPC(18:2)	LPC	C26 H50 N O7 P	-1.38	519.332	520.339	6.099	[M+H]+1	4.45044e+06	1.47677e+06	5.65099e+06	1.18785e+07	1.09643e+07	2.3747e+07	9.91763e+06	4.6833e+06	6.24961e+06	1.55491e+07	7.61695e+06	3.07846e+06	7.31677e+06	1.33906e+07	2.868e+06	9.45675e+06	6.85416e+06	2.0709e+06	1.9192e+06	0.72479	-0.139788	0.438582	0.357949
LPC(18:2e)	LPC	C26 H52 N O6 P	0.48	505.353	506.361	6.119	[M+H]+1	1.95268e+06	3.2767e+06	3.17106e+06	1.65139e+06	3.07009e+06	6.09215e+06	1.85758e+06	3.00662e+06	5.41519e+06	2.81111e+06	3.60537e+06	966674	3.59145e+06	3.04005e+06	2.59973e+06	3.23046e+06	2.76065e+06	462248	486112	0.854571	-0.068252	0.538439	0.268864
LPC(18:2e)	LPC	C26 H52 N O6 P	-1.44	505.353	506.36	6.336	[M+H]+1	165571	389963	412048	469208	503854	1.06393e+06	386414	157423	1.46777e+06	3.2142e+06	1.04963e+06	269076	1.75727e+06	556711	999417	823038	926421	295162	252944	1.12561	0.0513885	0.825213	0.0834338
LPC(18:3)	LPC	C26 H48 N O7 P	-4.42	517.315	518.322	4.609	[M+H]+1	1.42287e+08	3.03555e+06	1.42754e+08	3.32978e+08	1.05606e+07	2.47803e+08	2.05866e+08	3.10598e+08	9.40986e+06	1.52896e+08	1.54312e+08	1.83856e+08	2.38055e+08	2.45976e+08	2.69648e+08	1.55819e+08	2.18369e+08	3.83766e+07	2.12999e+07	1.40143	0.146571	0.29375	0.532022
LPC(18:3)	LPC	C26 H48 N O7 P	-0.51	517.317	518.324	3.297	[M+H]+1	5.20706e+06	7.53701e+06	8.09364e+06	1.0688e+07	1.11097e+07	2.6615e+07	7.53503e+06	1.71045e+07	1.74541e+07	1.58857e+07	6.04298e+06	7.47637e+06	5.99599e+06	2.26879e+07	4.08068e+07	1.2723e+07	1.6602e+07	2.06302e+06	6.8197e+06	1.30488	0.115572	0.493466	0.306743
LPC(18:3)	LPC	C26 H48 N O7 P	-4.5	517.315	518.322	6.893	[M+H]+1	363742	339396	1.59662e+06	636633	1.39611e+06	2.17752e+06	711962	1.346e+06	820335	580951	454265	494886	428203	2.19852e+06	1.01989e+07	996927	2.75495e+06	190996	1.89125e+06	2.76345	0.441451	0.203859	0.690671
LPC(18:3)	LPC	C26 H48 N O7 P	-4.7	517.314	518.322	5.334	[M+H]+1	1.74765e+06	1.7397e+06	2.09315e+06	1.45413e+06	2.22748e+06	4.14425e+06	1.40245e+06	6.10821e+06	3.33715e+06	872170	3.4187e+06	2.37989e+06	3.54472e+06	1.75564e+06	1.01103e+07	2.51263e+06	4.24184e+06	502816	1.50416e+06	1.6882	0.227425	0.190752	0.719531
LPC(18:3)	LPC	C26 H48 N O7 P	-3.47	517.315	518.322	6.224	[M+H]+1	1.49318e+06	670449	1.52487e+06	1.00431e+06	2.36593e+06	2.00821e+06	1.82247e+06	3.81246e+06	982667	707138	4.71168e+06	801563	1.16291e+06	942142	761636	1.63917e+06	1.67599e+06	299938	762164	1.02246	0.00964717	0.957297	0.0189531
LPC(19:0)	LPC	C27 H56 N O7 P	0.28	537.38	538.387	6.921	[M+H]+1	2.52046e+07	1.57128e+07	1.49169e+07	4.66662e+07	5.51719e+07	9.27315e+07	3.97932e+07	3.63894e+07	3.44918e+07	4.12198e+07	1.52997e+07	2.18177e+07	2.11635e+07	3.06521e+07	1.08235e+08	4.02298e+07	3.94337e+07	7.10051e+06	1.73743e+07	0.980211	-0.00868065	0.96013	0.0176701
LPC(19:1)	LPC	C27 H54 N O7 P	-0.93	535.363	536.371	5.631	[M+H]+1	746939	897903	628200	1.67204e+06	1.6938e+06	3.43997e+06	1.35329e+06	1.18111e+06	2.31919e+06	2.15023e+06	113072	1.56597e+06	1.40952e+06	2.26096e+06	2.47676e+06	1.60827e+06	1.56526e+06	271215	415207	0.973256	-0.0117728	0.930258	0.0313965
LPC(20:0)	LPC	C28 H58 N O7 P	0.33	551.395	552.403	7.74	[M+H]+1	4.09032e+07	9.66401e+06	9.2939e+06	5.68029e+07	5.5828e+07	6.97955e+07	5.16636e+07	4.51391e+07	1.55984e+07	5.34655e+07	1.05066e+07	1.06824e+07	1.14018e+07	1.3645e+07	8.47032e+07	4.08154e+07	2.61878e+07	6.84523e+06	1.46395e+07	0.641616	-0.192725	0.31542	0.501111
LPC(20:0)	LPC	C28 H58 N O7 P	-0.08	551.395	552.402	7.969	[M+H]+1	1.2781e+07	3.3925e+06	3.11044e+06	1.78843e+07	1.67562e+07	3.24722e+07	5.16636e+07	1.58964e+07	5.09966e+06	1.77713e+07	4.09211e+06	3.81869e+06	4.12231e+06	7.29725e+06	4.02162e+07	1.76828e+07	1.19093e+07	4.6862e+06	7.10548e+06	0.673499	-0.171663	0.498998	0.301901
LPC(20:1)	LPC	C28 H56 N O7 P	-0.21	549.379	550.387	6.286	[M+H]+1	1.41765e+07	8.49641e+06	7.87395e+06	2.70442e+07	2.94288e+07	6.17336e+07	1.81964e+07	2.25548e+07	1.82723e+07	3.70341e+07	1.27316e+07	1.19372e+07	1.08907e+07	2.1174e+07	3.48512e+07	2.44811e+07	1.8317e+07	5.05044e+06	4.51991e+06	0.748208	-0.125978	0.449187	0.347573
LPC(20:1)	LPC	C28 H56 N O7 P	0.75	549.38	550.387	6.882	[M+H]+1	1.11582e+06	202304	116399	1.85663e+06	1.99398e+06	4.14302e+06	775824	1.83819e+06	1.11674e+06	2.35722e+06	977903	583429	220785	1.42186e+06	5.34459e+06	1.55161e+06	1.70971e+06	374115	930488	1.10189	0.0421395	0.852023	0.0695489
LPC(20:2)	LPC	C28 H54 N O7 P	-0.67	547.363	548.371	5.222	[M+H]+1	5.27102e+06	3.84253e+06	3.7472e+06	8.51319e+06	1.01286e+07	2.05291e+07	6.94824e+06	6.01824e+06	9.03829e+06	1.20757e+07	6.9313e+06	6.78032e+06	5.15106e+06	1.13943e+07	1.49534e+07	8.6112e+06	9.04209e+06	1.57613e+06	1.80538e+06	1.05004	0.021205	0.870003	0.0604791
LPC(20:2)	LPC	C28 H54 N O7 P	-0.76	547.363	548.371	4.869	[M+H]+1	1.97093e+06	2.11287e+06	2.32793e+06	5.17092e+06	6.27314e+06	1.04644e+07	3.95572e+06	3.14028e+06	6.74652e+06	6.15386e+06	3.21788e+06	3.5727e+06	2.8212e+06	4.85519e+06	5.86813e+06	4.83165e+06	4.06702e+06	848579	564919	0.841745	-0.0748194	0.561047	0.251001
LPC(20:3)	LPC	C28 H52 N O7 P	-4.42	545.346	546.353	6.145	[M+H]+1	1.36013e+08	2.37303e+08	2.33436e+08	3.83982e+08	2.81556e+08	3.1074e+08	2.10937e+08	2.99205e+08	3.30837e+08	1.95545e+08	2.76238e+06	2.38e+08	3.63474e+08	3.66838e+08	2.63554e+08	2.61955e+08	2.46926e+08	2.31139e+07	6.63077e+07	0.942625	-0.0256611	0.792704	0.100889
LPC(20:3)	LPC	C28 H52 N O7 P	-0.14	545.348	546.355	4.192	[M+H]+1	1.41561e+07	1.24447e+07	1.2178e+07	7.71955e+07	3.21449e+07	1.55285e+08	5.68083e+07	4.20433e+07	6.23467e+07	9.56007e+07	1.48587e+07	1.70046e+07	2.84911e+07	1.91007e+07	3.38124e+07	5.60203e+07	2.26535e+07	1.42393e+07	3.63243e+06	0.40438	-0.39321	0.13045	0.884557
LPC(20:3)	LPC	C28 H52 N O7 P	-4.57	545.346	546.353	6.467	[M+H]+1	5.97222e+06	1.1006e+07	1.21063e+07	2.11678e+07	1.68966e+07	2.32797e+07	1.01931e+07	3.00367e+07	4.86547e+07	7.22324e+06	1.47698e+07	1.10436e+07	2.13299e+07	6.08971e+07	9.6963e+07	1.86536e+07	4.10007e+07	4.11617e+06	1.65832e+07	2.198	0.342028	0.102758	0.988186
LPC(20:3)	LPC	C28 H52 N O7 P	-4.59	545.346	546.353	7.366	[M+H]+1	817679	1.09467e+06	1.19091e+06	2.06584e+06	1.17649e+07	3.43092e+06	1.16767e+06	1.54047e+06	1.84681e+06	1.09185e+06	1.12551e+06	1.20479e+06	1.54542e+06	1.65145e+06	5.90455e+06	2.60117e+06	2.28635e+06	1.0457e+06	909967	0.878968	-0.0560267	0.84973	0.0707188
LPC(20:3)	LPC	C28 H52 N O7 P	-4.59	545.346	546.353	7.987	[M+H]+1	817679	2.24038e+06	2.59812e+06	861082	1.36719e+06	2.21024e+06	2.16986e+06	1.78796e+06	2.2155e+06	983376	632273	507436	1.99276e+06	3.80456e+06	7.09033e+06	1.72514e+06	2.80547e+06	209589	1.2252e+06	1.62623	0.211182	0.244111	0.612412
LPC(20:3)	LPC	C28 H52 N O7 P	-4.21	545.346	546.353	7.737	[M+H]+1	817679	2.24038e+06	2.59812e+06	3.12088e+06	2.45942e+06	2.55654e+06	2.16986e+06	1.78796e+06	2.2155e+06	1.79052e+06	2.44879e+06	2.1592e+06	1.99276e+06	3.01387e+06	5.47045e+06	2.17568e+06	3.01701e+06	195677	637463	1.3867	0.141981	0.127511	0.894453
LPC(20:4)	LPC	C28 H50 N O7 P	0.31	543.333	544.34	3.637	[M+H]+1	1.7783e+08	2.5383e+08	3.81771e+08	5.51963e+08	4.91496e+08	9.72115e+08	3.48255e+08	5.23817e+08	9.59137e+08	4.97873e+08	5.28159e+08	4.88155e+08	3.29789e+08	8.35334e+08	7.40053e+08	5.15809e+08	5.84298e+08	8.40596e+07	9.06775e+07	1.13278	0.0541456	0.622733	0.205698
LPC(20:4)	LPC	C28 H50 N O7 P	-2.25	543.331	544.339	5.422	[M+H]+1	627120	1.70541e+06	757168	561136	1.32408e+06	1.87905e+06	645470	1.46203e+06	2.40005e+06	421755	1.50722e+06	722826	1.15426e+06	1.55658e+06	2.21932e+06	1.17833e+06	1.43204e+06	212959	247095	1.21531	0.0846888	0.481138	0.31773
LPC(20:5)	LPC	C28 H48 N O7 P	-4.4	541.314	542.322	3.942	[M+H]+1	1.08956e+07	1.84249e+07	1.13812e+07	8.51169e+07	5.78007e+07	1.21984e+08	3.88835e+07	6.62779e+07	2.35327e+07	5.19744e+07	2.76448e+07	3.61622e+07	3.05227e+07	4.63873e+06	9.88737e+07	4.86271e+07	3.95684e+07	1.13369e+07	1.57683e+07	0.813711	-0.0895298	0.650553	0.186717
LPC(20:5)	LPC	C28 H48 N O7 P	-0.67	541.316	542.324	3.115	[M+H]+1	1.54209e+06	3.22476e+06	2.56357e+06	3.95027e+06	3.16235e+06	7.80059e+06	2.76017e+06	1.19951e+06	7.29393e+06	2.97782e+06	2.19193e+06	2.41922e+06	2.07159e+06	3.82042e+06	1.85396e+06	3.64751e+06	2.47142e+06	698304	349410	0.677566	-0.169049	0.275888	0.559267
LPC(22:0)	LPC	C30 H62 N O7 P	-0.2	579.426	580.434	9.386	[M+H]+1	7.21167e+06	6.44805e+06	3.31573e+06	1.17987e+07	1.20115e+07	1.75438e+07	9.29933e+06	9.15006e+06	9.20121e+06	1.17225e+07	3.59568e+06	4.00688e+06	7.3499e+06	1.01345e+07	1.86028e+07	9.77026e+06	8.73794e+06	1.21816e+06	2.73877e+06	0.89434	-0.0484972	0.693103	0.159202
LPC(22:1)	LPC	C30 H60 N O7 P	0.04	577.411	578.418	7.801	[M+H]+1	2.57786e+06	1.16993e+06	569008	3.41743e+06	4.07409e+06	8.67294e+06	3.43431e+06	2.64696e+06	2.28273e+06	4.76946e+06	1.86937e+06	1.72574e+06	1.55393e+06	2.91824e+06	6.78633e+06	3.36147e+06	2.97072e+06	711800	983154	0.883756	-0.0536675	0.754635	0.122263
LPC(22:1)	LPC	C30 H60 N O7 P	-1.88	577.41	578.417	8.257	[M+H]+1	150323	498118	103976	3.41743e+06	265479	644387	277562	150334	68395.1	242393	240718	124814	60636	219468	401394	581840	209406	320135	57978.2	0.359903	-0.443815	0.435675	0.360838
LPC(22:3)	LPC	C30 H56 N O7 P	-4.04	573.377	574.384	7.74	[M+H]+1	2.2597e+06	640236	497448	4.37532e+06	3.49577e+06	5.69463e+06	3.31644e+06	3.25186e+06	905512	3.04205e+06	652072	510707	461036	1.26113e+06	1.12355e+07	2.7479e+06	2.8241e+06	534315	2.10771e+06	1.02773	0.0118789	0.963331	0.0162245
LPC(22:3)	LPC	C30 H56 N O7 P	-4.85	573.377	574.384	7.983	[M+H]+1	480947	116612	158506	870532	666906	2.83597e+06	874277	1.079e+06	309410	522300	90444	156403	164392	887345	6.62146e+06	791446	1.58401e+06	248297	1.26778e+06	2.00141	0.301336	0.410822	0.386346
LPC(22:4)	LPC	C30 H54 N O7 P	-0.33	571.364	572.371	4.536	[M+H]+1	6.47084e+06	5.09626e+06	5.69774e+06	5.52405e+06	1.05633e+07	2.90983e+06	7.02558e+06	2.18604e+07	4.03761e+07	6.62365e+06	1.52378e+07	5.22081e+06	5.02433e+06	2.64854e+07	3.69442e+07	1.12148e+07	1.77825e+07	3.64311e+06	6.20465e+06	1.58563	0.200203	0.347138	0.459498
LPC(22:4)	LPC	C30 H54 N O7 P	-4.44	571.361	572.369	6.457	[M+H]+1	928610	359225	362519	2.39134e+06	1.6514e+06	3.02777e+06	1.30402e+06	3.5625e+06	998690	1.34424e+06	653796	889557	942729	1.00041e+06	5.74151e+06	1.59303e+06	1.8456e+06	342452	975758	1.15855	0.0639132	0.764739	0.116487
LPC(22:5)	LPC	C30 H52 N O7 P	-0.12	569.348	570.355	3.846	[M+H]+1	1.4043e+07	7.72104e+06	9.35377e+06	2.20009e+07	3.49737e+07	2.27655e+07	1.95698e+07	7.39364e+07	1.08309e+08	1.62258e+07	2.38104e+07	1.10785e+07	7.40323e+06	4.69777e+07	1.28475e+08	3.28899e+07	4.3549e+07	1.03258e+07	2.23324e+07	1.32409	0.121916	0.624356	0.204567
LPC(22:5)	LPC	C30 H52 N O7 P	-0.36	569.348	570.355	4.166	[M+H]+1	1.21114e+07	9.53364e+06	1.14758e+07	1.2574e+07	2.25333e+07	2.74807e+07	9.03346e+06	3.44009e+07	7.56041e+07	1.82083e+07	2.70225e+07	1.50615e+07	1.17378e+07	4.19244e+07	8.24388e+07	2.32955e+07	3.5637e+07	6.39099e+06	1.28426e+07	1.52978	0.184629	0.348415	0.457903
LPC(22:6)	LPC	C30 H50 N O7 P	0.83	567.333	568.34	3.513	[M+H]+1	2.628e+08	3.44804e+08	3.96823e+08	5.75704e+08	6.36567e+08	6.56523e+08	3.80578e+08	1.35988e+09	2.26903e+09	3.5366e+08	9.06067e+08	5.30031e+08	3.18788e+08	1.65342e+09	1.87221e+09	7.23636e+08	1.0561e+09	1.98446e+08	3.05428e+08	1.45944	0.164187	0.363891	0.439028
LPC(22:6)	LPC	C30 H50 N O7 P	-0.84	567.332	568.339	4.447	[M+H]+1	4.17092e+06	7.85005e+06	7.74692e+06	1.27964e+07	9.73378e+06	1.48248e+07	9.53215e+06	1.98617e+07	3.34899e+07	1.01111e+07	1.55553e+07	1.02045e+07	8.4219e+06	2.24022e+07	3.41623e+07	1.30118e+07	1.81492e+07	2.65287e+06	4.68496e+06	1.39483	0.144522	0.320561	0.494089
LPC(24:0)	LPC	C32 H66 N O7 P	-0.16	607.458	608.465	11.238	[M+H]+1	8.51334e+06	1.14029e+07	1.02592e+07	1.41247e+07	1.16559e+07	1.7126e+07	1.14323e+07	9.21149e+06	8.74224e+06	1.45589e+07	1.20196e+07	1.17955e+07	7.04697e+06	1.58907e+07	1.78439e+07	1.17027e+07	1.29193e+07	887112	1.86598e+06	1.10396	0.0429542	0.511039	0.291546
LPC(24:1)	LPC	C32 H64 N O7 P	0	605.442	606.449	9.384	[M+H]+1	2.26239e+06	2.03638e+06	1.98193e+06	2.10206e+06	4.13896e+06	6.80308e+06	3.15452e+06	3.29807e+06	3.32121e+06	4.13315e+06	1.02983e+06	3.17659e+06	2.86609e+06	4.00794e+06	5.51543e+06	3.32318e+06	3.31917e+06	465851	733643	0.998796	-0.000523242	0.996254	0.00162975
LPC(30:0)	LPC	C38 H78 N O7 P	-0.51	691.551	692.559	13.906	[M+H]+1	2.0507e+06	4.17423e+06	4.77841e+06	5.37962e+06	4.15252e+06	5.74842e+06	4.09413e+06	1.65368e+06	2.79913e+06	5.7023e+06	5.98046e+06	7.05973e+06	3.32116e+06	5.5028e+06	5.8763e+06	4.05331e+06	5.54809e+06	462423	614044	1.36878	0.136333	0.0796706	1.0987
LPC(32:0)	LPC	C40 H82 N O7 P	-0.17	719.583	720.59	16.136	[M+H]+1	2.15711e+08	3.47657e+08	2.71886e+08	2.33814e+08	1.98611e+08	1.93911e+08	1.39923e+08	1.97431e+08	1.66978e+08	2.71641e+08	2.28504e+08	2.64559e+08	2.46656e+08	1.53046e+08	2.09789e+08	2.23756e+08	2.20511e+08	1.90305e+07	1.91756e+07	0.985496	-0.00634527	0.916509	0.0378633
LPC(36:1)	LPC	C44 H88 N O7 P	-0.82	773.629	774.636	18.092	[M+H]+1	2.47392e+07	2.60344e+07	5.7426e+07	1.8452e+07	1.21045e+07	3.7012e+07	1.07701e+07	2.12165e+07	1.31665e+07	2.1156e+07	4.89588e+07	4.97214e+07	1.57406e+07	3.68434e+07	3.01049e+07	2.42077e+07	3.62738e+07	4.43644e+06	6.33142e+06	1.49844	0.17564	0.141394	0.849569
LPC(36:1)	LPC	C44 H88 N O7 P	-0.31	773.63	774.637	18.617	[M+H]+1	2.24087e+06	4.84536e+06	2.88306e+06	3.4405e+06	3.32493e+06	3.3568e+06	1.45266e+06	1.76008e+06	4.14552e+06	5.93364e+06	2.16833e+06	5.39263e+06	5.46556e+06	2.89004e+06	6.17091e+06	3.33834e+06	4.4175e+06	436241	791065	1.32326	0.121645	0.214599	0.668372
LPE(16:0)	LPE	C21 H44 N O7 P	-0.15	453.285	452.279	4.548	[M-H]-1	6.92602e+06	6.48963e+06	5.94413e+06	1.0384e+07	8.97632e+06	9.94652e+06	6.9594e+06	1.1637e+07	1.07588e+07	9.62408e+06	8.70995e+06	6.9684e+06	8.66271e+06	1.1444e+07	1.52176e+07	8.7646e+06	1.02005e+07	639447	1.44484e+06	1.16384	0.0658916	0.305591	0.51486
LPE(16:0)	LPE	C21 H44 N O7 P	0	453.286	452.279	4.285	[M-H]-1	731919	672158	602097	690293	866700	910244	722493	3.15867e+06	3.95744e+06	726949	1.39609e+06	628564	668482	3.86468e+06	4.00819e+06	1.3039e+06	2.1132e+06	381427	757109	1.62068	0.209698	0.301903	0.520132
LPE(16:1)	LPE	C21 H42 N O7 P	0.72	451.27	450.263	3.385	[M-H]-1	147588	79158.8	85382.5	156093	222532	246964	217760	215832	278922	188280	122263	37447.2	50569.7	689768	321061	183851	244222	20937	122382	1.32837	0.123318	0.50687	0.295104
LPE(16:1)	LPE	C21 H42 N O7 P	1.2	451.27	450.263	3.557	[M-H]-1	147588	79158.8	85382.5	156093	222532	246964	217760	215832	256137	188280	122263	63337.1	104906	545473	432731	181573	253742	19885	98192.9	1.39747	0.145342	0.338359	0.470622
LPE(16:1e)	LPE	C21 H44 N O6 P	0.15	437.291	438.298	5.17	[M+H]+1	3.17848e+06	1.866e+06	1.92827e+06	3.85841e+06	3.58459e+06	3.69988e+06	3.52688e+06	4.14037e+06	2.62007e+06	2.13303e+06	2.44184e+06	2.0187e+06	2.48004e+06	4.24665e+06	4.37405e+06	3.0536e+06	3.11226e+06	268332	496186	1.01921	0.00826379	0.91071	0.0406199
LPE(18:0)	LPE	C23 H48 N O7 P	-0.17	481.317	480.31	6.078	[M-H]-1	1.37171e+07	1.23962e+07	1.08007e+07	1.65361e+07	1.2136e+07	1.03696e+07	8.55573e+06	2.07406e+07	1.74343e+07	1.12278e+07	1.71596e+07	1.1914e+07	1.3569e+07	1.56807e+07	2.3587e+07	1.33914e+07	1.63821e+07	1.18709e+06	2.01102e+06	1.22333	0.0875422	0.195108	0.709724
LPE(18:0)	LPE	C23 H48 N O7 P	0.57	481.317	480.31	5.767	[M-H]-1	431633	492825	472015	986842	581063	996239	508463	969758	1.03879e+06	600485	657352	612745	522263	1.09734e+06	1.07585e+06	707811	793110	80597.2	121823	1.12051	0.0494158	0.560067	0.25176
LPE(18:1)	LPE	C23 H46 N O7 P	0.25	479.301	478.294	4.564	[M-H]-1	1.59296e+06	830529	941854	1.21259e+06	1.44355e+06	1.93954e+06	2.14271e+06	6.23024e+06	1.04866e+07	1.46891e+06	1.88876e+06	986976	918650	2.10231e+07	8.63127e+06	2.82895e+06	6.68976e+06	982825	3.86065e+06	2.36475	0.373785	0.217774	0.661994
LPE(18:1)	LPE	C23 H46 N O7 P	0.16	479.301	478.294	4.821	[M-H]-1	4.60406e+06	2.70815e+06	2.561e+06	4.76343e+06	4.57747e+06	4.8178e+06	3.63839e+06	8.51669e+06	7.97293e+06	4.75447e+06	5.27776e+06	3.85581e+06	3.87213e+06	1.05101e+07	1.2643e+07	4.89144e+06	7.23175e+06	620283	1.82388e+06	1.47845	0.169807	0.149555	0.8252
LPE(18:1D7)	LPE	C23 H39 D7 N O7 P	0.52	486.345	485.338	4.783	[M-H]-1	1.67158e+06	1.74194e+06	1.34161e+06	2.09231e+06	2.00249e+06	1.54205e+06	1.88913e+06	2.62982e+06	1.52873e+06	2.09243e+06	1.6043e+06	1.19845e+06	1.54332e+06	1.59059e+06	1.31371e+06	1.85321e+06	1.45007e+06	117866	81895.1	0.782465	-0.106535	0.0419851	1.3769
LPE(18:1D7)	LPE	C23 H39 D7 N O7 P	0.4	486.345	485.338	4.534	[M-H]-1	85663.5	136913	97780.9	237916	149939	118104	161295	137613	124485	207514	101121	102736	94999.5	126195	86618.4	145723	102334	14847.7	6602.02	0.702252	-0.153507	0.0687086	1.16299
LPE(18:2)	LPE	C23 H44 N O7 P	0.23	477.286	476.279	3.734	[M-H]-1	5.96652e+06	4.87848e+06	4.79857e+06	7.0413e+06	8.10919e+06	9.46312e+06	6.1539e+06	3.25027e+07	3.40951e+07	6.91527e+06	1.08384e+07	5.50488e+06	5.97301e+06	2.21085e+07	4.28366e+07	1.19924e+07	1.74523e+07	3.58039e+06	7.01534e+06	1.45528	0.162945	0.450899	0.345921
LPE(18:2)	LPE	C23 H44 N O7 P	-0.04	477.286	476.279	3.928	[M-H]-1	2.51707e+06	1.42176e+06	1.21841e+06	2.95772e+06	2.88946e+06	3.79457e+06	1.84018e+06	7.48223e+06	6.59685e+06	3.48133e+06	2.55916e+06	1.79054e+06	1.69414e+06	5.06121e+06	1.11802e+07	3.41996e+06	4.45706e+06	661517	1.78763e+06	1.30325	0.115028	0.513522	0.289441
LPE(18:2e)	LPE	C23 H46 N O6 P	-0.01	463.306	462.299	5.43	[M-H]-1	4.284e+06	2.45578e+06	2.4619e+06	4.0011e+06	4.13973e+06	3.76725e+06	3.91621e+06	2.61864e+06	2.69835e+06	3.12269e+06	2.75058e+06	2.72083e+06	2.43056e+06	5.1529e+06	4.05262e+06	3.34657e+06	3.4215e+06	236034	515708	1.02239	0.0096169	0.880401	0.0553193
LPE(18:3)	LPE	C23 H42 N O7 P	0.35	475.27	474.263	3.143	[M-H]-1	166947	164894	237433	159044	180194	559587	217452	843465	883055	397414	220140	130961	82586.9	344209	1.1582e+06	380948	387219	89911.3	197819	1.01646	0.00709095	0.973713	0.0115689
LPE(20:1)	LPE	C25 H50 N O7 P	0.4	507.333	506.326	5.976	[M-H]-1	460855	116123	106254	259261	275012	481928	722505	1.13838e+06	2.57149e+06	264686	285642	199923	153733	1.48827e+06	1.33822e+06	639649	693159	236203	295689	1.08365	0.0348909	0.894386	0.048475
LPE(20:2)	LPE	C25 H48 N O7 P	1.25	505.317	504.31	4.91	[M-H]-1	103669	93297.4	93881.1	170077	138395	366036	94948.9	427012	1.05576e+06	189998	164425	153682	95529.7	598747	691842	273307	340845	94601	125707	1.24711	0.0959056	0.681475	0.16655
LPE(20:3)	LPE	C25 H46 N O7 P	1.35	503.302	502.294	4.161	[M-H]-1	559648	582410	728781	766792	657368	1.06431e+06	790342	2.89728e+06	3.54232e+06	784458	905341	579523	456657	2.58002e+06	4.0855e+06	1.23737e+06	1.72141e+06	336779	703405	1.39118	0.143384	0.489857	0.309931
LPE(20:4)	LPE	C25 H44 N O7 P	0.14	501.286	502.293	3.68	[M+H]+1	7.87488e+06	9.9287e+06	1.15757e+07	1.12311e+07	1.38661e+07	1.15004e+07	1.07324e+07	9.76515e+07	1.52957e+08	5.0599e+06	2.54398e+07	9.68449e+06	1.27345e+07	1.10375e+08	1.21208e+08	3.32378e+07	5.58883e+07	1.59061e+07	2.46572e+07	1.68147	0.225689	0.43932	0.357219
LPE(20:4)	LPE	C25 H44 N O7 P	1.12	501.286	500.279	4.151	[M-H]-1	171233	164625	45207.3	89891.6	55787.8	48812.4	113388	663619	679780	51159.2	102178	69643.3	104171	354197	667385	208350	259515	78592.3	114075	1.24557	0.0953679	0.715296	0.145514
LPE(20:5)	LPE	C25 H42 N O7 P	0.04	499.27	498.263	3.103	[M-H]-1	262001	148421	214745	224549	290925	263161	253019	1.64967e+06	2.25867e+06	112753	473832	199459	148053	1.38304e+06	2.31262e+06	567791	903401	236102	416327	1.59108	0.201692	0.461681	0.335658
LPE(22:3)	LPE	C27 H50 N O7 P	-2.09	531.331	530.325	5.536	[M-H]-1	189573	360232	635686	190605	260789	354380	362222	193937	869855	396844	253159	425413	227964	464885	302250	381412	334734	68954.4	47048.6	0.877618	-0.0566946	0.662119	0.179064
LPE(22:4)	LPE	C27 H48 N O7 P	0.14	529.317	528.31	4.609	[M-H]-1	3.33485e+06	2.17097e+06	2.36332e+06	1.6945e+06	2.59929e+06	1.82504e+06	2.56919e+06	1.45046e+07	3.15707e+07	656899	7.09732e+06	2.44773e+06	2.34715e+06	2.08045e+07	2.7556e+07	6.32894e+06	1.20505e+07	3.06947e+06	5.13788e+06	1.90404	0.279676	0.328444	0.483539
LPE(22:5)	LPE	C27 H46 N O7 P	0.1	527.301	526.294	3.885	[M-H]-1	1.02412e+07	4.31968e+06	4.50334e+06	4.99613e+06	1.019e+07	3.68639e+06	7.91092e+06	4.53844e+07	5.47739e+07	1.44492e+06	1.3248e+07	4.53406e+06	4.40152e+06	2.86001e+07	6.30412e+07	1.47451e+07	2.2765e+07	5.99688e+06	1.09918e+07	1.5439	0.18862	0.494956	0.305433
LPE(22:5)	LPE	C27 H46 N O7 P	-0.09	527.301	526.294	4.222	[M-H]-1	3.96106e+06	2.03872e+06	2.41203e+06	2.35313e+06	3.40042e+06	1.91415e+06	2.27276e+06	2.1254e+07	2.9627e+07	1.33383e+06	8.85929e+06	3.06664e+06	2.99845e+06	1.75444e+07	3.18786e+07	7.05671e+06	1.28695e+07	3.13563e+06	5.44433e+06	1.82372	0.260959	0.337707	0.47146
LPE(22:5)	LPE	C27 H46 N O7 P	-0.92	527.301	528.308	4.419	[M+H]+1	156926	1.64836e+06	2.10929e+06	1.81433e+06	539793	1.14766e+06	428570	1.52231e+06	2.30734e+06	813285	231986	383639	2.47504e+06	1.41259e+06	1.55098e+06	1.24879e+06	1.21085e+06	235296	412130	0.969618	-0.0133993	0.93256	0.030323
LPE(22:6)	LPE	C27 H44 N O7 P	0.29	525.286	526.293	3.553	[M+H]+1	7.51004e+07	7.82667e+07	9.00904e+07	7.66301e+07	1.12877e+08	5.16998e+07	8.09165e+07	6.8121e+08	9.52623e+08	2.10033e+07	2.43119e+08	8.33367e+07	8.72761e+07	6.80865e+08	6.99214e+08	2.22042e+08	3.58762e+08	1.01471e+08	1.3831e+08	1.61574	0.208372	0.445643	0.351013
LPE(22:6)	LPE	C27 H44 N O7 P	-1.6	525.285	526.292	3.944	[M+H]+1	182994	170439	270200	471488	704221	691361	320961	3.38703e+06	4.80548e+06	593347	1.21524e+06	357698	224416	3.57545e+06	4.13957e+06	1.15975e+06	1.90247e+06	504438	820912	1.64041	0.214954	0.43218	0.364335
LPE(22:6)	LPE	C27 H44 N O7 P	-0.17	525.285	526.293	4.957	[M+H]+1	35969.4	40933.6	81500.5	83581.4	129168	168528	139325	174908	3.30697e+06	88043.1	64708.8	49046.2	44010.1	310091	232148	424893	140001	320593	55035.3	0.329497	-0.482149	0.549419	0.260096
LPG(16:1)	LPG	C22 H43 O9 P	1.12	482.265	481.258	2.951	[M-H]-1	45919.8	46217.2	43076.7	48107.8	90177.9	40287.3	50601.8	47134.6	42856.2	50784.6	49801.9	48492.4	1.16996e+06	625350	348834	50516.4	448487	4532.14	209842	8.87806	0.948318	0.0153589	1.81364
LPG(18:0)	LPG	C24 H49 O9 P	0.99	512.312	511.305	5.151	[M-H]-1	85708.7	41854.3	66230.3	956080	1.03597e+06	474332	841888	530868	990342	1.04587e+06	111374	361756	3.70276e+06	1.68989e+06	1.40503e+06	606915	1.45416e+06	133648	636813	2.39599	0.379485	0.096915	1.01361
LPG(18:0)	LPG	C24 H49 O9 P	1.3	512.312	511.305	4.87	[M-H]-1	85708.7	40422.6	66230.3	69320.1	77475.7	75185.7	59089.8	39751.5	58838.4	77125.1	111374	361756	1.06929e+06	612703	461797	64914.8	523384	4910.08	159006	8.06263	0.906477	0.000973822	3.01152
LPG(18:1)	LPG	C24 H47 O9 P	0.35	510.296	509.289	3.891	[M-H]-1	328789	149827	225634	1.64953e+06	2.59166e+06	1.54537e+06	1.81441e+06	1.62836e+06	3.36309e+06	2.86248e+06	1.70569e+06	2.64173e+06	3.10932e+07	2.00727e+07	1.69805e+07	1.61592e+06	1.44988e+07	355016	5.55362e+06	8.97248	0.952913	0.00489444	2.3103
LPG(18:1)	LPG	C24 H47 O9 P	0.94	510.296	509.289	4.096	[M-H]-1	77324.2	149827	69083.3	290213	302262	229889	256535	292280	447215	4.76219e+06	131959	169287	2.36895e+06	3.12791e+06	2.37399e+06	687681	1.63442e+06	454144	621329	2.37671	0.375976	0.245742	0.609521
LPG(18:2)	LPG	C24 H45 O9 P	-0.05	508.28	507.273	3.23	[M-H]-1	442466	145840	242347	2.41932e+06	4.18637e+06	2.39238e+06	2.8296e+06	1.88318e+06	3.52353e+06	4.05455e+06	1.54327e+06	3.03291e+06	3.10084e+07	2.94827e+07	2.50445e+07	2.21196e+06	1.80224e+07	481411	6.50205e+06	8.1477	0.911035	0.00365392	2.43724
LPG(18:3)	LPG	C24 H43 O9 P	0.47	506.265	505.258	2.521	[M-H]-1	54170.7	54625.1	49621.2	58021.8	123017	85083.7	85139	56514.7	79759.9	150669	58181.4	55456.7	1.35593e+06	950948	1.09168e+06	79662.2	702440	10627.1	271475	8.81773	0.945357	0.00507065	2.29494
LPG(20:1)	LPG	C26 H51 O9 P	1.73	538.328	537.321	5.057	[M-H]-1	39242.4	41226.5	37450.9	76352.7	57459	59311.2	87577.3	42083.5	48406.1	113455	42797.5	41739.7	687209	365362	381848	60256.5	303791	7915.43	121178	5.04164	0.702572	0.0117079	1.93152
LPG(20:2)	LPG	C26 H49 O9 P	1.4	536.312	535.305	4.177	[M-H]-1	37369.3	38058.9	33585.8	123990	128134	84420.6	125250	127006	337920	161327	39870.3	39023.8	694361	528610	458868	119706	352147	28211.6	133267	2.94175	0.468606	0.0357526	1.44669
LPG(20:3)	LPG	C26 H47 O9 P	0.39	534.296	533.289	3.55	[M-H]-1	39395.3	39155.5	41980.7	276565	479681	247990	345173	135328	173122	412121	210304	430179	4.55906e+06	3.69029e+06	2.68143e+06	219051	2.31425e+06	50592.8	867289	10.5649	1.02387	0.00370203	2.43156
LPG(20:3)	LPG	C26 H47 O9 P	1.52	534.297	533.289	3.759	[M-H]-1	63136	65011	58599.1	276565	479681	247990	63702.4	135328	162274	77088.1	69500.8	67867.4	564576	355503	454111	162937	302312	43319	100951	1.85539	0.268434	0.156781	0.804706
LPG(20:4)	LPG	C26 H45 O9 P	0.1	532.28	531.273	3.186	[M-H]-1	149156	53943	124078	840460	1.62435e+06	942065	1.21622e+06	435162	801063	1.15066e+06	790112	1.86233e+06	2.01565e+07	1.39244e+07	7.3014e+06	733715	8.80695e+06	167458	3.67263e+06	12.0032	1.0793	0.00669597	2.17419
LPG(20:5)	LPG	C26 H43 O9 P	1.23	530.265	529.258	2.697	[M-H]-1	45734.9	44249.1	40947	44948.7	42676.1	37864.2	40108.1	44888.9	39119.3	47070.8	47648.5	46029.4	989421	507703	629608	42760.7	444082	980.5	180481	10.3853	1.01642	0.00605579	2.21783
LPG(22:4)	LPG	C28 H49 O9 P	1.38	560.312	559.305	3.94	[M-H]-1	38811.9	37986.9	36904.3	103872	211042	197695	241876	66466	136745	178184	68964.2	217612	2.37429e+06	1.69286e+06	1.36527e+06	124958	1.1438e+06	24932.7	440325	9.15344	0.961585	0.00491326	2.30863
LPG(22:5)	LPG	C28 H47 O9 P	0.6	558.296	557.289	3.626	[M-H]-1	53931.7	38284.3	41112.6	376378	581813	548518	321953	182607	394577	387069	533055	1.03716e+06	9.91897e+06	9.42874e+06	6.69258e+06	292624	5.5221e+06	64405.4	2.01208e+06	18.871	1.27579	0.00213767	2.67006
LPG(22:6)	LPG	C28 H45 O9 P	0.06	556.28	555.273	3.097	[M-H]-1	247904	85776.2	164770	2.01242e+06	3.18029e+06	2.06037e+06	2.47311e+06	999537	2.63504e+06	2.0632e+06	2.38808e+06	6.35864e+06	4.64165e+07	4.25042e+07	2.3333e+07	1.59224e+06	2.42001e+07	356969	9.00956e+06	15.1988	1.18181	0.00277048	2.55745
LPI(20:4)	LPI	C29 H49 O12 P	0.9	620.297	619.29	2.937	[M-H]-1	82319	41000.7	61093.5	794309	571829	581188	604970	3.44419e+06	898785	485255	44180.9	84875.3	1.15303e+06	1.51011e+06	818182	756494	722076	313702	289959	0.954504	-0.0202225	0.945421	0.0243747
LPS(20:4)	LPS	C26 H44 N O9 P	0.34	545.276	544.269	3.01	[M-H]-1	38937.8	38150.5	35558.1	60838.1	99306.3	151590	81025.2	577250	348027	44510.4	41759.8	40028.6	83847.9	424230	353534	147519	188680	56376.3	82865.4	1.27902	0.106877	0.683897	0.165009
LPS(22:6)	LPS	C28 H44 N O9 P	0.29	569.276	570.283	2.923	[M+H]+1	75320	50162.2	92842.8	393258	610047	354655	477694	4.39079e+06	3.21043e+06	274880	124592	98010.2	616571	2.12843e+06	2.95605e+06	993008	1.18473e+06	479564	576880	1.19307	0.0766673	0.813079	0.0898671
MG(18:1)	MG	C21 H40 O4	0.49	356.293	379.282	6.722	[M+Na]+1	41621.8	72276.2	152866	131971	107035	330190	260885	193317	300659	191310	203611	106264	225973	963801	211045	178213	342139	30377.5	156839	1.91983	0.283263	0.178278	0.748902
MG(18:2)	MG	C21 H38 O4	-0.98	354.277	355.284	3.824	[M+H]+1	2.20499e+06	630815	856309	777481	1.02395e+06	613836	659687	1.22025e+06	509797	1.61733e+06	324622	423980	2.50212e+06	244165	585559	1.01144e+06	816088	169724	425337	0.806855	-0.0932048	0.614506	0.211474
MG(18:2)	MG	C21 H38 O4	-0.04	354.277	355.284	3.521	[M+H]+1	995414	413258	247559	562522	797294	172112	300308	1.49704e+06	851716	1.64118e+06	363262	291890	2.50212e+06	593076	889894	747840	928048	162008	407126	1.24097	0.0937616	0.626891	0.202808
MG(18:2)	MG	C21 H38 O4	-0.73	354.277	355.284	4.095	[M+H]+1	860750	157670	856309	777481	1.02395e+06	171561	416059	1.22025e+06	244148	1.61733e+06	155735	104660	2.50212e+06	104808	257364	734551	624937	153595	470122	0.850774	-0.0701857	0.782324	0.106614
MG(18:3e)	MG	C21 H38 O3	-0.34	338.282	339.289	3.875	[M+H]+1	844966	98338.3	99919.5	697929	777443	436236	777034	954034	908347	971102	487573	854795	9.21062e+06	6.39745e+06	4.19674e+06	656535	4.22944e+06	104730	1.65685e+06	6.44206	0.809025	0.00773047	2.11179
MG(20:3e)	MG	C23 H42 O3	1.19	366.314	367.321	5.035	[M+H]+1	23146.7	51870.3	28438.2	57420.5	66432.8	116074	91087.3	28114.5	43473.7	37385.4	29320.2	49336.4	54153.4	94633.3	75550.1	54344.4	60598.7	9463.7	11244.2	1.11509	0.0473086	0.695586	0.157649
MG(36:1)	MG	C39 H76 O4	0.75	608.575	609.582	18.381	[M+H]+1	631732	1.43753e+06	7.71542e+06	398108	351434	2.34348e+06	87458.9	147482	297380	93711.8	404564	6.27595e+06	3.92154e+06	363397	169761	1.35037e+06	2.22704e+06	742807	1.23069e+06	1.64921	0.217275	0.529888	0.275816
MG(38:1)	MG	C41 H80 O4	-0.04	636.606	637.613	18.902	[M+H]+1	90086.6	128168	95232	161444	107461	72217.7	46085.1	80081	124131	174001	104711	92701.9	163965	103913	84781.9	107891	110015	12586	13986.5	1.01969	0.00846615	0.918973	0.0366971
MLCL(18:2_18:2_18:2)	MLCL	C63 H112 O16 P2	0.96	1186.74	1185.74	15.582	[M-H]-1	212704	151086	256936	666801	457747	377463	887653	1.98307e+06	412076	971415	225760	213000	679747	440500	173483	637695	346498	173145	95452.7	0.54336	-0.264912	0.279109	0.554226
MLCL(50:6)	MLCL	C59 H104 O16 P2	-4.76	1130.67	1129.67	4.672	[M-H]-1	99142.8	125710	92769.6	240965	308399	616083	248484	139367	491279	309644	218742	215091	131816	340644	518424	267184	284943	54924	67203.2	1.06647	0.0279474	0.848908	0.0711394
PA(36:2)	PA	C39 H73 O8 P	1.29	700.505	699.498	12.534	[M-H]-1	1.52132e+06	294130	351232	1.76148e+06	689564	1.81818e+06	1.1932e+06	150401	302655	285642	376026	626166	1.64578e+06	315590	307136	836781	654140	211500	254608	0.781733	-0.106941	0.611031	0.213937
PC(12:0_14:0)	PC	C34 H68 N O8 P	-0.66	649.468	650.475	9.563	[M+H]+1	73080.5	101210	114806	88631.8	167241	133701	253335	70889.8	106726	114073	80256.1	280623	32919.4	157151	256171	122369	161424	17104.2	48117.3	1.31916	0.120296	0.357527	0.446691
PC(14:0_14:0)	PC	C36 H72 N O8 P	-0.16	677.499	678.507	11.127	[M+H]+1	5.8299e+06	9.10652e+06	9.89055e+06	6.28887e+06	6.50033e+06	7.74549e+06	7.91197e+06	3.45272e+06	8.80391e+06	7.15369e+06	7.55808e+06	4.77686e+06	5.69821e+06	1.00192e+07	8.62637e+06	7.26839e+06	7.33575e+06	591093	952516	1.00927	0.00400617	0.950752	0.0219326
PC(14:0_14:1)	PC	C36 H70 N O8 P	1.04	675.485	676.492	10.119	[M+H]+1	760959	221003	1.31783e+06	128307	305666	927145	285776	316260	824262	134803	215670	245102	97055.3	224582	1.39349e+06	522201	435179	128513	240972	0.833356	-0.0791695	0.730444	0.136413
PC(14:0_14:1)	PC	C36 H70 N O8 P	0.77	675.484	676.492	10.439	[M+H]+1	1.02724e+06	428259	1.31783e+06	524697	293731	1.0834e+06	1.25732e+06	714405	310489	785219	950232	1.2143e+06	524148	700967	817541	774259	841437	121109	116584	1.08676	0.0361353	0.731583	0.135736
PC(14:0_18:2)	PC	C40 H76 N O8 P	-0.35	729.531	730.538	11.511	[M+H]+1	2.04488e+08	4.6714e+08	3.7111e+08	3.05401e+08	3.97949e+08	3.24887e+08	3.46953e+08	3.22708e+08	4.41621e+08	5.08658e+08	3.34705e+08	3.13761e+08	3.6079e+08	3.22889e+08	2.20492e+08	3.69092e+08	3.10527e+08	2.80745e+07	2.38543e+07	0.841329	-0.0750343	0.202031	0.694581
PC(14:0_20:5)	PC	C42 H74 N O8 P	-0.27	751.515	752.522	10.509	[M+H]+1	5.88484e+06	2.13723e+06	5.22791e+06	7.03717e+06	8.82363e+06	1.25697e+07	5.01975e+06	3.85575e+06	8.55014e+06	6.29565e+06	4.40691e+06	6.82606e+06	4.2457e+06	5.64696e+06	1.28125e+07	6.54018e+06	6.78762e+06	924793	1.57687e+06	1.03783	0.0161279	0.887161	0.0519975
PC(14:0e_22:4)	PC	C44 H82 N O7 P	0.06	767.583	768.59	15.24	[M+H]+1	1.23405e+07	1.83424e+07	2.57193e+06	2.51682e+06	5.83406e+06	3.25947e+07	1.65286e+07	1.8424e+07	3.99024e+06	3.05995e+06	1.9422e+07	3.56859e+06	5.69918e+06	3.4837e+07	2.33986e+06	1.16203e+07	1.31733e+07	3.13712e+06	6.22028e+06	1.13364	0.0544771	0.805777	0.093785
PC(14:1e_22:5)	PC	C44 H78 N O7 P	-0.23	763.551	762.546	14.736	[M-H]-1	3.72528e+06	2.99717e+06	2.205e+06	3.6512e+06	4.09614e+06	2.52657e+06	1.24486e+06	2.3966e+06	1.85207e+06	2.79866e+06	2.70106e+06	2.94965e+06	2.1758e+06	2.30554e+06	2.26071e+06	2.74936e+06	2.47855e+06	282498	148407	0.901503	-0.045033	0.52973	0.275945
PC(14:1e_22:5)	PC	C44 H78 N O7 P	1.49	763.553	762.545	14.488	[M-H]-1	323511	761515	624491	982546	1.02264e+06	940698	541100	673042	402566	724976	589103	570257	724281	287993	322179	699708	498763	75141.1	83587.4	0.712816	-0.147023	0.124259	0.905672
PC(14:1e_22:6)	PC	C44 H76 N O7 P	-1.07	761.535	762.542	11.765	[M+H]+1	4.38446e+06	9.19978e+06	3.1052e+06	3.7164e+06	9.02607e+06	4.72064e+06	5.88089e+06	8.07433e+06	2.69943e+07	4.19574e+06	7.329e+06	1.1572e+07	4.43468e+06	1.1392e+07	1.22789e+07	7.92978e+06	9.40131e+06	2.23191e+06	1.51521e+06	1.18557	0.0739272	0.670187	0.173804
PC(14:1e_22:6)	PC	C44 H76 N O7 P	0.33	761.536	760.53	14.247	[M-H]-1	2.53448e+07	3.59269e+07	2.79011e+07	2.61603e+07	2.68277e+07	2.0113e+07	1.82294e+07	1.7098e+07	1.80043e+07	2.27941e+07	2.91997e+07	2.80868e+07	2.44177e+07	1.72219e+07	1.72867e+07	2.384e+07	2.32426e+07	1.84129e+06	2.56958e+06	0.974941	-0.0110218	0.853715	0.0686871
PC(14:1e_22:6)	PC	C44 H76 N O7 P	0.56	761.536	760.53	13.971	[M-H]-1	9.0192e+06	8.84283e+06	7.58702e+06	9.60101e+06	8.88182e+06	8.12031e+06	6.511e+06	6.46345e+06	4.54903e+06	8.57459e+06	7.38746e+06	6.63673e+06	6.48064e+06	4.9564e+06	5.32843e+06	7.81503e+06	6.15793e+06	491599	445920	0.787961	-0.103495	0.0508995	1.29329
PC(14:1e_22:6)	PC	C44 H76 N O7 P	1.9	761.537	760.53	13.486	[M-H]-1	604791	512051	905059	908883	860681	641166	605538	516611	400976	582229	951540	880433	556898	537079	734611	653799	732112	56158.9	83334.3	1.11978	0.0491336	0.442073	0.354506
PC(15:0_16:0)	PC	C39 H78 N O8 P	1.52	719.548	720.554	13.324	[M+H]+1	9.1101e+07	1.34895e+08	1.07725e+08	1.08953e+08	1.2604e+08	1.31007e+08	9.56006e+07	1.02775e+08	1.07971e+08	1.58236e+08	1.17631e+08	1.20303e+08	1.33056e+08	1.08901e+08	1.13583e+08	1.1643e+08	1.18695e+08	6.54786e+06	4.07434e+06	1.01945	0.00836458	0.821488	0.0853988
PC(15:0_16:1)	PC	C39 H76 N O8 P	2.97	717.533	718.538	12.1	[M+H]+1	5.01581e+06	3.86883e+06	4.09045e+06	8.64707e+06	1.32495e+07	1.49991e+07	9.05753e+06	9.24357e+06	1.02674e+07	1.87821e+07	6.95636e+06	9.00581e+06	4.76349e+06	8.67453e+06	4.2687e+06	9.72213e+06	6.73378e+06	1.53703e+06	973057	0.692624	-0.159503	0.218604	0.660342
PC(15:0_18:2)	PC	C41 H78 N O8 P	0	743.547	744.554	14.761	[M+H]+1	3.00473e+08	4.66629e+08	3.13312e+08	3.38862e+08	2.12102e+08	1.75861e+08	1.77831e+08	5.53458e+08	3.15563e+08	3.39344e+08	4.09613e+08	2.64034e+08	4.297e+08	2.41091e+08	2.77869e+08	3.19343e+08	3.24461e+08	3.79772e+07	3.94328e+07	1.01603	0.00690525	0.934342	0.029494
PC(15:0_18:2)	PC	C41 H78 N O8 P	-0.29	743.546	744.554	12.289	[M+H]+1	8.75915e+07	6.69395e+07	5.54784e+07	9.20571e+07	1.0031e+08	1.08313e+08	5.59424e+07	1.78301e+08	1.24301e+08	1.41407e+08	7.07164e+07	5.37581e+07	9.99246e+07	7.31248e+07	1.43559e+08	1.01064e+08	8.82167e+07	1.23502e+07	1.56865e+07	0.872878	-0.0590467	0.546414	0.262478
PC(15:0_18:2)	PC	C41 H78 N O8 P	0.66	743.547	742.541	14.484	[M-H]-1	7.3792e+06	7.50793e+06	6.66052e+06	7.31067e+06	5.77512e+06	9.81478e+06	6.96719e+06	9.3935e+06	7.1096e+06	6.54777e+06	7.94159e+06	5.55511e+06	5.22759e+06	1.12233e+07	6.93941e+06	7.44663e+06	7.3774e+06	394243	1.07804e+06	0.990704	-0.00405618	0.941604	0.0261316
PC(15:0_18:3)	PC	C41 H76 N O8 P	0.46	741.531	742.538	11.437	[M+H]+1	3.8637e+06	1.79233e+06	1.31664e+06	1.29902e+06	1.95048e+06	2.37661e+06	2.04088e+06	4.7221e+06	2.31388e+06	2.74545e+06	1.81574e+06	2.23922e+06	1.74008e+06	1.30396e+06	3.09654e+06	2.44211e+06	2.03911e+06	345289	303147	0.834979	-0.0783246	0.467598	0.330128
PC(15:0_22:6)	PC	C45 H78 N O8 P	0.26	791.547	792.554	14.276	[M+H]+1	4.20588e+09	6.07684e+09	5.04868e+09	4.94922e+09	4.07551e+09	3.18742e+09	3.87333e+09	6.63201e+09	4.08535e+09	5.64738e+09	5.52674e+09	4.66604e+09	6.35475e+09	4.78549e+09	3.75385e+09	4.77816e+09	5.01737e+09	3.437e+08	4.37134e+08	1.05006	0.0212156	0.685482	0.164004
PC(15:0_22:6)	PC	C45 H78 N O8 P	-0.2	791.546	792.554	11.816	[M+H]+1	6.06255e+08	1.05895e+09	1.03709e+09	9.3903e+08	1.37679e+09	1.08694e+09	1.08812e+09	4.79014e+08	1.00094e+09	1.075e+09	1.06323e+09	1.44844e+09	8.55477e+08	1.01066e+09	8.10634e+08	9.74814e+08	1.03769e+09	8.10767e+07	1.12884e+08	1.0645	0.0271453	0.660217	0.180313
PC(15:0_22:6)	PC	C45 H78 N O8 P	1.8	791.548	792.555	13.828	[M+H]+1	9.1995e+07	9.92655e+07	1.05143e+08	7.52775e+07	6.51681e+07	7.90261e+07	5.70197e+07	1.38813e+08	1.08405e+08	9.90545e+07	1.38669e+08	1.05088e+08	1.0637e+08	7.49277e+07	9.87002e+07	9.19168e+07	1.04751e+08	7.54791e+06	1.01961e+07	1.13963	0.0567634	0.337797	0.471344
PC(15:0_22:6)	PC	C45 H78 N O8 P	0.45	791.547	792.554	12.18	[M+H]+1	1.8724e+07	3.03238e+07	2.44192e+07	2.89724e+07	3.33166e+07	2.93966e+07	3.20662e+07	2.64193e+07	3.01581e+07	1.93064e+07	3.34024e+07	4.09199e+07	2.20171e+07	4.21912e+07	1.79865e+07	2.73102e+07	3.13034e+07	1.5984e+06	4.89389e+06	1.14622	0.0592662	0.341543	0.466555
PC(15:0_22:6)	PC	C45 H78 N O8 P	-1.34	791.545	792.553	11.256	[M+H]+1	2.24989e+06	2.20531e+06	3.43884e+06	2.91092e+06	4.88631e+06	1.76708e+07	479556	1.44334e+06	2.71168e+06	5.15012e+06	2.30282e+06	2.30535e+06	1.63935e+06	1.06393e+06	4.67421e+06	4.31468e+06	2.39713e+06	1.55057e+06	614575	0.555576	-0.255257	0.414192	0.382798
PC(15:0_22:6)	PC	C45 H78 N O8 P	1.25	791.548	790.54	12.554	[M-H]-1	4.99991e+06	1.01529e+07	7.17134e+06	5.91898e+06	5.69544e+06	1.05165e+07	3.13033e+06	1.14561e+06	1.21427e+07	6.36291e+06	5.18441e+06	1.05751e+07	3.6693e+06	1.08748e+07	1.15837e+07	6.72366e+06	8.37747e+06	1.07778e+06	1.63873e+06	1.24597	0.0955068	0.402506	0.395228
PC(16:0_14:0)	PC	C38 H76 N O8 P	-0.48	705.531	706.538	12.33	[M+H]+1	1.18731e+08	1.44456e+08	1.00074e+08	1.16908e+08	1.0477e+08	1.00997e+08	1.12236e+08	1.48042e+08	1.33157e+08	1.12545e+08	1.1309e+08	8.71837e+07	1.76221e+08	1.60915e+08	9.35717e+07	1.19192e+08	1.26196e+08	5.44489e+06	1.79805e+07	1.05877	0.0248007	0.637501	0.195519
PC(16:0_14:0)	PC	C38 H76 N O8 P	0.26	705.531	706.538	12.983	[M+H]+1	2.58724e+07	7.31569e+07	1.10878e+07	2.41186e+07	1.51456e+07	5.36356e+07	2.41111e+07	7.76317e+07	3.31535e+07	3.16745e+07	5.51756e+07	3.73161e+07	5.45273e+07	1.37893e+07	6.62282e+07	3.69588e+07	4.54073e+07	7.36589e+06	9.1577e+06	1.22859	0.0894083	0.504374	0.297248
PC(16:0_16:0)	PC	C40 H80 N O8 P	-0.2	733.562	734.569	14.073	[M+H]+1	1.74925e+09	2.66472e+09	2.06355e+09	2.11153e+09	2.01315e+09	1.78893e+09	1.64102e+09	4.07023e+09	1.84867e+09	2.58762e+09	2.68317e+09	1.94278e+09	2.14289e+09	1.56152e+09	1.78932e+09	2.25387e+09	2.02394e+09	2.28627e+08	1.90289e+08	0.897984	-0.0467314	0.527243	0.277989
PC(16:0_16:0)	PC	C40 H80 N O8 P	0.04	733.562	734.569	14.397	[M+H]+1	1.23912e+09	1.38654e+09	1.16504e+09	1.4535e+09	1.37271e+09	1.56757e+09	1.37729e+09	2.97265e+09	1.20036e+09	1.50855e+09	1.31077e+09	9.46238e+08	2.03413e+09	1.39704e+09	1.04484e+09	1.52433e+09	1.34661e+09	1.66124e+08	1.90771e+08	0.883407	-0.0538391	0.525243	0.27964
PC(16:0_16:0)	PC	C40 H80 N O8 P	0.24	733.562	734.57	15.204	[M+H]+1	3.98423e+08	7.07298e+08	5.08014e+08	4.84376e+08	3.40159e+08	4.73455e+08	4.19917e+08	5.11825e+08	1.6731e+08	6.84271e+08	5.99111e+08	4.43076e+08	5.67762e+08	1.63493e+08	4.10325e+08	4.69505e+08	4.36754e+08	4.96369e+07	7.71144e+07	0.930243	-0.0314035	0.717796	0.143999
PC(16:0_16:1)	PC	C40 H78 N O8 P	-0.24	731.546	732.554	12.745	[M+H]+1	6.21519e+08	6.43373e+08	5.05365e+08	6.7345e+08	6.52451e+08	6.97307e+08	7.4076e+08	7.12328e+08	5.49905e+08	8.69222e+08	5.75316e+08	4.44485e+08	6.99471e+08	7.72497e+08	5.4909e+08	6.66568e+08	6.08172e+08	3.19762e+07	5.77503e+07	0.912392	-0.0398184	0.35221	0.453198
[truncated: 736 more rows]

## Sheet: Table S1C
Lipid annotation	Lipid class	Chemical formula	Annotation delta mass (ppm)	Calculated molecular weight	m/z	Retention time (min)	Reference ion	Normalized area: Kidney1 (Cln5+/- 1)	Normalized area: Kidney4 (Cln5+/- 2)	Normalized area: Kidney5 (Cln5+/- 3)	Normalized area: Kidney9 (Cln5+/- 4)	Normalized area: Kidney10 (Cln5+/- 5)	Normalized area: Kidney11 (Cln5+/- 6)	Normalized area: Kidney12 (Cln5+/- 7)	Normalized area: Kidney18 (Cln5+/- 8)	Normalized area: Kidney21 (Cln5+/- 9)	Normalized area: Kidney29 (Cln5+/- 10)	Normalized area: Kidney3 (Cln5-/- 1)	Normalized area: Kidney6 (Cln5-/- 2)	Normalized area: Kidney7 (Cln5-/- 3)	Normalized area: Kidney14 (Cln5-/- 4)	Normalized area: Kidney17 (Cln5-/- 5)	Mean area: Cln5+/-	Mean area: Cln5-/-	SEM: Cln5+/-	SEM: Cln5-/-	Fold change: Cln5-/- / Cln5+/-	Log10 fold change: Cln5-/- / Cln5+/-	p-value: Cln5+/- vs Cln5-/-	-Log10 p-value: Cln5+/- vs Cln5-/-
[truncated: 1,189 more rows]

[truncated: 4 more sheets: Table S1D, Table S1E, Table S1F, Table S1G]
